# Supplementary material for: Matrisome Transcriptome Dynamics during Tissue Aging
Source: Life (Basel). 2024 May 7;14(5):593. doi: 10.3390/life14050593 (PMC11121957; doi:10.3390/life14050593)
Supplement: Supplementary file 1 [file life-14-00593-s001.zip]

Archive with 3 entries (3 files):
- Supplementary Materials.pdf
- Supplementary Table S2.xlsx
- Supplementary Table S3.xlsx
