# Supplementary material for: Matrisome Transcriptome Dynamics during Tissue Aging
Source: Life (Basel). 2024 May 7;14(5):593. doi: 10.3390/life14050593 (PMC11121957; doi:10.3390/life14050593)
Supplement: Supplementary file 1 [file life-14-00593-s001.zip › Supplementary Table S2.xlsx]

## Sheet: Female_brain_age
Gene Symbol	logFC_20-39yo/40-59yo/60-79yo	edgeR_logCPM	QLF_pvalue	QLF_FDR	Division	Category	Gene Name	UniProt_IDs
ANGPTL7	0.48	0.38	0.0167806	0.624503	Matrisome-associated	Secreted Factors	angiopoietin-like 7	O43827
WNT4	-0.3	1.37	0.0575892	0.702394	Matrisome-associated	Secreted Factors	wingless-type MMTV integration site family, member 4	B1AJZ6:H0Y663:P56705
C1QA	0.83	4.11	0.0193178	0.636291	Matrisome-associated	ECM-affiliated Proteins	complement component 1, q subcomponent, A chain	P02745:X6RLJ0
C1QC	0.82	4.49	0.0349245	0.673099	Matrisome-associated	ECM-affiliated Proteins	complement component 1, q subcomponent, C chain	P02747
C1QB	0.87	4.98	0.0413637	0.673099	Matrisome-associated	ECM-affiliated Proteins	complement component 1, q subcomponent, B chain	D6R934:D6RGJ1:P02746
FCN3	0.55	-1.21	0.0106826	0.595007	Matrisome-associated	ECM-affiliated Proteins	ficolin (collagen/fibrinogen domain containing) 3 (Hakata antigen)	O75636:Q5SSB9
TINAGL1	0.46	4.4	0.027628	0.673099	Core matrisome	ECM Glycoproteins	tubulointerstitial nephritis antigen-like 1	B4DNS5:E7EUP2:Q9GZM7
COL16A1	0.25	6.53	0.0190589	0.636291	Core matrisome	Collagens	collagen, type XVI, alpha 1	A6NCT7:A6NDR9:H7BY97:H7BZL8:H7C3F0:Q07092
COL8A2	0.49	2.52	0.000310774	0.321418	Core matrisome	Collagens	collagen, type VIII, alpha 2	E9PP49:P25067
CTSS	0.61	2.93	0.00183201	0.485427	Matrisome-associated	ECM Regulators	cathepsin S	P25774:U3KPS4:U3KQE7
S100A11	0.42	3.79	0.210417	0.847211	Matrisome-associated	Secreted Factors	S100 calcium binding protein A11	P31949
FLG2	0.77	-0.76	0.0178226	0.631084	Matrisome-associated	Secreted Factors	filaggrin family member 2	Q5D862
S100A4	0.36	1.3	0.0206022	0.636291	Matrisome-associated	Secreted Factors	S100 calcium binding protein A4	P26447
PAPPA2	-0.31	0.75	0.0125179	0.608142	Matrisome-associated	ECM Regulators	pappalysin 2	Q9BXP8
BRINP2	-0.26	4.87	0.00423058	0.549358	Matrisome-associated	Secreted Factors	family with sequence similarity 5, member B	Q9C0B6
ANGPTL1	-0.02	0.61	0.877326	1	Matrisome-associated	Secreted Factors	angiopoietin-like 1	O95841
PRG4	-0.44	-0.9	0.0475186	0.674397	Core matrisome	Proteoglycans	p53-responsive gene 4	E7EQ48:E9PLR3:J3KP74:Q92954
BRINP3	-0.26	3.78	0.00377959	0.529956	Matrisome-associated	Secreted Factors	family with sequence similarity 5, member C	B1AMP1:B7Z260:Q76B58
FMOD	0.54	1.67	0.00321684	0.520529	Core matrisome	Proteoglycans	fibromodulin	Q06828
IL10	0.65	-4.4	0.0555945	0.69685	Matrisome-associated	Secreted Factors	interleukin 10	P22301
EGLN1	-0.11	6.2	0.0376078	0.673099	Matrisome-associated	ECM Regulators	egl nine homolog 1 (C. elegans)	Q9GZT9
TPO	1	0.17	0.0190249	0.636291	Matrisome-associated	Secreted Factors	thyroid peroxidase	C9J511:C9JFW0:E9PFM6:H0Y6H4:H7BZH8:H7C1F5:H7C5B6:P07202
ADAM17	-0.16	3.82	0.028094	0.673099	Matrisome-associated	ECM Regulators	ADAM metallopeptidase domain 17	E7EUI5:P78536
SFTPB	0.98	1.02	0.0634122	0.715615	Matrisome-associated	ECM-affiliated Proteins	surfactant protein B	D6W5L6:H0Y7V6:P07988:U3KQT2
SEMA4C	0.13	5.74	0.0384029	0.673099	Matrisome-associated	ECM-affiliated Proteins	sema domain, immunoglobulin domain (Ig), transmembrane domain (TM) and short cytoplasmic domain, (semaphorin) 4C	C9J4M7:C9JV89:Q9C0C4
VWA3B	0.82	2.1	0.167218	0.806159	Core matrisome	ECM Glycoproteins	von Willebrand factor A domain containing 3B	B7Z7Q7:F8W737:F8WBX4:F8WD48:F8WD56:H0YCW7:H0YDS6:H0YEM4:H0YF54:Q502W6
IL1A	1.02	-1.01	0.0151285	0.608142	Matrisome-associated	Secreted Factors	interleukin 1, alpha	P01583
IL1B	1.02	1.78	0.227873	0.862703	Matrisome-associated	Secreted Factors	interleukin 1, beta	C9JSC2:C9JVK0:C9JWV2:P01584
COL3A1	0.35	1.85	0.0251526	0.660901	Core matrisome	Collagens	collagen, type III, alpha 1	E7ENY8:H7C435:P02461
COL5A2	-0.61	4.37	0.111186	0.799769	Core matrisome	Collagens	collagen, type V, alpha 2	P05997
IGFBP2	0.28	2.88	0.0605474	0.708477	Core matrisome	ECM Glycoproteins	insulin-like growth factor binding protein 2, 36kDa	C9JMY1:C9JW52:H7C1H0:P18065
CCL20	-0.86	-1.13	0.536947	0.987389	Matrisome-associated	Secreted Factors	chemokine (C-C motif) ligand 20	P78556
COL6A3	0.6	2.18	0.0187639	0.636291	Core matrisome	Collagens	collagen, type VI, alpha 3	C9JNG9:E7ENL6:E9PCV6:I3L392:P12111
WNT7A	-0.44	2.5	0.00911158	0.585415	Matrisome-associated	Secreted Factors	wingless-type MMTV integration site family, member 7A	O00755
CSPG5	-0.28	6.41	0.0390511	0.673099	Matrisome-associated	ECM-affiliated Proteins	chondroitin sulfate proteoglycan 5 (neuroglycan C)	O95196
COL8A1	0.57	1.85	0.0074878	0.57519	Core matrisome	Collagens	collagen, type VIII, alpha 1	C9JTN9:P27658
COL6A5	0.73	-1.38	0.0434411	0.673099	Core matrisome	Collagens	collagen, type XXIX, alpha 1	A8TX70:E9PAL5:F8W8G8:H0Y393:H0Y935:H0Y9T2
PCOLCE2	-0.5	0.7	0.000431565	0.333567	Core matrisome	ECM Glycoproteins	procollagen C-endopeptidase enhancer 2	C9JYX9:H7C520:H7C5D5:Q9UKZ9
MASP1	-0.32	3.59	0.0474797	0.674338	Matrisome-associated	ECM Regulators	mannan-binding lectin serine peptidase 1 (C4/C2 activating component of Ra-reactive factor)	C9J1C7:C9JLU5:C9JMA2:F8W876:P48740
CPN2	0.06	-4.77	0.905468	1	Matrisome-associated	ECM Regulators	carboxypeptidase N, polypeptide 2	P22792
FGFBP2	0.55	-1.79	0.00270871	0.520529	Matrisome-associated	Secreted Factors	fibroblast growth factor binding protein 2	Q9BYJ0
CXCL8	-0.24	2.03	0.840984	1	Matrisome-associated	Secreted Factors	interleukin 8	C9J4T6:P10145
PF4	1.11	-4.62	0.0035712	0.520529	Matrisome-associated	Secreted Factors	platelet factor 4	P02776
PPBP	1.41	-3.86	0.0014408	0.454396	Matrisome-associated	Secreted Factors	pro-platelet basic protein (chemokine (C-X-C motif) ligand 7)	P02775
AREG	0.91	-2.35	0.0415622	0.673099	Matrisome-associated	Secreted Factors	amphiregulin	D6RFX5:P15514
CXCL11	0.45	-0.48	0.520434	0.987389	Matrisome-associated	Secreted Factors	chemokine (C-X-C motif) ligand 11	O14625
FGF5	0.39	1.42	0.0111846	0.602415	Matrisome-associated	Secreted Factors	fibroblast growth factor 5	H0Y9E2:P12034
MMRN1	0.54	0.29	0.0135756	0.608142	Core matrisome	ECM Glycoproteins	multimerin 1	E7EPG1:Q13201
NPNT	-0.35	2.75	0.011906	0.608142	Core matrisome	ECM Glycoproteins	nephronectin	D6RE63:D6RH31:H0Y8M1:H0YA60:H0YAK9:Q6UXI9
COL25A1	-0.52	1.96	0.0369964	0.673099	Core matrisome	Collagens	collagen, type XXV, alpha 1	A8MWQ5:D6R8Y2:E9PNV9:H0YAE1:Q9BXS0
FGB	1.48	-1.21	0.041434	0.673099	Core matrisome	ECM Glycoproteins	fibrinogen beta chain	D6REL8:F8W6P4:P02675
FGA	1.62	-0.78	0.0309471	0.673099	Core matrisome	ECM Glycoproteins	fibrinogen alpha chain	P02671
FGG	1.54	-1.18	0.0208029	0.636291	Core matrisome	ECM Glycoproteins	fibrinogen gamma chain	C9JC84:C9JEU5:C9JPQ9:C9JU00:P02679
C1QTNF3	-0.36	3.86	0.000179455	0.290704	Matrisome-associated	ECM-affiliated Proteins	C1q and tumor necrosis factor related protein 3	Q9BXJ4
ADAMTS6	0.46	0.63	0.0209685	0.636291	Matrisome-associated	ECM Regulators	ADAM metallopeptidase with thrombospondin type 1 motif, 6	D6R9L6:Q9UKP5
CRHBP	-0.23	4.29	0.750183	1	Matrisome-associated	Secreted Factors	corticotropin releasing hormone binding protein	D6RHH7:P24387
HAPLN1	-0.61	1.3	0.00804373	0.579845	Core matrisome	Proteoglycans	hyaluronan and proteoglycan link protein 1	D6RAK7:D6RBS1:D6RBX9:D6RC59:D6RFI7:D6RG04:P10915
MEGF10	-0.17	5.16	0.0439248	0.673099	Matrisome-associated	Secreted Factors	multiple EGF-like-domains 10	Q96KG7
P4HA2	0.02	3.2	0.924505	1	Matrisome-associated	ECM Regulators	prolyl 4-hydroxylase, alpha polypeptide II	A8MXE0:C9JCP0:C9JFJ1:C9JIG4:C9JN43:C9JX45:E7ENX0:E7EPI9:E7ERI1:O15460
CXCL14	-0.54	5.8	0.00466563	0.549703	Matrisome-associated	Secreted Factors	chemokine (C-X-C motif) ligand 14	O95715
F13A1	0.7	2.8	0.0318913	0.673099	Matrisome-associated	ECM Regulators	coagulation factor XIII, A1 polypeptide	A6PVK5:H0Y4W5:H0Y796:P00488:Q9NQP5
TNF	0.49	-2.19	0.290429	0.905584	Matrisome-associated	Secreted Factors	tumor necrosis factor (TNF superfamily, member 2)	P01375
VEGFA	-0.58	5.65	0.115095	0.799769	Matrisome-associated	Secreted Factors	vascular endothelial growth factor A	A2A2V4:H0YBI8:H0YBZ0:H3BLW8:J3KPA4:P15692
FNDC1	-1.16	1.83	0.150415	0.799769	Core matrisome	ECM Glycoproteins	fibronectin type III domain containing 1	J3KNQ2:Q4ZHG4
SMOC2	-0.34	3.6	0.0144289	0.608142	Core matrisome	ECM Glycoproteins	SPARC related modular calcium binding 2	H0Y3J4:H0Y5I1:Q9H3U7
FAM20C	0.02	5.23	0.862514	1	Matrisome-associated	ECM Regulators	family with sequence similarity 20, member C	Q8IXL6
ELFN1	-0.36	2.45	0.0467773	0.673099	Matrisome-associated	ECM-affiliated Proteins	extracellular leucine-rich repeat and fibronectin type III domain containing 1	P0C7U0
IL6	0.23	0.75	0.823708	1	Matrisome-associated	Secreted Factors	interleukin 6 (interferon, beta 2)	B4DNQ5:B4DNV3:B5MC14:B5MC21:B5MCZ3:C9J5B0:P05231
AEBP1	0.43	5.73	0.188068	0.831357	Core matrisome	ECM Glycoproteins	AE binding protein 1	C9JLQ8:H7C0W8:H7C1J5:H7C391:H7C3D7:H7C4B5:Q8IUX7
CCL26	0.25	-4.22	0.542489	0.987389	Matrisome-associated	Secreted Factors	chemokine (C-C motif) ligand 26	Q9Y258
CCL24	-0.16	-4.15	0.793827	1	Matrisome-associated	Secreted Factors	chemokine (C-C motif) ligand 24	O00175
COL1A2	0.39	3.95	0.00301042	0.520529	Core matrisome	Collagens	collagen, type I, alpha 2	P08123
MUC3A	-0.53	0.27	0.0535739	0.69286	Matrisome-associated	ECM-affiliated Proteins	mucin 3A, cell surface associated	H0Y6M1:J3QST7:Q02505
SERPINE1	0.15	2.43	0.857179	1	Matrisome-associated	ECM Regulators	serpin peptidase inhibitor, clade E (nexin, plasminogen activator inhibitor type 1), member 1	P05121
PTN	-0.29	7.04	0.00238456	0.511033	Matrisome-associated	Secreted Factors	pleiotrophin	C9JR52:P21246
CLEC5A	1.26	0.06	0.0013705	0.451388	Matrisome-associated	ECM-affiliated Proteins	C-type lectin domain family 5, member A	C9JCE4:C9JPR7:F8WCL0:Q14DL9:Q9NY25
FGF17	0.3	4.74	0.0041573	0.549358	Matrisome-associated	Secreted Factors	fibroblast growth factor 17	O60258
SFTPC	0.32	2.48	0.0182469	0.634665	Matrisome-associated	ECM-affiliated Proteins	surfactant protein C	C9JYF6:E5RG20:E5RG93:E5RHW5:E5RI64:E5RI92:P11686
ADAM28	0.63	2.47	0.00140366	0.451388	Matrisome-associated	ECM Regulators	ADAM metallopeptidase domain 28	B4DDY3:E5RGY1:E5RJQ1:E7EMU1:H0YBG8:H0YBQ8:Q9UKQ2
HTRA4	0.49	-4.03	0.0455666	0.673099	Matrisome-associated	ECM Regulators	HtrA serine peptidase 4	P83105
SULF1	0.09	3.26	0.630307	0.997471	Matrisome-associated	ECM Regulators	sulfatase 1	E9PI06:E9PJL8:E9PLS5:E9PPQ3:E9PS14:H0YDR1:Q8IWU6
IL7	-0.29	-0.83	0.0544797	0.694343	Matrisome-associated	Secreted Factors	interleukin 7	P13232:Q5FBY3:Q5FBY6
SDC2	-0.25	5.87	0.00819319	0.583386	Matrisome-associated	ECM-affiliated Proteins	syndecan 2	E5RHU3:E5RJB8:E7ESK6:E9PBI9:P34741
COLEC10	-0.45	-3.41	0.0398533	0.673099	Matrisome-associated	ECM-affiliated Proteins	collectin sub-family member 10 (C-type lectin)	Q9Y6Z7
ANXA13	0.74	-1.9	0.0125553	0.608142	Matrisome-associated	ECM-affiliated Proteins	annexin A13	E5RIN3:P27216
IFNA17	1.72	-7.31	0.00983392	0.594845	Matrisome-associated	Secreted Factors	interferon, alpha 17	P01571
IFNA8	0.81	-4.53	0.00151494	0.461514	Matrisome-associated	Secreted Factors	interferon, alpha 8	P32881
IFNA1	0.87	-5.53	0.0297093	0.673099	Matrisome-associated	Secreted Factors	interferon, alpha 1	P01562
IFNK	0.89	-4.9	0.00961098	0.591181	Matrisome-associated	Secreted Factors	interferon, kappa	Q9P0W0
CCL19	0.85	-0.09	0.0388923	0.673099	Matrisome-associated	Secreted Factors	chemokine (C-C motif) ligand 19	Q5VZ75:Q99731
IGFBPL1	-0.45	-0.53	0.0202556	0.636291	Core matrisome	ECM Glycoproteins	insulin-like growth factor binding protein-like 1	Q8WX77
ANXA1	0.37	4.67	0.293339	0.907552	Matrisome-associated	ECM-affiliated Proteins	annexin A1	P04083:Q5T3N0:Q5T3N1
OGN	0.69	1.93	0.0353499	0.673099	Core matrisome	Proteoglycans	osteoglycin	P20774:Q5TBF5
COL27A1	-0.41	6.76	0.00244749	0.511335	Core matrisome	Collagens	collagen, type XXVII, alpha 1	H0YD40:Q5T1U7:Q8IZC6
LAMC3	0.31	2.87	0.0120677	0.608142	Core matrisome	ECM Glycoproteins	laminin, gamma 3	H7BY04:Q5JTC4:Q9Y6N6
ADAMTSL2	0.19	4.28	0.0293951	0.673099	Matrisome-associated	ECM Regulators	ADAMTS-like 2	B1B0D4:Q86TH1
SRGN	0.51	5.11	0.101566	0.788003	Core matrisome	Proteoglycans	serglycin	P10124
SFTPA2	0.71	1.25	0.0130574	0.608142	Matrisome-associated	ECM-affiliated Proteins	surfactant protein A2	Q8IWL1:R4GMN3:X6REF7
SFTPA1	1.23	0.01	0.0375629	0.673099	Matrisome-associated	ECM-affiliated Proteins	surfactant protein A1	B4DNW5:J3KPA7:Q8IWL2
LGI1	-0.12	5.85	0.117103	0.799769	Core matrisome	ECM Glycoproteins	leucine-rich, glioma inactivated 1	O95970
KAZALD1	-0.42	0.7	0.0219634	0.642303	Matrisome-associated	ECM Regulators	Kazal-type serine peptidase inhibitor domain 1	Q96I82
DMBT1	0.43	-0.15	0.0510337	0.686804	Core matrisome	ECM Glycoproteins	deleted in malignant brain tumors 1	Q9UGM3
ADAM12	-0.27	2.23	0.0220582	0.642436	Matrisome-associated	ECM Regulators	ADAM metallopeptidase domain 12	O43184:Q5JRP2
SCUBE2	-0.06	2.67	0.551854	0.987389	Matrisome-associated	Secreted Factors	signal peptide, CUB domain, EGF-like 2	E7EQD6:H0YD28:H0YDN3:H0YEB3:H0YEI5:Q9NQ36
SERPING1	0.27	5.37	0.163653	0.80154	Matrisome-associated	ECM Regulators	serpin peptidase inhibitor, clade G (C1 inhibitor), member 1	B4E1F0:B4E1H2:B5MCB9:C9JZJ9:E9PGN7:E9PK97:H0YCA1:H9KV48:P05155
CNTF	0.27	0.35	0.0477228	0.675062	Matrisome-associated	Secreted Factors	ciliary neurotrophic factor	P26441
CLCF1	-0.23	0.4	0.722402	1	Matrisome-associated	Secreted Factors	cardiotrophin-like cytokine factor 1	Q9UBD9
SERPINH1	1.11	5.72	0.0952633	0.778285	Matrisome-associated	ECM Regulators	serpin peptidase inhibitor, clade H (heat shock protein 47), member 1, (collagen binding protein 1)	E9PIG2:E9PJH8:E9PK86:E9PKH2:E9PLA6:E9PMI5:E9PNX1:E9PPV6:E9PQ34:E9PR70:E9PRS3:H0YEP8:P50454
MMP7	0.27	-4.8	0.537987	0.987389	Matrisome-associated	ECM Regulators	matrix metallopeptidase 7 (matrilysin, uterine)	P09237
IL18	0.86	1.33	0.000876403	0.39534	Matrisome-associated	Secreted Factors	interleukin 18 (interferon-gamma-inducing factor)	Q14116
ST14	0.39	0.72	0.0192547	0.636291	Matrisome-associated	ECM Regulators	suppression of tumorigenicity 14 (colon carcinoma)	Q9Y5Y6
ADAMTS8	-0.25	3.29	0.0440323	0.673099	Matrisome-associated	ECM Regulators	ADAM metallopeptidase with thrombospondin type 1 motif, 8	Q9UP79
NTF3	-0.16	0.21	0.528993	0.987389	Matrisome-associated	Secreted Factors	neurotrophin 3	P20783
CLEC4E	0.92	-0.73	0.0372102	0.673099	Matrisome-associated	ECM-affiliated Proteins	C-type lectin domain family 4, member E	F5H5X7:F8WFA1:H0YGH9:Q9ULY5
PZP	0.93	1.75	0.0803268	0.756392	Matrisome-associated	ECM Regulators	pregnancy-zone protein	F5GXY0:P20742
CLEC2A	-0.96	-4.56	0.0093328	0.585415	Matrisome-associated	ECM-affiliated Proteins	C-type lectin domain family 2, member A	Q6UVW9
CLEC9A	0.65	0.58	0.00949237	0.588396	Matrisome-associated	ECM-affiliated Proteins	C-type lectin domain family 9, member A	Q6UXN8
CLEC7A	1.06	2.05	2.04738e-06	0.115063	Matrisome-associated	ECM-affiliated Proteins	C-type lectin domain family 7, member A	Q68D78:Q9BXN2
MGP	0.42	2.85	0.0239893	0.653831	Core matrisome	ECM Glycoproteins	matrix Gla protein	H0YGZ6:P08493
C1QL4	-0.45	-1.27	0.0795702	0.754575	Matrisome-associated	ECM-affiliated Proteins	complement component 1, q subcomponent-like 4	Q86Z23
MMP19	-0.86	-0.24	0.406566	0.959459	Matrisome-associated	ECM Regulators	matrix metallopeptidase 19	A6ND33:B4DNP3:F8W1C3:Q99542
INHBC	-0.55	-2.37	0.019489	0.636291	Matrisome-associated	Secreted Factors	inhibin, beta C	P55103
WIF1	-0.54	5.78	0.0301774	0.673099	Matrisome-associated	Secreted Factors	WNT inhibitory factor 1	F5H8A3:H0YFK7:Q9Y5W5
KERA	0.31	-6.05	0.577063	0.990715	Core matrisome	Proteoglycans	keratocan	O60938
DCN	0.28	5.7	0.00899546	0.585415	Core matrisome	Proteoglycans	decorin	F8VNV6:F8VNW0:F8VSI3:F8VU58:F8VUF6:F8VWU0:F8VX58:F8VXZ8:H0YI87:H0YIH3:P07585
PLXNC1	-0.17	4.78	0.045539	0.673099	Matrisome-associated	ECM-affiliated Proteins	plexin C1	B4DHQ7:F5H3A2:F8VUW4:F8W095:F8W1K6:O60486
HCFC2	-0.14	3.75	0.0409062	0.673099	Matrisome-associated	Secreted Factors	host cell factor C2	C0H5X3:F8VU09:Q9Y5Z7
FREM2	-0.17	1.73	0.407767	0.959459	Matrisome-associated	ECM-affiliated Proteins	FRAS1 related extracellular matrix protein 2	Q5SZK8
TNFSF11	-1.1	-4.62	0.0103354	0.595007	Matrisome-associated	Secreted Factors	tumor necrosis factor (ligand) superfamily, member 11	O14788
TNFSF13B	0.38	1.3	0.00950647	0.588396	Matrisome-associated	Secreted Factors	tumor necrosis factor (ligand) superfamily, member 13b	Q9Y275
CBLN3	-0.23	6.47	0.0864165	0.768086	Matrisome-associated	Secreted Factors	cerebellin 3 precursor	G3V2Y8:Q6UW01
EGLN3	-0.2	4.83	0.043198	0.673099	Matrisome-associated	ECM Regulators	egl nine homolog 3 (C. elegans)	F8VR39:F8W1G2:G3V3M1:Q9H6Z9
SMOC1	0.27	5.63	0.00758137	0.57519	Core matrisome	ECM Glycoproteins	SPARC related modular calcium binding 1	Q9H4F8
ADAM20	-0.04	-1.63	0.769047	1	Matrisome-associated	ECM Regulators	ADAM metallopeptidase domain 20	O43506
LTBP2	0.15	2.97	0.0471885	0.67345	Core matrisome	ECM Glycoproteins	latent transforming growth factor beta binding protein 2	G3V254:G3V3X5:G3V511:H0YJ20:Q14767
SERPINA10	-0.39	-1.31	0.0203203	0.636291	Matrisome-associated	ECM Regulators	serpin peptidase inhibitor, clade A (alpha-1 antiproteinase, antitrypsin), member 10	G3V2W1:Q9UK55
SERPINA1	0.68	2.9	0.153127	0.799769	Matrisome-associated	ECM Regulators	serpin peptidase inhibitor, clade A (alpha-1 antiproteinase, antitrypsin), member 1	G3V2B9:G3V387:G3V4I7:G3V544:G3V5R8:P01009
SERPINA12	0.81	-3.5	0.0200438	0.636291	Matrisome-associated	ECM Regulators	serpin peptidase inhibitor, clade A (alpha-1 antiproteinase, antitrypsin), member 12	Q8IW75
SERPINA5	0.91	0.14	0.0233415	0.649145	Matrisome-associated	ECM Regulators	serpin peptidase inhibitor, clade A (alpha-1 antiproteinase, antitrypsin), member 5	G3V264:G3V265:G3V2M1:G3V3F5:G3V3Y3:G3V482:G3V4B4:G3V5Q9:P05154
SERPINA3	-0.1	6.56	0.923246	1	Matrisome-associated	ECM Regulators	serpin peptidase inhibitor, clade A (alpha-1 antiproteinase, antitrypsin), member 3	G3V3A0:G3V595:P01011
THBS1	0.58	3.16	0.13946	0.799769	Core matrisome	ECM Glycoproteins	thrombospondin 1	A8MZG1:P07996
TGM5	0.44	-2.61	0.156229	0.799769	Matrisome-associated	ECM Regulators	transglutaminase 5	O43548
SEMA6D	-0.16	5.23	0.0135998	0.608142	Matrisome-associated	ECM-affiliated Proteins	sema domain, transmembrane domain (TM), and cytoplasmic domain, (semaphorin) 6D	H0YL82:H0YM97:H0YMA6:H0YMP7:H0YMV0:Q8NFY4
ANXA2	0.35	5.03	0.270805	0.890466	Matrisome-associated	ECM-affiliated Proteins	annexin A2	H0YKL9:H0YKN4:H0YKS4:H0YKV8:H0YKX9:H0YKZ7:H0YL33:H0YLE2:H0YLV6:H0YM50:H0YMD0:H0YMD9:H0YMM1:H0YMT9:H0YMU9:H0YMW4:H0YN28:H0YN42:H0YN52:H0YNA0:H0YNB8:H0YNP5:P07355
LMAN1L	0.78	3.18	0.00362147	0.520529	Matrisome-associated	ECM-affiliated Proteins	lectin, mannose-binding, 1 like	H3BN74:H3BSC9:Q9HAT1
ADAMTSL3	0.24	1.7	0.0594345	0.706775	Matrisome-associated	ECM Regulators	ADAMTS-like 3	P82987
C1QTNF8	0.81	-0.84	0.0811699	0.758516	Matrisome-associated	ECM-affiliated Proteins	C1q and tumor necrosis factor related protein 8	P60827
CLEC19A	0.45	-1.63	0.148906	0.799769	Matrisome-associated	ECM-affiliated Proteins	C-type lectin domain family 19, member A	H3BQW0:H3BQX8:Q6UXS0
VWA3A	0.8	3.89	0.0056994	0.550951	Core matrisome	ECM Glycoproteins	von Willebrand factor A domain containing 3A	A6NCI4:H3BTG8:H3BTX3:H3BUS3:H7BXL8
MMP2	0.29	2.34	0.00351026	0.520529	Matrisome-associated	ECM Regulators	matrix metallopeptidase 2 (gelatinase A, 72kDa gelatinase, 72kDa type IV collagenase)	H3BR66:H3BS34:H3BV48:J3KRB7:P08253
CCL22	0.69	-3.68	0.0955324	0.778285	Matrisome-associated	Secreted Factors	chemokine (C-C motif) ligand 22	O00626
CLEC3A	1.32	-2.3	0.0255188	0.661063	Matrisome-associated	ECM-affiliated Proteins	C-type lectin domain family 3, member A	H3BTK1:J3KNC9:O75596
CRISPLD2	0.56	3.59	0.0814668	0.75934	Core matrisome	ECM Glycoproteins	cysteine-rich secretory protein LCCL domain containing 2	H3BS62:H3BSZ9:H3BTI0:H3BTP0:J3QKP2:Q9H0B8
SERPINF2	0.33	1.05	0.118011	0.799769	Matrisome-associated	ECM Regulators	serpin peptidase inhibitor, clade F (alpha-2 antiplasmin, pigment epithelium derived factor), member 2	C9JMH6:C9JPV4:P08697
LGALS9C	0.78	-3.99	0.10062	0.786508	Matrisome-associated	ECM-affiliated Proteins	lectin, galactoside-binding, soluble, 9C	C9JHN9:J3KRF0:J3KSV0:J3KSY2:J3KT17:J3QKS2:J3QR96:J3QSH0:Q6DKI2
CCL11	-0.99	-6.73	0.0656489	0.72133	Matrisome-associated	Secreted Factors	chemokine (C-C motif) ligand 11	P51671
CCL1	-0.54	-5.23	0.0422311	0.673099	Matrisome-associated	Secreted Factors	chemokine (C-C motif) ligand 1	P22362
CCL14	0.6	-2.95	0.00243695	0.511033	Matrisome-associated	Secreted Factors	chemokine (C-C motif) ligand 14	K7END2:Q16627
CCL15	1.07	-4.76	0.0600232	0.708268	Matrisome-associated	Secreted Factors	chemokine (C-C motif) ligand 15	H7BYL4:Q16663
CCL4	1.14	0.29	0.115789	0.799769	Matrisome-associated	Secreted Factors	chemokine (C-C motif) ligand 4	P13236:Q7M4M2
CSF3	-0.17	2.08	0.9088	1	Matrisome-associated	Secreted Factors	colony stimulating factor 3 (granulocyte)	J3KTH8:J3QRD4:J3QRX2:P09919:Q8N4W3
COL1A1	0.56	3.1	0.000283162	0.321418	Core matrisome	Collagens	collagen, type I, alpha 1	I3L3H7:P02452
WFIKKN2	0.49	0.77	0.00139798	0.451388	Matrisome-associated	Secreted Factors	WAP, follistatin/kazal, immunoglobulin, kunitz and netrin domain containing 2	C9J6G4:Q8TEU8
C17orf58	-0.15	3.06	0.0567905	0.69946	Matrisome-associated	ECM Regulators	chromosome 17 open reading frame 58	Q2M2W7
SERPINB11	-1.79	-5.12	0.000869074	0.39534	Matrisome-associated	ECM Regulators	serpin peptidase inhibitor, clade B (ovalbumin), member 11 (gene/pseudogene)	F5GWT8:F5GY69:F5GYW9:Q96P15
EBI3	0.76	0.3	0.0311257	0.673099	Matrisome-associated	Secreted Factors	Epstein-Barr virus induced 3	Q14213
LRG1	0.67	-0.7	0.119552	0.799769	Core matrisome	ECM Glycoproteins	leucine-rich alpha-2-glycoprotein 1	P02750
TNFSF9	0.46	1.63	0.0250131	0.660901	Matrisome-associated	Secreted Factors	tumor necrosis factor (ligand) superfamily, member 9	P41273
TNFSF14	0.82	-0.95	0.101759	0.788003	Matrisome-associated	Secreted Factors	tumor necrosis factor (ligand) superfamily, member 14	O43557
FBN3	-0.35	1.18	0.0524035	0.691052	Core matrisome	ECM Glycoproteins	fibrillin 3	M0QXL8:M0R2Q5:Q75N90
MUC16	0.09	-3.07	0.834123	1	Matrisome-associated	ECM-affiliated Proteins	mucin 16, cell surface associated	B5ME49:F8WE81:M0QZZ9:M0R2S7:M0R2Y5:Q8WXI7
CLEC17A	0.75	-1.48	0.00838914	0.58495	Matrisome-associated	ECM-affiliated Proteins	C-type lectin domain family 17, member A	F8W1T8:H9KVA4:Q6ZS10
CPAMD8	0.38	2.84	0.0145973	0.608142	Matrisome-associated	ECM Regulators	C3 and PZP-like, alpha-2-macroglobulin domain containing 8	F8W7D1:M0QXH3:M0R0Z5:M0R3G7:Q8IZJ3
CRLF1	0.64	3.74	0.0306327	0.673099	Matrisome-associated	Secreted Factors	cytokine receptor-like factor 1	M0QZL6:O75462
COMP	-0.25	0.49	0.48549	0.984409	Core matrisome	ECM Glycoproteins	cartilage oligomeric matrix protein	B4DKJ3:G3XAP6:P49747
TGFB1	0.21	3.83	0.161297	0.799769	Matrisome-associated	Secreted Factors	transforming growth factor, beta 1	M0R2S0:P01137
ELSPBP1	-1.39	-4.35	0.200644	0.836006	Core matrisome	ECM Glycoproteins	epididymal sperm binding protein 1	M0QZH6:M0R006:M0R179:M0R331:Q96BH3
TGM3	0.25	-0.18	0.505549	0.98689	Matrisome-associated	ECM Regulators	transglutaminase 3 (E polypeptide, protein-glutamine-gamma-glutamyltransferase)	Q08188
ADAM33	0.25	4.12	0.0185324	0.635783	Matrisome-associated	ECM Regulators	ADAM metallopeptidase domain 33	A2A2L3:Q9BZ11
CST7	0.59	-0.3	0.0394218	0.673099	Matrisome-associated	ECM Regulators	cystatin F (leukocystatin)	O76096
EMILIN3	0.32	2.01	0.0482799	0.677194	Core matrisome	ECM Glycoproteins	elastin microfibril interfacer 3	Q9NT22
PI3	0.57	-3.32	0.0211878	0.636698	Matrisome-associated	ECM Regulators	peptidase inhibitor 3, skin-derived	P19957
SLPI	0.49	-0.59	0.0192847	0.636291	Matrisome-associated	ECM Regulators	secretory leukocyte peptidase inhibitor	P03973
CBLN4	-0.58	3.43	0.0379987	0.673099	Matrisome-associated	Secreted Factors	cerebellin 4 precursor	Q9NTU7
ADAMTS1	0.59	5.76	0.105951	0.79637	Matrisome-associated	ECM Regulators	ADAM metallopeptidase with thrombospondin type 1 motif, 1	E5RI60:E5RJR7:H7C206:Q9UHI8
COL6A2	0.18	4.66	0.235023	0.862703	Core matrisome	Collagens	collagen, type VI, alpha 2	C9JH44:H7C0M5:P12110
SERPIND1	0.72	0.15	0.0167505	0.623844	Matrisome-associated	ECM Regulators	serpin peptidase inhibitor, clade D (heparin cofactor), member 1	P05546
LIF	-0.39	1.1	0.751943	1	Matrisome-associated	Secreted Factors	leukemia inhibitory factor (cholinergic differentiation factor)	P15018
OSM	1.01	-0.58	0.0236238	0.649948	Matrisome-associated	Secreted Factors	oncostatin M	B5MC70:B5MCX1:P13725
SCUBE1	0.42	1.14	0.0072076	0.565985	Matrisome-associated	Secreted Factors	signal peptide, CUB domain, EGF-like 1	B1AH90:H0Y4Y9:Q8IWY4
WNT7B	-0.36	3.05	0.00744091	0.572993	Matrisome-associated	Secreted Factors	wingless-type MMTV integration site family, member 7B	A8K0G1:B8A595:B8A597:B8A598:P56706
EGFL6	0.07	-0.79	0.847755	1	Matrisome-associated	Secreted Factors	EGF-like-domain, multiple 6	Q8IUX8
SRPX2	0.51	0.5	0.0172141	0.627431	Core matrisome	ECM Glycoproteins	sushi-repeat-containing protein, X-linked 2	O60687
CHRDL1	-0.5	5.19	0.00484129	0.550951	Matrisome-associated	Secreted Factors	chordin-like 1	D3YTA8:Q9BU40
BGN	0.27	5.73	0.185934	0.8286	Core matrisome	Proteoglycans	biglycan	C9JKG1:P21810

## Sheet: Male_brain_age
Gene Symbol	logFC_20-39yo/40-59yo/60-79yo	edgeR_logCPM	QLF_pvalue	QLF_FDR	Division	Category	Gene Name	UniProt_IDs
CELA3B	0.87	-0.79	0.070243	0.539656	Matrisome-associated	ECM Regulators	chymotrypsin-like elastase family, member 3B	P08861
CELA3A	0.88	0.51	0.0669342	0.529983	Matrisome-associated	ECM Regulators	chymotrypsin-like elastase family, member 3A	B1AQ52:B1AQ54:B1AQ55:P09093
SDC3	0.12	8	0.0495274	0.489817	Matrisome-associated	ECM-affiliated Proteins	syndecan 3	D3DPN2:O75056
TINAGL1	0.36	4.39	0.0536662	0.497881	Core matrisome	ECM Glycoproteins	tubulointerstitial nephritis antigen-like 1	B4DNS5:E7EUP2:Q9GZM7
PODN	0	2.84	0.992471	1	Core matrisome	Proteoglycans	podocan	Q7Z5L7
INSL5	0.34	-2.76	0.0511419	0.495462	Matrisome-associated	Secreted Factors	insulin-like 5	Q9Y5Q6
NTNG1	-0.23	3.47	0.0171223	0.365284	Core matrisome	ECM Glycoproteins	netrin G1	A6NK56:B4DKF0:F5GYT0:F8WEB5:Q9Y2I2
CSF1	0.3	4.58	0.0323545	0.429966	Matrisome-associated	Secreted Factors	colony stimulating factor 1 (macrophage)	E9PJA2:E9PKP4:E9PQ08:H7BY18:P09603
ADAM30	1.16	-6.86	0.0142394	0.342721	Matrisome-associated	ECM Regulators	ADAM metallopeptidase domain 30	Q9UKF2
TCHH	-0.41	0.29	0.00565449	0.287331	Matrisome-associated	Secreted Factors	trichohyalin	Q07283
HRNR	0.51	-1.57	0.0167812	0.364238	Matrisome-associated	Secreted Factors	hornerin	Q86YZ3
FLG	-0.28	0.64	0.0428786	0.467498	Matrisome-associated	Secreted Factors	filaggrin	P20930
FLG2	-0.57	-0.99	0.0238328	0.397332	Matrisome-associated	Secreted Factors	filaggrin family member 2	Q5D862
CRNN	-0.09	-0.79	0.791192	1	Matrisome-associated	Secreted Factors	cornulin	Q9UBG3
S100A7	0.34	-2.92	0.0488522	0.489208	Matrisome-associated	Secreted Factors	S100 calcium binding protein A7	P31151
S100A6	0.23	6.26	0.0357389	0.443345	Matrisome-associated	Secreted Factors	S100 calcium binding protein A6	P06703:R4GN98
S100A4	0.41	1.33	0.0144468	0.343801	Matrisome-associated	Secreted Factors	S100 calcium binding protein A4	P26447
S100A3	0.71	-1.54	0.0303414	0.421537	Matrisome-associated	Secreted Factors	S100 calcium binding protein A3	P33764
S100A2	0.25	-0.71	0.025832	0.407375	Matrisome-associated	Secreted Factors	S100 calcium binding protein A2	P29034:Q5RHS7:R4GN49
S100A16	0.18	5.25	0.0740175	0.543621	Matrisome-associated	Secreted Factors	S100 calcium binding protein A16	Q96FQ6
S100A1	0.21	3.77	0.0865758	0.574123	Matrisome-associated	Secreted Factors	S100 calcium binding protein A1	P23297:Q5T7Y4:Q5T7Y5:Q5T7Y6
MUC1	0.4	1.52	0.0143616	0.343801	Matrisome-associated	ECM-affiliated Proteins	mucin 1, cell surface associated	B1AVQ5:B1AVQ7:P15941
THBS3	0.1	3.74	0.102564	0.604908	Core matrisome	ECM Glycoproteins	thrombospondin 3	B4DQH6:F5H4Z8:P49746:Q2HIZ1
BGLAP	0.12	2.09	0.196664	0.717771	Core matrisome	ECM Glycoproteins	bone gamma-carboxyglutamate (gla) protein	P02818
XCL2	0.96	-4.89	0.0156794	0.354012	Matrisome-associated	Secreted Factors	chemokine (C motif) ligand 2	Q9UBD3
TNFSF18	0.11	-1.56	0.605178	0.934091	Matrisome-associated	Secreted Factors	tumor necrosis factor (ligand) superfamily, member 18	Q9UNG2
FAM20B	-0.16	5.79	0.00455789	0.276916	Matrisome-associated	ECM Regulators	family with sequence similarity 20, member B	O75063:X6RH03
PRG4	-1.43	0.26	0.00893819	0.32192	Core matrisome	Proteoglycans	p53-responsive gene 4	E7EQ48:E9PLR3:J3KP74:Q92954
F13B	-1.17	-7.02	0.0549928	0.497881	Matrisome-associated	ECM Regulators	coagulation factor XIII, B polypeptide	P05160
PRELP	0.16	5.08	0.298324	0.774581	Core matrisome	Proteoglycans	proline/arginine-rich end leucine-rich repeat protein	P51888
IL10	0.16	-4.39	0.559704	0.920519	Matrisome-associated	Secreted Factors	interleukin 10	P22301
IL24	0.46	-3.78	0.0452466	0.47628	Matrisome-associated	Secreted Factors	interleukin 24	E7ER64:E7ETP6:Q13007
AGT	0.19	7.86	0.140788	0.642839	Matrisome-associated	ECM Regulators	angiotensinogen (serpin peptidase inhibitor, clade A, member 8)	P01019
LGALS8	-0.06	5	0.228041	0.743935	Matrisome-associated	ECM-affiliated Proteins	lectin, galactoside-binding, soluble, 8	B1ANM0:E9PJ77:E9PN19:E9PNC2:E9PPL1:E9PPM4:E9PRN3:F6V2D4:H7BXD8:O00214:Q5T3P9
GDF7	-0.11	0.65	0.403573	0.828936	Matrisome-associated	Secreted Factors	growth differentiation factor 7	Q7Z4P5
EMILIN1	0.31	3.37	0.0144586	0.343801	Core matrisome	ECM Glycoproteins	elastin microfibril interfacer 1	H0Y7A0:Q9Y6C2
LTBP1	0.06	3.7	0.629578	0.941034	Core matrisome	ECM Glycoproteins	latent transforming growth factor beta binding protein 1	C9JD84:C9JDW2:E7EUU6:E7EV71:H7BZ76:H7C0I7:H7C2H7:H7C4L5:Q14766
EFEMP1	0.12	6.38	0.47689	0.871897	Core matrisome	ECM Glycoproteins	EGF-containing fibulin-like extracellular matrix protein 1	C9J4H7:C9J4J8:C9J8S9:C9JPZ9:C9JQX7:C9JUM4:Q12805:Q580Q6
ANXA4	0.05	4.15	0.555101	0.917265	Matrisome-associated	ECM-affiliated Proteins	annexin A4	B4DDF9:P09525:Q6P452
REG3A	1.46	-1.79	0.0152158	0.350694	Matrisome-associated	ECM-affiliated Proteins	regenerating islet-derived 3 alpha	Q06141
SFTPB	0.36	0.77	0.453753	0.863704	Matrisome-associated	ECM-affiliated Proteins	surfactant protein B	D6W5L6:H0Y7V6:P07988:U3KQT2
FBLN7	-0.25	2.54	0.0428401	0.467425	Core matrisome	ECM Glycoproteins	fibulin 7	B8ZZC1:H7BZ65:Q53RD9:Q8IY13
IL1A	0.15	-1.47	0.53916	0.908996	Matrisome-associated	Secreted Factors	interleukin 1, alpha	P01583
IL1B	-0.23	1.48	0.510123	0.89484	Matrisome-associated	Secreted Factors	interleukin 1, beta	C9JSC2:C9JVK0:C9JWV2:P01584
IL1RN	0.05	-1.15	0.82955	1	Matrisome-associated	Secreted Factors	interleukin 1 receptor antagonist	P18510
INHBB	0.09	2.92	0.498462	0.887196	Matrisome-associated	Secreted Factors	inhibin, beta B	P09529
MSTN	0.05	0.34	0.605275	0.934091	Matrisome-associated	Secreted Factors	myostatin	O14793
ADAM23	-0.15	6.01	0.155042	0.660102	Matrisome-associated	ECM Regulators	ADAM metallopeptidase domain 23	E7EWD3:H7C2M6:O75077
VWC2L	-0.37	1.6	0.0189913	0.374626	Matrisome-associated	Secreted Factors	von Willebrand factor C domain-containing protein 2-like	B2RUY7:B7ZW27
TGM4	-0.89	-3.17	0.0337776	0.435291	Matrisome-associated	ECM Regulators	transglutaminase 4 (prostate)	F8WCU8:P49221
TDGF1	0.36	0	0.22652	0.743935	Matrisome-associated	Secreted Factors	teratocarcinoma-derived growth factor 1	F5H1T8:P13385
PLXNB1	0.14	7.44	0.0891781	0.579802	Matrisome-associated	ECM-affiliated Proteins	plexin B1	G8JLJ7:O43157
LAMB2	0.09	5.75	0.393357	0.828936	Core matrisome	ECM Glycoproteins	laminin, beta 2 (laminin S)	F5H520:P55268
WNT5A	-0.03	2.16	0.679402	0.962502	Matrisome-associated	Secreted Factors	wingless-type MMTV integration site family, member 5A	C9J8I8:P41221
COL8A1	-0.65	2	0.0712092	0.54026	Core matrisome	Collagens	collagen, type VIII, alpha 1	C9JTN9:P27658
SEMA5B	-0.14	3.72	0.156761	0.662404	Matrisome-associated	ECM-affiliated Proteins	sema domain, seven thrombospondin repeats (type 1 and type 1-like), transmembrane domain (TM) and short cytoplasmic domain, (semaphorin) 5B	B5ME80:C9JKR3:C9JTV9:C9JTX2:F8WAT5:H0Y5U2:Q9P283
MUC13	0.59	-3.45	0.021874	0.388043	Matrisome-associated	ECM-affiliated Proteins	mucin 13, cell surface associated	C9IZG1:Q9H3R2
COL6A5	-0.77	-1.95	0.0181686	0.371976	Core matrisome	Collagens	collagen, type XXIX, alpha 1	A8TX70:E9PAL5:F8W8G8:H0Y393:H0Y935:H0Y9T2
OTOL1	-0.52	-5.54	0.0941761	0.590092	Core matrisome	ECM Glycoproteins	otolin-1	A6NHN0
SERPINI1	-0.28	6.44	0.00448923	0.275431	Matrisome-associated	ECM Regulators	serpin peptidase inhibitor, clade I (neuroserpin), member 1	C9JDY5:C9JQU8:H7C5T9:Q99574
TNFSF10	-0.05	2.98	0.839754	1	Matrisome-associated	Secreted Factors	tumor necrosis factor (ligand) superfamily, member 10	H7C246:P50591
HRG	-0.64	-3.98	0.0431576	0.46825	Matrisome-associated	ECM Regulators	histidine-rich glycoprotein	P04196
ADIPOQ	-0.48	-3.07	0.0281727	0.411355	Core matrisome	ECM Glycoproteins	adiponectin, C1Q and collagen domain containing	Q15848
FGF12	-0.34	5.37	0.00150926	0.213036	Matrisome-associated	Secreted Factors	fibroblast growth factor 12	C9JEN8:C9JIN3:C9JUK8:H7C1L8:P61328
MUC4	0.43	0.39	0.00986019	0.327862	Matrisome-associated	ECM-affiliated Proteins	mucin 4, cell surface associated	E7ENC5:E7EQG8:E7EQT2:E7ERK0:E7ETT5:E7EUL9:E7EW47:E7EWN1:E9PDY6:H0Y2Y1:H7BXN7:H7BZI3:Q99102
FGFBP2	0.77	-1.19	0.0052698	0.285394	Matrisome-associated	Secreted Factors	fibroblast growth factor binding protein 2	Q9BYJ0
SLIT2	-0.3	4.47	0.000920661	0.196581	Core matrisome	ECM Glycoproteins	slit homolog 2 (Drosophila)	E9PCX4:F5H0U4:H0Y968:H0Y9Z6:O94813:X6R3P0
LGI2	-0.39	3.32	7.61594e-05	0.108788	Core matrisome	ECM Glycoproteins	leucine-rich repeat LGI family, member 2	H0YA65:Q8N0V4
IGFBP7	0.17	6.3	0.293201	0.769097	Core matrisome	ECM Glycoproteins	insulin-like growth factor binding protein 7	Q16270
AMBN	-0.67	0.16	0.0285041	0.413722	Core matrisome	ECM Glycoproteins	ameloblastin (enamel matrix protein)	Q9NP70
CXCL8	0.01	1.4	0.981581	1	Matrisome-associated	Secreted Factors	interleukin 8	C9J4T6:P10145
PF4V1	0.2	-5.35	0.442993	0.85669	Matrisome-associated	Secreted Factors	platelet factor 4 variant 1	P10720
CXCL1	0.85	1.33	0.0567056	0.498569	Matrisome-associated	Secreted Factors	chemokine (C-X-C motif) ligand 1 (melanoma growth stimulating activity, alpha)	P09341
PF4	0.97	-4.53	0.0164005	0.360637	Matrisome-associated	Secreted Factors	platelet factor 4	P02776
PPBP	1.14	-3.72	0.0143826	0.343801	Matrisome-associated	Secreted Factors	pro-platelet basic protein (chemokine (C-X-C motif) ligand 7)	P02775
EPGN	0.43	-5.36	0.106326	0.608825	Matrisome-associated	Secreted Factors	epithelial mitogen homolog (mouse)	A0PK19:H3BM13:Q6UW88
EREG	-0.2	-3.51	0.342976	0.808187	Matrisome-associated	Secreted Factors	epiregulin	O14944
AREG	0.1	-2.19	0.752366	0.989897	Matrisome-associated	Secreted Factors	amphiregulin	D6RFX5:P15514
PARM1	-0.21	5.46	0.106003	0.608825	Matrisome-associated	ECM-affiliated Proteins	prostate androgen-regulated mucin-like protein 1	D6RBB6:Q6UWI2
CXCL9	1.05	-1.31	0.0240033	0.398213	Matrisome-associated	Secreted Factors	chemokine (C-X-C motif) ligand 9	Q07325
CXCL10	2.61	2.12	0.000909071	0.196581	Matrisome-associated	Secreted Factors	chemokine (C-X-C motif) ligand 10	P02778
CXCL11	1.25	0.58	0.0284654	0.413556	Matrisome-associated	Secreted Factors	chemokine (C-X-C motif) ligand 11	O14625
ANXA3	-0.05	3.33	0.837217	1	Matrisome-associated	ECM-affiliated Proteins	annexin A3	D6RA82:D6RAZ8:D6RCA8:D6RFG5:D6RFJ9:P12429
IBSP	-0.84	-2.93	0.00411688	0.267478	Core matrisome	ECM Glycoproteins	integrin-binding sialoprotein	P21815
MEPE	-0.65	0.12	0.0229975	0.394202	Core matrisome	ECM Glycoproteins	matrix extracellular phosphoglycoprotein	D6RAC8:D6RFW6:Q9NQ76
SPP1	-0.13	7.28	0.446058	0.858921	Core matrisome	ECM Glycoproteins	secreted phosphoprotein 1	D6R9C5:P10451
MMRN1	-0.66	0.62	0.0625227	0.515618	Core matrisome	ECM Glycoproteins	multimerin 1	E7EPG1:Q13201
COL25A1	-0.26	1.95	0.209232	0.731725	Core matrisome	Collagens	collagen, type XXV, alpha 1	A8MWQ5:D6R8Y2:E9PNV9:H0YAE1:Q9BXS0
PRSS12	-0.27	1.19	0.0264418	0.407375	Matrisome-associated	ECM Regulators	protease, serine, 12 (neurotrypsin, motopsin)	P56730
FREM3	-0.56	0.54	0.0145198	0.34431	Matrisome-associated	ECM-affiliated Proteins	FRAS1 related extracellular matrix 3	P0C091
PDGFC	0.03	2.77	0.672409	0.96034	Matrisome-associated	Secreted Factors	platelet derived growth factor C	B4E3A5:H0Y9N2:J3KN71:Q9NRA1
SPOCK3	-0.26	6.47	0.00604865	0.291039	Core matrisome	Proteoglycans	sparc/osteonectin, cwcv and kazal-like domains proteoglycan (testican) 3	B4DG04:E7EMP8:E7ENM6:E7ENT7:E7ENY3:E7EQ24:E7ESN1:E7EVH4:H0YA19:Q4W5S3:Q9BQ16
C1QTNF3	0.09	3.76	0.247109	0.743935	Matrisome-associated	ECM-affiliated Proteins	C1q and tumor necrosis factor related protein 3	Q9BXJ4
FGF10	-0.36	-2.11	0.0417729	0.463632	Matrisome-associated	Secreted Factors	fibroblast growth factor 10	D6RG33:O15520
CRHBP	-0.95	3.85	0.0244761	0.401857	Matrisome-associated	Secreted Factors	corticotropin releasing hormone binding protein	D6RHH7:P24387
HAPLN1	-0.38	1.33	0.00821865	0.312215	Core matrisome	Proteoglycans	hyaluronan and proteoglycan link protein 1	D6RAK7:D6RBS1:D6RBX9:D6RC59:D6RFI7:D6RG04:P10915
SEMA6A	0.12	5.79	0.107785	0.608825	Matrisome-associated	ECM-affiliated Proteins	sema domain, transmembrane domain (TM), and cytoplasmic domain, (semaphorin) 6A	B3KU01:D6RAG9:D6RCR0:E7ERF3:E9PDV9:H0Y8V9:Q9H2E6
MEGF10	0.02	5.05	0.817081	1	Matrisome-associated	Secreted Factors	multiple EGF-like-domains 10	Q96KG7
FGF1	0.16	7.99	0.11197	0.608825	Matrisome-associated	Secreted Factors	fibroblast growth factor 1 (acidic)	B5MCF4:C9JDC5:C9JUP6:P05230
ANXA6	-0.09	7.27	0.263533	0.743935	Matrisome-associated	ECM-affiliated Proteins	annexin A6	A6NN80:E5RFF0:E5RI05:E5RIU8:E5RJF5:E5RJR0:E5RK63:E5RK69:E7EMC6:H0YC77:P08133
SPARC	0.12	9.53	0.27915	0.752952	Core matrisome	ECM Glycoproteins	secreted protein, acidic, cysteine-rich (osteonectin)	E5RJA5:E5RK62:F5GY03:F5H4E2:P09486
MFAP3	-0.29	2.32	0.00241958	0.238145	Core matrisome	ECM Glycoproteins	microfibrillar-associated protein 3	E5RH26:E5RHQ6:E5RJ59:P55082
SLIT3	-0.08	4.82	0.344341	0.809218	Core matrisome	ECM Glycoproteins	slit homolog 3 (Drosophila)	O75094
PRL	1.55	2.68	0.0303928	0.421544	Matrisome-associated	Secreted Factors	prolactin	P01236
LTB	0.27	-0.69	0.0199692	0.382032	Matrisome-associated	Secreted Factors	lymphotoxin beta (TNF superfamily, member 3)	Q06643
EGFL8	0.06	4.14	0.418868	0.840079	Matrisome-associated	Secreted Factors	EGF-like-domain, multiple 8	Q5JP22:Q99944
IL17A	1.33	-7.33	0.0174889	0.368337	Matrisome-associated	Secreted Factors	interleukin 17A	Q16552
LAMA4	0.14	4.22	0.0577757	0.502398	Core matrisome	ECM Glycoproteins	laminin, alpha 4	E5RFD7:E5RFQ2:E5RHF3:E5RK79:H0Y351:H0YAP9:H0YAQ5:Q16363:Q6LET9
COL10A1	-0.21	-1.23	0.102224	0.604482	Core matrisome	Collagens	collagen, type X, alpha 1	Q03692:Q5QPC7:Q5QPC8
PDGFA	0.16	4.59	0.0141539	0.34243	Matrisome-associated	Secreted Factors	platelet-derived growth factor alpha polypeptide	H7BYW6:P04085
GRIFIN	0.51	-4.79	0.00731372	0.303287	Matrisome-associated	ECM-affiliated Proteins	galectin-related inter-fiber protein	A4D1Z8
CCL24	-1.79	-5.96	5.63109e-05	0.101645	Matrisome-associated	Secreted Factors	chemokine (C-C motif) ligand 24	O00175
FGL2	-0.01	3.03	0.953243	1	Core matrisome	ECM Glycoproteins	fibrinogen-like 2	Q14314
HGF	0.22	1.13	0.0894352	0.580332	Matrisome-associated	Secreted Factors	hepatocyte growth factor (hepapoietin A; scatter factor)	C9JDP4:C9JJ35:C9JS80:C9WSJ3:P14210
SEMA3E	-0.41	1.33	0.00840611	0.315185	Matrisome-associated	ECM-affiliated Proteins	sema domain, immunoglobulin domain (Ig), short basic domain, secreted, (semaphorin) 3E	C9JVH5:F8WCZ5:O15041
ADAM22	-0.17	6.62	0.00862978	0.318659	Matrisome-associated	ECM Regulators	ADAM metallopeptidase domain 22	E7EPF1:E9PF78:F8WAD8:G5E951:H7C0Q9:H7C3I4:Q9P0K1
GPC2	0.13	1.2	0.113835	0.608825	Matrisome-associated	ECM-affiliated Proteins	glypican 2	Q8N158
COL26A1	-0.23	4.05	0.0226819	0.392394	Core matrisome	Collagens	EMI domain containing 2	C9JPW4:Q96A83
RELN	-0.23	6.52	0.0492859	0.489208	Core matrisome	ECM Glycoproteins	reelin	H7C2B0:J3KQ66:P78509
CLEC5A	0.82	-0.04	0.00514072	0.283703	Matrisome-associated	ECM-affiliated Proteins	C-type lectin domain family 5, member A	C9JCE4:C9JPR7:F8WCL0:Q14DL9:Q9NY25
SHH	-0.24	1.27	0.0445293	0.472707	Matrisome-associated	Secreted Factors	sonic hedgehog homolog (Drosophila)	C9JC48:F8WB84:F8WEH4:Q15465
CTSB	-0.09	8.17	0.0686693	0.536497	Matrisome-associated	ECM Regulators	cathepsin B	E9PCB3:E9PHZ5:E9PID0:E9PIS1:E9PJ67:E9PKQ7:E9PKX0:E9PL32:E9PLY3:E9PNL5:E9PQM1:E9PR00:E9PR54:E9PS78:E9PSG5:P07858:R4GMQ5
ADAM28	-0.01	2.48	0.943809	1	Matrisome-associated	ECM Regulators	ADAM metallopeptidase domain 28	B4DDY3:E5RGY1:E5RJQ1:E7EMU1:H0YBG8:H0YBQ8:Q9UKQ2
ADAMDEC1	0.78	-4.82	0.0124344	0.342369	Matrisome-associated	ECM Regulators	ADAM-like, decysin 1	E5RK05:O15204
ADAM9	-0.15	4.97	0.00570178	0.287479	Matrisome-associated	ECM Regulators	ADAM metallopeptidase domain 9 (meltrin gamma)	A0AVL1:C9J6H5:C9JPM3:F8WC54:Q13443
ADAM2	-0.57	-3.8	0.233414	0.743935	Matrisome-associated	ECM Regulators	ADAM metallopeptidase domain 2	B4DWY7:Q6P2G0:Q99965
SULF1	-0.34	3.04	0.0546248	0.497881	Matrisome-associated	ECM Regulators	sulfatase 1	E9PI06:E9PJL8:E9PLS5:E9PPQ3:E9PS14:H0YDR1:Q8IWU6
SBSPON	0.14	1.31	0.0972149	0.594115	Core matrisome	ECM Glycoproteins	chromosome 8 open reading frame 84	Q8IVN8
RSPO2	0.03	3.12	0.876064	1	Core matrisome	ECM Glycoproteins	R-spondin 2 homolog (Xenopus laevis)	E5RGU9:E5RH25:E5RHC3:E5RJA2:E5RJU7:Q6UXX9
COLEC10	-0.45	-3.67	0.0103833	0.327862	Matrisome-associated	ECM-affiliated Proteins	collectin sub-family member 10 (C-type lectin)	Q9Y6Z7
ANXA13	0.7	-2.04	0.0169175	0.364697	Matrisome-associated	ECM-affiliated Proteins	annexin A13	E5RIN3:P27216
IFNA5	0.51	-5.32	0.0593007	0.507335	Matrisome-associated	Secreted Factors	interferon, alpha 5	P01569
IFNA6	-0.08	-2.3	0.640888	0.945231	Matrisome-associated	Secreted Factors	interferon, alpha 6	P05013
IGFBPL1	-0.34	-0.7	0.0189655	0.374513	Core matrisome	ECM Glycoproteins	insulin-like growth factor binding protein-like 1	Q8WX77
OMD	-0.03	1.76	0.899752	1	Core matrisome	Proteoglycans	osteomodulin	Q99983
AMBP	-0.74	-1.92	0.0310137	0.424287	Matrisome-associated	ECM Regulators	alpha-1-microglobulin/bikunin precursor	P02760:S4R3Y4:S4R471
TNFSF15	0.41	-2.43	0.0533534	0.497881	Matrisome-associated	Secreted Factors	tumor necrosis factor (ligand) superfamily, member 15	O95150:X6R8I9
TNFSF8	-0.22	-1.76	0.225625	0.743692	Matrisome-associated	Secreted Factors	tumor necrosis factor (ligand) superfamily, member 8	P32971
MEGF9	-0.1	6	0.0352051	0.441528	Matrisome-associated	Secreted Factors	multiple EGF-like-domains 9	C9J1K8:Q9H1U4
FCN2	0.61	-3.39	0.00307712	0.255442	Matrisome-associated	ECM-affiliated Proteins	ficolin (collagen/fibrinogen domain containing lectin) 2 (hucolin)	Q15485
C1QL3	-0.43	2.48	0.0254317	0.407197	Matrisome-associated	ECM-affiliated Proteins	complement component 1, q subcomponent-like 3	Q5VWW1
ANXA8	-0.41	-3.5	0.0210759	0.386753	Matrisome-associated	ECM-affiliated Proteins	annexin A8	B4DTC9:P13928:Q5VTM3
SRGN	-0.3	5.13	0.173507	0.686032	Core matrisome	Proteoglycans	serglycin	P10124
SFTPA1	0.62	-0.45	0.212955	0.732863	Matrisome-associated	ECM-affiliated Proteins	surfactant protein A1	B4DNW5:J3KPA7:Q8IWL2
NRG3	-0.13	3.97	0.0430142	0.468154	Matrisome-associated	Secreted Factors	neuregulin 3	D9ZHQ3:D9ZHQ6:D9ZHQ7:D9ZHQ8:P56975:R4GNI6
KAZALD1	-0.28	0.68	0.0241751	0.398572	Matrisome-associated	ECM Regulators	Kazal-type serine peptidase inhibitor domain 1	Q96I82
DMBT1	0.41	-0.25	0.0187293	0.372729	Core matrisome	ECM Glycoproteins	deleted in malignant brain tumors 1	Q9UGM3
MUC6	0.15	1.76	0.343471	0.808467	Matrisome-associated	ECM-affiliated Proteins	mucin 6, oligomeric mucus/gel-forming	E9PJC5:H0YDA7:H0YEZ6:Q6W4X9
MUC5AC	0.43	-2.86	0.0372408	0.449417	Matrisome-associated	ECM-affiliated Proteins	mucin 5AC, oligomeric mucus/gel-forming	E9PGF7:E9PJ98:P98088
MUC5B	0.57	-1.25	0.000137876	0.154022	Matrisome-associated	ECM-affiliated Proteins	mucin 5B, oligomeric mucus/gel-forming	E9PBJ0:H0YDX8:Q9HC84
CTSD	0.12	7.87	0.0141138	0.342369	Matrisome-associated	ECM Regulators	cathepsin D	C9JH19:F8W787:F8WD96:H7C1V0:P07339
INS	0.87	-3.32	0.0253813	0.406854	Matrisome-associated	Secreted Factors	insulin	A6XGL2:C9JNR5:P01308
MMP26	1.45	-4.3	0.035143	0.441527	Matrisome-associated	ECM Regulators	matrix metallopeptidase 26	Q9NRE1
OTOG	0.12	-1.51	0.497659	0.88663	Core matrisome	ECM Glycoproteins	otogelin	C9IZ84:H9KVB3:Q6ZRI0
NELL1	-0.5	2.83	0.00132507	0.205523	Core matrisome	ECM Glycoproteins	NEL-like 1 (chicken)	F5H6I3:J3KNC5:Q92832
MUC15	-0.3	-3.57	0.18303	0.699271	Matrisome-associated	ECM-affiliated Proteins	mucin 15, cell surface associated	E9PII6:F8W945:Q8N387
PAMR1	0.18	4.68	0.20936	0.731946	Matrisome-associated	ECM Regulators	peptidase domain containing associated with muscle regeneration 1	E9PIV1:E9PMN5:E9PQ70:Q6UXH9
PRG3	-0.15	-6.15	0.749055	0.988236	Core matrisome	Proteoglycans	proteoglycan 3	Q9Y2Y8
PRG2	0.09	-2.97	0.736399	0.983008	Core matrisome	Proteoglycans	proteoglycan 2, bone marrow (natural killer cell activator, eosinophil granule major basic protein)	A6XMW0:P13727
ZP1	0.23	-0.96	0.0194747	0.379464	Core matrisome	ECM Glycoproteins	zona pellucida glycoprotein 1 (sperm receptor)	H0YG11:P60852
VWCE	0.23	2.26	0.0225147	0.392191	Core matrisome	ECM Glycoproteins	von Willebrand factor C and EGF domains	B4DS56:B4DY31:Q96DN2
LTBP3	0.13	6.95	0.070715	0.54026	Core matrisome	ECM Glycoproteins	latent transforming growth factor beta binding protein 3	E9PJR2:E9PKW1:E9PPT7:E9PQR0:E9PR75:E9PR84:E9PRF2:F5GWC4:H0YC99:H0YCQ2:H0YCX6:H0YE75:Q9NS15
EFEMP2	0.12	5.04	0.240916	0.743935	Core matrisome	ECM Glycoproteins	EGF-containing fibulin-like extracellular matrix protein 2	E9PI47:E9PKA3:E9PNB8:E9PRQ8:E9PRU1:E9PSC1:H0YCB5:H0YCR9:H0YET5:H0YEU0:O95967
CTSW	0.47	-1.24	0.0145084	0.34431	Matrisome-associated	ECM Regulators	cathepsin W	E9PI30:H0YDT2:P56202
FGF19	-0.48	-3.71	0.0457986	0.479129	Matrisome-associated	Secreted Factors	fibroblast growth factor 19	O95750
MMP8	-1.05	-1.42	0.0755961	0.54784	Matrisome-associated	ECM Regulators	matrix metallopeptidase 8 (neutrophil collagenase)	E9PIY7:E9PJB3:E9PL87:H7C1M3:P22894
MMP10	-0.2	-4.59	0.755364	0.991409	Matrisome-associated	ECM Regulators	matrix metallopeptidase 10 (stromelysin 2)	F5GYX7:P09238
MMP12	-0.82	-5.75	0.157456	0.663758	Matrisome-associated	ECM Regulators	matrix metallopeptidase 12 (macrophage elastase)	P39900
PDGFD	-0.32	1.6	0.0239417	0.398176	Matrisome-associated	Secreted Factors	platelet derived growth factor D	H0YD37:Q9GZP0
FGF23	0.75	-6.52	0.0492619	0.489208	Matrisome-associated	Secreted Factors	fibroblast growth factor 23	Q9GZV9
CLEC4C	0.81	-6.91	0.0489485	0.489208	Matrisome-associated	ECM-affiliated Proteins	C-type lectin domain family 4, member C	H0YFH6:H0YGB2:Q8WTT0
CLEC2A	1.1	-4.15	0.0425763	0.466301	Matrisome-associated	ECM-affiliated Proteins	C-type lectin domain family 2, member A	Q6UVW9
NELL2	-0.19	6.77	0.0935732	0.589487	Core matrisome	ECM Glycoproteins	NEL-like 2 (chicken)	F8VRQ0:F8VVB6:F8VXR5:F8VZ72:F8W1A2:F8W1I8:H0YHY5:H0YI34:H0YIT4:Q99435
MUCL1	-0.4	-3.12	0.0278603	0.409155	Matrisome-associated	ECM-affiliated Proteins	mucin-like 1	F8VV13:Q96DR8
KITLG	-0.22	3.45	0.0149685	0.348083	Matrisome-associated	Secreted Factors	KIT ligand	P21583:S4R384:S4R442
PLXNC1	-0.19	4.85	0.040086	0.461911	Matrisome-associated	ECM-affiliated Proteins	plexin C1	B4DHQ7:F5H3A2:F8VUW4:F8W095:F8W1K6:O60486
IGF1	-0.31	-2.03	0.0440729	0.471341	Matrisome-associated	Secreted Factors	insulin-like growth factor 1 (somatomedin C)	P05019:Q13429
IL17D	0.1	5.98	0.23512	0.743935	Matrisome-associated	Secreted Factors	interleukin 17D	Q8TAD2
C1QTNF9	0.48	-2.15	0.0360596	0.44483	Matrisome-associated	ECM-affiliated Proteins	C1q and tumor necrosis factor related protein 9	P0C862
FGF14	-0.16	4.8	0.0336446	0.434473	Matrisome-associated	Secreted Factors	fibroblast growth factor 14	Q92915
MMP14	0.27	3.32	0.0312604	0.425871	Matrisome-associated	ECM Regulators	matrix metallopeptidase 14 (membrane-inserted)	F8VP90:F8W1B7:P50281
EGLN3	0.21	4.78	0.0295152	0.41656	Matrisome-associated	ECM Regulators	egl nine homolog 3 (C. elegans)	F8VR39:F8W1G2:G3V3M1:Q9H6Z9
CLEC14A	0.02	3.31	0.867146	1	Matrisome-associated	ECM-affiliated Proteins	C-type lectin domain family 14, member A	Q86T13
PAPLN	0.07	4.27	0.703818	0.971763	Core matrisome	ECM Glycoproteins	papilin, proteoglycan-like sulfated glycoprotein	B5MDP7:G3V5P6:H0YJA1:H0YMM2:O95428
TGFB3	0.16	4.8	0.368358	0.824445	Matrisome-associated	Secreted Factors	transforming growth factor, beta 3	P10600:Q8WV88
SERPINA11	-0.81	-5.04	0.0111732	0.33027	Matrisome-associated	ECM Regulators	serpin peptidase inhibitor, clade A (alpha-1 antiproteinase, antitrypsin), member 11	Q86U17
SERPINA12	-0.54	-3.8	0.02365	0.39558	Matrisome-associated	ECM Regulators	serpin peptidase inhibitor, clade A (alpha-1 antiproteinase, antitrypsin), member 12	Q8IW75
THBS1	0.3	3.24	0.286137	0.760939	Core matrisome	ECM Glycoproteins	thrombospondin 1	A8MZG1:P07996
SEMA7A	-0.15	5.18	0.0870141	0.575317	Matrisome-associated	ECM-affiliated Proteins	semaphorin 7A, GPI membrane anchor (John Milton Hagen blood group)	F5GYX3:H3BMF9:O75326
NRG4	-0.25	2.18	0.0516891	0.496114	Matrisome-associated	Secreted Factors	neuregulin 4	E9PJI7:F8W729:H3BP63:Q0P6N6:Q7Z663:Q8WWG1
IGFALS	0.21	0.45	0.0486248	0.489208	Core matrisome	ECM Glycoproteins	insulin-like growth factor binding protein, acid labile subunit	H3BSX8:P35858
CTF1	0.15	1.93	0.229449	0.743935	Matrisome-associated	Secreted Factors	cardiotrophin 1	Q16619
CCL22	-0.11	-3.58	0.672861	0.96047	Matrisome-associated	Secreted Factors	chemokine (C-C motif) ligand 22	O00626
IL17C	0.31	-3.6	0.0337737	0.435291	Matrisome-associated	Secreted Factors	interleukin 17C	Q9P0M4
SERPINF2	0.12	0.72	0.437162	0.85429	Matrisome-associated	ECM Regulators	serpin peptidase inhibitor, clade F (alpha-2 antiplasmin, pigment epithelium derived factor), member 2	C9JMH6:C9JPV4:P08697
SERPINF1	-0.21	3.8	0.0657781	0.526374	Matrisome-associated	ECM Regulators	serpin peptidase inhibitor, clade F (alpha-2 antiplasmin, pigment epithelium derived factor), member 1	I3L107:I3L1U4:I3L2R7:I3L3Z3:I3L425:I3L4F9:I3L4N7:I3L4Z0:P36955
LGALS9B	0.81	-4.8	0.00390855	0.26057	Matrisome-associated	ECM-affiliated Proteins	lectin, galactoside-binding, soluble, 9B	J3QRN8:J3QSC5:Q3B8N2
CCL2	0.28	2.77	0.515029	0.897647	Matrisome-associated	Secreted Factors	chemokine (C-C motif) ligand 2	J3KRT7:P13500
CCL8	-0.12	-2.39	0.758731	0.99145	Matrisome-associated	Secreted Factors	chemokine (C-C motif) ligand 8	P80075
MMP28	0.09	3.69	0.555012	0.917265	Matrisome-associated	ECM Regulators	matrix metallopeptidase 28	K7ELN8:K7EMV8:K7ENP0:K7ERF8:Q9H239
CCL3	1.11	-1.42	0.00229584	0.234919	Matrisome-associated	Secreted Factors	chemokine (C-C motif) ligand 3	P10147
CCL4	1.02	-0.26	0.00419813	0.268797	Matrisome-associated	Secreted Factors	chemokine (C-C motif) ligand 4	P13236:Q7M4M2
CCL3L3	0.81	-0.83	0.0565376	0.498027	Matrisome-associated	Secreted Factors	chemokine (C-C motif) ligand 3-like 3	A8MVB7:P16619
CCL4L2	1.03	0.03	0.0140276	0.342369	Matrisome-associated	Secreted Factors	chemokine (C-C motif) ligand 4-like 2	F8W8W8:Q8NHW4
WFIKKN2	-0.16	0.98	0.592568	0.934091	Matrisome-associated	Secreted Factors	WAP, follistatin/kazal, immunoglobulin, kunitz and netrin domain containing 2	C9J6G4:Q8TEU8
CSH2	-0.21	-5.47	0.519663	0.899382	Matrisome-associated	Secreted Factors	chorionic somatomammotropin hormone 2	A6NIT4:B1A4H9:H0YM39:P0DML3
GH2	2.38	-6.61	0.000423557	0.16955	Matrisome-associated	Secreted Factors	growth hormone 2	P01242
CSH1	2.23	-7.24	0.00205718	0.22623	Matrisome-associated	Secreted Factors	chorionic somatomammotropin hormone 1 (placental lactogen)	A6NFB4:B1A4H2:P0DML2
GH1	2.29	2.36	0.00131317	0.204869	Matrisome-associated	Secreted Factors	growth hormone 1	B1A4G9:P01241
C1QTNF1	0.32	4.18	0.0228983	0.393904	Matrisome-associated	ECM-affiliated Proteins	C1q and tumor necrosis factor related protein 1	Q6ZMH6:Q9BXJ1
LAMA1	0.07	3.04	0.624916	0.938568	Core matrisome	ECM Glycoproteins	laminin, alpha 1	P25391
SERPINB5	-0.7	-2.97	0.00331238	0.258624	Matrisome-associated	ECM Regulators	serpin peptidase inhibitor, clade B (ovalbumin), member 5	C9JLM5:P36952
SERPINB12	-0.69	-6.25	0.0421169	0.464369	Matrisome-associated	ECM Regulators	serpin peptidase inhibitor, clade B (ovalbumin), member 12	Q3SYB4:Q96P63
SERPINB13	-0.21	-3.12	0.358696	0.821867	Matrisome-associated	ECM Regulators	serpin peptidase inhibitor, clade B (ovalbumin), member 13	C9JL93:F8WE70:H7BZS9:Q9UIV8
SERPINB7	-0.7	-4.49	0.0041538	0.268018	Matrisome-associated	ECM Regulators	serpin peptidase inhibitor, clade B (ovalbumin), member 7	C9JA68:C9JM00:C9JZR8:O75635
SERPINB2	-0.47	-3.99	0.0434018	0.469477	Matrisome-associated	ECM Regulators	serpin peptidase inhibitor, clade B (ovalbumin), member 2	E7EPJ9:E7ERB5:E9PDK7:P05120
CLEC4G	-0.81	2.35	2.0434e-07	0.00432461	Matrisome-associated	ECM-affiliated Proteins	C-type lectin domain family 4, member G	M0R277:Q6UXB4
CCL25	-0.81	-2.78	0.0352915	0.441558	Matrisome-associated	Secreted Factors	chemokine (C-C motif) ligand 25	C9JDZ7:O15444
PODNL1	0.36	1.96	0.00384517	0.259887	Core matrisome	Proteoglycans	podocan-like 1	B7Z3M0:K7EJ07:K7EMV0:K7EPI2:K7EPR1:K7ER84:K7ERE6:K7ESB1:Q6PEZ8
GDF15	0.81	-0.24	0.00473681	0.277301	Matrisome-associated	Secreted Factors	growth differentiation factor 15	Q99988
COMP	0.63	0.26	0.0198169	0.381899	Core matrisome	ECM Glycoproteins	cartilage oligomeric matrix protein	B4DKJ3:G3XAP6:P49747
LGI4	0.31	6.42	0.0378569	0.451908	Core matrisome	ECM Glycoproteins	leucine-rich repeat LGI family, member 4	A8MVC2:K7ENQ0:Q8N135
NTN5	0.27	0.89	0.0182071	0.371976	Core matrisome	ECM Glycoproteins	netrin 5	M0QXZ9:Q8WTR8
FLT3LG	0.16	1.5	0.157355	0.663615	Matrisome-associated	Secreted Factors	fms-related tyrosine kinase 3 ligand	M0QXI0:M0QYM9:M0R2K0:M0R3A6:P49771
TGM3	-0.28	-0.19	0.199527	0.720003	Matrisome-associated	ECM Regulators	transglutaminase 3 (E polypeptide, protein-glutamine-gamma-glutamyltransferase)	Q08188
CSTL1	0.66	-6.2	0.0382254	0.454564	Matrisome-associated	ECM Regulators	cystatin-like 1	Q9H114
CST9	0.86	-6.82	0.0555555	0.497881	Matrisome-associated	ECM Regulators	cystatin 9 (testatin)	Q5W186
CST1	1.22	-5.18	0.0104337	0.327862	Matrisome-associated	ECM Regulators	cystatin SN	P01037
PI3	-0.02	-3.03	0.932301	1	Matrisome-associated	ECM Regulators	peptidase inhibitor 3, skin-derived	P19957
SDC4	0.1	6.34	0.574211	0.926918	Matrisome-associated	ECM-affiliated Proteins	syndecan 4	B4E1S6:P31431
CBLN4	-0.49	3.81	0.0074913	0.303287	Matrisome-associated	Secreted Factors	cerebellin 4 precursor	Q9NTU7
BMP7	0.16	5.56	0.0876347	0.577083	Matrisome-associated	Secreted Factors	bone morphogenetic protein 7	B1AKZ9:B1AL00:H0Y4B5:P18075
CSTB	0.16	5.82	0.0102496	0.327862	Matrisome-associated	ECM Regulators	cystatin B (stefin B)	P04080
S100B	0.23	8.48	0.0217806	0.38761	Matrisome-associated	Secreted Factors	S100 calcium binding protein B	A8MRB1:P04271
OSM	0.03	-0.26	0.922423	1	Matrisome-associated	Secreted Factors	oncostatin M	B5MC70:B5MCX1:P13725
TIMP3	0.12	7.06	0.198318	0.720003	Matrisome-associated	ECM Regulators	TIMP metallopeptidase inhibitor 3	P35625
ELFN2	-0.17	0.99	0.25165	0.743935	Matrisome-associated	ECM-affiliated Proteins	extracellular leucine-rich repeat and fibronectin type III domain containing 2	Q5R3F8
ELFN2	-0.17	5.66	0.0445563	0.472822	Matrisome-associated	ECM-affiliated Proteins	extracellular leucine-rich repeat and fibronectin type III domain containing 2	Q5R3F8
LGALS1	0.19	6.27	0.0250112	0.405899	Matrisome-associated	ECM-affiliated Proteins	lectin, galactoside-binding, soluble, 1	F8WCQ5:F8WEI7:P09382
FBLN1	0.12	4.98	0.384723	0.828936	Core matrisome	ECM Glycoproteins	fibulin 1	B1AHL2:B1AHM4:B1AHM5:B1AHM6:B1AHM7:B1AHM8:B1AHM9:B1AHN3:F8W7M9:H7C1M6:P23142
EGFL6	-0.46	-0.84	0.0236608	0.39558	Matrisome-associated	Secreted Factors	EGF-like-domain, multiple 6	Q8IUX8
SRPX	0	2.82	0.992395	1	Core matrisome	ECM Glycoproteins	sushi-repeat-containing protein, X-linked	P78539
GPC4	0.17	3.41	0.157028	0.662834	Matrisome-associated	ECM-affiliated Proteins	glypican 4	B4E2C0:O75487
FGF13	-0.34	5.99	0.0138998	0.342369	Matrisome-associated	Secreted Factors	fibroblast growth factor 13	B1AJW0:B1AK17:B1B1H9:Q92913
BGN	0.24	5.75	0.129873	0.623941	Core matrisome	Proteoglycans	biglycan	C9JKG1:P21810
AMELY	1.17	-6.53	0.0185237	0.371976	Core matrisome	ECM Glycoproteins	amelogenin, Y-linked	J3KPK5:Q99218

## Sheet: Female_blood_age
Gene Symbol	logFC_20-39yo/40-59yo/60-79yo	edgeR_logCPM	QLF_pvalue	QLF_FDR	Division	Category	Gene Name	UniProt_IDs
VWA1	0.28	-0.83	0.0397498	0.146748	Core matrisome	ECM Glycoproteins	von Willebrand factor A domain containing 1	J3QLP3:J3QRR0:Q6PCB0
MMP23B	0.79	-0.81	5.9261e-06	0.000260219	Matrisome-associated	ECM Regulators	matrix metallopeptidase 23B	B4DMZ6:D6REP6:H0Y6I4:H0YA69:H0YAE5:J3KRS4:O75086:O75900
ANGPTL7	0.62	-2.15	0.000489538	0.00612467	Matrisome-associated	Secreted Factors	angiopoietin-like 7	O43827
CELA2A	-0.93	-0.84	8.50255e-05	0.00171516	Matrisome-associated	ECM Regulators	chymotrypsin-like elastase family, member 2A	P08217
CELA2B	-0.37	-2.74	0.0327987	0.130401	Matrisome-associated	ECM Regulators	chymotrypsin-like elastase family, member 2B	P08218:Q5JRU4
CELA3B	-0.89	0.12	0.000599228	0.00710477	Matrisome-associated	ECM Regulators	chymotrypsin-like elastase family, member 3B	P08861
WNT4	-0.33	-0.31	0.00176256	0.0155163	Matrisome-associated	Secreted Factors	wingless-type MMTV integration site family, member 4	B1AJZ6:H0Y663:P56705
C1QA	0.46	5.38	0.00402344	0.0282491	Matrisome-associated	ECM-affiliated Proteins	complement component 1, q subcomponent, A chain	P02745:X6RLJ0
C1QC	0.54	5.02	0.00590258	0.0376789	Matrisome-associated	ECM-affiliated Proteins	complement component 1, q subcomponent, C chain	P02747
C1QB	0.47	5.79	0.00837421	0.0486462	Matrisome-associated	ECM-affiliated Proteins	complement component 1, q subcomponent, B chain	D6R934:D6RGJ1:P02746
MATN1	-0.37	-1.55	0.00555887	0.0360917	Core matrisome	ECM Glycoproteins	matrilin 1, cartilage matrix protein	P21941
COL8A2	-0.32	1.24	0.00178809	0.0156919	Core matrisome	Collagens	collagen, type VIII, alpha 2	E9PP49:P25067
RSPO1	0.81	-3.22	0.000700143	0.00795231	Core matrisome	ECM Glycoproteins	R-spondin homolog (Xenopus laevis)	Q2MKA7
PODN	0.56	0.69	9.0388e-05	0.00179245	Core matrisome	Proteoglycans	podocan	Q7Z5L7
CDCP2	0.36	-4.13	0.0489512	0.170629	Core matrisome	ECM Glycoproteins	CUB domain containing protein 2	Q5VXM1
ANGPTL3	2.01	0.32	1.33986e-07	1.49406e-05	Matrisome-associated	Secreted Factors	angiopoietin-like 3	Q9Y5C1
COL24A1	-0.27	-1.39	0.010742	0.0571836	Core matrisome	Collagens	collagen, type XXIV, alpha 1	E9PNK8:F8WDM8:H0YCZ7:Q17RW2
FNDC7	-0.44	-2.35	0.00303465	0.0229505	Core matrisome	ECM Glycoproteins	fibronectin type III domain containing 7	H7C2H6:J3KN65:Q5VTL7
OVGP1	0.19	1.38	0.0125286	0.064514	Matrisome-associated	ECM-affiliated Proteins	oviductal glycoprotein 1, 120kDa	B4DHP1:Q12889
WNT2B	-0.21	0.1	0.00164283	0.0147507	Matrisome-associated	Secreted Factors	wingless-type MMTV integration site family, member 2B	Q5TEH8:Q93097
REG4	-0.7	-1.7	1.38065e-05	0.000476614	Matrisome-associated	ECM-affiliated Proteins	regenerating islet-derived family, member 4	E9PNV6:Q9BYZ8
CTSS	-0.16	9.55	0.00172409	0.0152793	Matrisome-associated	ECM Regulators	cathepsin S	P25774:U3KPS4:U3KQE7
CTSK	-0.26	2.97	8.18144e-05	0.00166895	Matrisome-associated	ECM Regulators	cathepsin K	P43235:Q5QP40
ANXA9	-0.49	2.23	3.19837e-06	0.000164755	Matrisome-associated	ECM-affiliated Proteins	annexin A9	O76027
S100A11	-0.27	10.91	0.00553464	0.0359745	Matrisome-associated	Secreted Factors	S100 calcium binding protein A11	P31949
TCHHL1	0.65	-4.48	0.000595882	0.00708303	Matrisome-associated	Secreted Factors	trichohyalin-like 1	Q5QJ38
HRNR	0.37	-3.78	0.0447879	0.159926	Matrisome-associated	Secreted Factors	hornerin	Q86YZ3
S100A9	-0.23	13.85	0.0253133	0.10806	Matrisome-associated	Secreted Factors	S100 calcium binding protein A9	P06702
S100A7	-1.02	-1.64	0.00808537	0.0473479	Matrisome-associated	Secreted Factors	S100 calcium binding protein A7	P31151
S100A6	-0.27	9.74	0.00189799	0.0163424	Matrisome-associated	Secreted Factors	S100 calcium binding protein A6	P06703:R4GN98
S100A4	-0.34	9.65	0.0001078	0.00203357	Matrisome-associated	Secreted Factors	S100 calcium binding protein A4	P26447
S100A2	-2.54	1.5	4.69013e-05	0.00111736	Matrisome-associated	Secreted Factors	S100 calcium binding protein A2	P29034:Q5RHS7:R4GN49
S100A14	-1.4	0.83	0.00181152	0.0158086	Matrisome-associated	Secreted Factors	S100 calcium binding protein A14	Q9HCY8
S100A13	0.18	1.91	0.00708546	0.0431095	Matrisome-associated	Secreted Factors	S100 calcium binding protein A13	Q99584
THBS3	-0.16	4.28	0.00409248	0.0286102	Core matrisome	ECM Glycoproteins	thrombospondin 3	B4DQH6:F5H4Z8:P49746:Q2HIZ1
SEMA4A	-0.21	8.14	0.0112257	0.0592157	Matrisome-associated	ECM-affiliated Proteins	sema domain, immunoglobulin domain (Ig), transmembrane domain (TM) and short cytoplasmic domain, (semaphorin) 4A	Q5TCI4:Q5TCI6:Q5TCJ5:Q5TCJ7:Q9H3S1
XCL2	0.79	2.37	0.000194624	0.00314052	Matrisome-associated	Secreted Factors	chemokine (C motif) ligand 2	Q9UBD3
XCL1	0.82	1.7	0.000186637	0.00304912	Matrisome-associated	Secreted Factors	chemokine (C motif) ligand 1	P47992
FASLG	0.64	1.73	0.000120395	0.00220003	Matrisome-associated	Secreted Factors	Fas ligand (TNF superfamily, member 6)	P48023
TNFSF4	-0.19	1.47	0.0205834	0.0930866	Matrisome-associated	Secreted Factors	tumor necrosis factor (ligand) superfamily, member 4	P23510:Q8IV74
SERPINC1	1.02	0.87	2.13379e-07	2.11125e-05	Matrisome-associated	ECM Regulators	serpin peptidase inhibitor, clade C (antithrombin), member 1	P01008
FAM20B	0.15	3.64	0.00614356	0.0389166	Matrisome-associated	ECM Regulators	family with sequence similarity 20, member B	O75063:X6RH03
LAMC1	-0.17	2.59	0.0318425	0.128504	Core matrisome	ECM Glycoproteins	laminin, gamma 1 (formerly LAMB2)	P11047:R4GNC7
LAMC2	-0.83	-1.37	0.00104371	0.010563	Core matrisome	ECM Glycoproteins	laminin, gamma 2	Q13753
F13B	0.84	-4.06	0.000915233	0.00961152	Matrisome-associated	ECM Regulators	coagulation factor XIII, B polypeptide	P05160
CTSE	0.6	1.56	0.00054147	0.00658215	Matrisome-associated	ECM Regulators	cathepsin E	B4DNU8:J3KP48:P14091
IL10	0.36	-0.41	0.00468941	0.0317104	Matrisome-associated	Secreted Factors	interleukin 10	P22301
IL20	-0.72	-3.88	0.0174638	0.0828214	Matrisome-associated	Secreted Factors	interleukin 20	Q9NYY1
PLXNA2	-0.29	2.98	0.000373486	0.00499998	Matrisome-associated	ECM-affiliated Proteins	plexin A2	O75051
LAMB3	0.53	2.57	0.00280726	0.0217401	Core matrisome	ECM Glycoproteins	laminin, beta 3	Q13751:Q5THA1:X1WI29
LEFTY2	-0.42	-3.16	0.00977954	0.0532155	Matrisome-associated	Secreted Factors	left-right determination factor 2	O00292
AGT	0.41	-0.8	0.0207046	0.0935368	Matrisome-associated	ECM Regulators	angiotensinogen (serpin peptidase inhibitor, clade A, member 8)	P01019
EGLN1	-0.38	6.57	3.5444e-05	0.000913739	Matrisome-associated	ECM Regulators	egl nine homolog 1 (C. elegans)	Q9GZT9
NID1	0.19	1.87	0.0386782	0.143657	Core matrisome	ECM Glycoproteins	nidogen 1	P14543
LGALS8	0.19	6.09	0.00167153	0.0149443	Matrisome-associated	ECM-affiliated Proteins	lectin, galactoside-binding, soluble, 8	B1ANM0:E9PJ77:E9PN19:E9PNC2:E9PPL1:E9PPM4:E9PRN3:F6V2D4:H7BXD8:O00214:Q5T3P9
COLEC11	0.52	-3.08	0.00522503	0.0344171	Matrisome-associated	ECM-affiliated Proteins	collectin sub-family member 11	C9JWT5:F8WB29:Q9BWP8
ADAM17	-0.26	4.39	0.00239009	0.0194523	Matrisome-associated	ECM Regulators	ADAM metallopeptidase domain 17	E7EUI5:P78536
GDF7	-0.3	-0.44	0.0179535	0.0843632	Matrisome-associated	Secreted Factors	growth differentiation factor 7	Q7Z4P5
TGFA	-0.33	4.98	0.00216082	0.0180523	Matrisome-associated	Secreted Factors	transforming growth factor, alpha	E7EPT6:F8VNR3:F8WA74:H0Y6S5:P01135
SEMA4F	0.22	1.55	0.00803144	0.0471306	Matrisome-associated	ECM-affiliated Proteins	sema domain, immunoglobulin domain (Ig), transmembrane domain (TM) and short cytoplasmic domain, (semaphorin) 4F	B7Z931:C9JKW7:C9K0A1:F8WCP8:F8WD61:F8WEH3:O95754
REG3A	-0.98	-1.8	7.7096e-05	0.00160712	Matrisome-associated	ECM-affiliated Proteins	regenerating islet-derived 3 alpha	Q06141
SFTPB	-1.02	2.44	0.000200538	0.00320359	Matrisome-associated	ECM-affiliated Proteins	surfactant protein B	D6W5L6:H0Y7V6:P07988:U3KQT2
ASTL	0.85	-0.02	2.85625e-06	0.000151301	Matrisome-associated	ECM Regulators	astacin-like metallo-endopeptidase (M12 family)	Q6HA08
SEMA4C	0.34	3.6	0.00047482	0.00598853	Matrisome-associated	ECM-affiliated Proteins	sema domain, immunoglobulin domain (Ig), transmembrane domain (TM) and short cytoplasmic domain, (semaphorin) 4C	C9J4M7:C9JV89:Q9C0C4
VWA3B	-0.72	-2.64	0.0450592	0.160426	Core matrisome	ECM Glycoproteins	von Willebrand factor A domain containing 3B	B7Z7Q7:F8W737:F8WBX4:F8WD48:F8WD56:H0YCW7:H0YDS6:H0YEM4:H0YF54:Q502W6
IL1A	-1.2	-2.27	0.00469513	0.0317376	Matrisome-associated	Secreted Factors	interleukin 1, alpha	P01583
IL1B	-0.44	5.57	6.54041e-05	0.00142629	Matrisome-associated	Secreted Factors	interleukin 1, beta	C9JSC2:C9JVK0:C9JWV2:P01584
IL1RN	-0.43	7.47	5.67389e-06	0.000251279	Matrisome-associated	Secreted Factors	interleukin 1 receptor antagonist	P18510
INHBB	-0.46	2	0.00896066	0.0511726	Matrisome-associated	Secreted Factors	inhibin, beta B	P09529
CFC1B	0.49	-4.68	0.00560523	0.036317	Matrisome-associated	Secreted Factors	cripto, FRL-1, cryptic family 1B	P0CG36
TNFAIP6	-0.46	5.47	6.12661e-05	0.00135986	Core matrisome	ECM Glycoproteins	tumor necrosis factor, alpha-induced protein 6	P98066
FRZB	0.3	-2.07	0.0462781	0.163307	Matrisome-associated	Secreted Factors	frizzled-related protein	Q92765
INHA	0.71	-3.22	0.00047458	0.00598685	Matrisome-associated	Secreted Factors	inhibin, alpha	P05111
COL4A4	-0.2	-0.17	0.0374281	0.140409	Core matrisome	Collagens	collagen, type IV, alpha 4	J3KNM7:P53420
CRELD1	0.23	3.58	8.62247e-05	0.00173004	Core matrisome	ECM Glycoproteins	cysteine-rich with EGF-like domains 1	F8WBY3:H7C2L3:Q96HD1
COLQ	0.54	2.94	2.54285e-05	0.000724166	Core matrisome	ECM Glycoproteins	collagen-like tail subunit (single strand of homotrimer) of asymmetric acetylcholinesterase	C9JBB2:F8WA67:Q9Y215:S4R408
NGLY1	0.17	4.94	0.00267523	0.0210283	Matrisome-associated	ECM Regulators	N-glycanase 1	C9JU75:H0Y2P2:Q96IV0:Q9NV10
CLEC3B	0.35	-1.34	0.0407772	0.14949	Matrisome-associated	ECM-affiliated Proteins	C-type lectin domain family 3, member B	E9PHK0:P05452
TDGF1	0.82	-3.89	0.000185953	0.00304414	Matrisome-associated	Secreted Factors	teratocarcinoma-derived growth factor 1	F5H1T8:P13385
COL7A1	-0.37	2.37	6.75267e-05	0.00145849	Core matrisome	Collagens	collagen, type VII, alpha 1	C9JBL3:Q02388
P4HTM	0.2	3.46	0.000526155	0.00643564	Matrisome-associated	ECM Regulators	prolyl 4-hydroxylase, transmembrane (endoplasmic reticulum)	H7C153:Q9NXG6:V9GY20:V9GYK5
MST1	0.18	2.48	0.00084264	0.00904784	Matrisome-associated	Secreted Factors	macrophage stimulating 1 (hepatocyte growth factor-like)	F5H6L8:G3XAK1:H7C0F8:P26927
SEMA3B	-0.34	1.5	4.31323e-05	0.00105119	Matrisome-associated	ECM-affiliated Proteins	sema domain, immunoglobulin domain (Ig), short basic domain, secreted, (semaphorin) 3B	Q13214
HYAL3	0.29	1.91	0.00402215	0.028245	Matrisome-associated	ECM Regulators	hyaluronoglucosaminidase 3	C9JB51:O43820
HYAL2	-0.31	3.51	0.00093983	0.00980662	Matrisome-associated	ECM Regulators	hyaluronoglucosaminidase 2	C9J700:C9JBF5:C9JSD1:C9JSI7:C9K016:Q12891
ITIH1	1.17	0.08	2.68356e-09	6.18099e-07	Matrisome-associated	ECM Regulators	inter-alpha (globulin) inhibitor H1	B5MCP1:F5H7E1:F8WAS2:H7C0N0:H7C5I0:P19827
ITIH3	1	0.05	5.10965e-08	6.98692e-06	Matrisome-associated	ECM Regulators	inter-alpha (globulin) inhibitor H3	E7ET33:Q06033
WNT5A	-0.36	-2.58	0.0320344	0.129112	Matrisome-associated	Secreted Factors	wingless-type MMTV integration site family, member 5A	C9J8I8:P41221
IMPG2	-0.41	-0.86	0.00239258	0.019462	Core matrisome	Proteoglycans	interphotoreceptor matrix proteoglycan 2	Q9BZV3
CSTA	-0.23	5.37	0.00707149	0.0430712	Matrisome-associated	ECM Regulators	cystatin A (stefin A)	C9J0E4:P01040
MUC13	-1.44	-1.44	0.00825652	0.0481162	Matrisome-associated	ECM-affiliated Proteins	mucin 13, cell surface associated	C9IZG1:Q9H3R2
PLXNA1	0.18	2.48	0.0397484	0.146748	Matrisome-associated	ECM-affiliated Proteins	plexin A1	F8VSZ4:Q9UIW2
PLXND1	0.18	5.89	0.00646911	0.040396	Matrisome-associated	ECM-affiliated Proteins	plexin D1	D6RH25:H0Y9D1:H0YA64:H0YAB2:H0YAM9:Q9Y4D7
PLOD2	-0.29	-0.02	0.0165803	0.0797221	Matrisome-associated	ECM Regulators	procollagen-lysine, 2-oxoglutarate 5-dioxygenase 2	B3KWS3:C9JXZ0:E7ETU9:F8WEW3:O00469
OTOL1	0.34	-4.72	0.00729852	0.0439632	Core matrisome	ECM Glycoproteins	otolin-1	A6NHN0
SERPINI2	-0.42	-3.26	0.0249175	0.106808	Matrisome-associated	ECM Regulators	serpin peptidase inhibitor, clade I (pancpin), member 2	C9J7N5:C9JWE1:O75830
TNFSF10	-0.53	7.14	0.000119618	0.00219045	Matrisome-associated	Secreted Factors	tumor necrosis factor (ligand) superfamily, member 10	H7C246:P50591
THPO	1.9	-3.31	4.11953e-15	2.96817e-12	Matrisome-associated	Secreted Factors	thrombopoietin	F8W6L1:P40225
HRG	1.34	2.17	0.0022164	0.0184181	Matrisome-associated	ECM Regulators	histidine-rich glycoprotein	P04196
KNG1	2.01	0.02	3.53288e-09	7.78619e-07	Matrisome-associated	ECM Regulators	kininogen 1	P01042
MASP1	0.69	-2.08	1.13568e-05	0.00041472	Matrisome-associated	ECM Regulators	mannan-binding lectin serine peptidase 1 (C4/C2 activating component of Ra-reactive factor)	C9J1C7:C9JLU5:C9JMA2:F8W876:P48740
CPN2	1.69	-1.9	5.37709e-08	7.24682e-06	Matrisome-associated	ECM Regulators	carboxypeptidase N, polypeptide 2	P22792
MUC4	-1.3	-0.09	0.00830218	0.0483033	Matrisome-associated	ECM-affiliated Proteins	mucin 4, cell surface associated	E7ENC5:E7EQG8:E7EQT2:E7ERK0:E7ETT5:E7EUL9:E7EW47:E7EWN1:E9PDY6:H0Y2Y1:H7BXN7:H7BZI3:Q99102
SPON2	0.79	6.19	2.61847e-07	2.49843e-05	Core matrisome	ECM Glycoproteins	spondin 2, extracellular matrix protein	D6RA41:D6RB12:D6RBY3:D6REX2:D6RFY9:D6RIH5:Q9BUD6
HGFAC	0.73	-3.23	0.000249086	0.00374796	Matrisome-associated	Secreted Factors	HGF activator	D6RAR4:Q04756
HTRA3	0.37	2.18	0.0244857	0.105497	Matrisome-associated	ECM Regulators	HtrA serine peptidase 3	P83110
FGFBP1	-1.14	-1.36	0.0179783	0.0844291	Matrisome-associated	Secreted Factors	fibroblast growth factor binding protein 1	Q14512
FGFBP2	0.78	5.22	7.94535e-07	5.92999e-05	Matrisome-associated	Secreted Factors	fibroblast growth factor binding protein 2	Q9BYJ0
PPBP	-0.29	6.27	0.0189774	0.0879179	Matrisome-associated	Secreted Factors	pro-platelet basic protein (chemokine (C-X-C motif) ligand 7)	P02775
CXCL5	-0.3	1.19	0.0447682	0.159866	Matrisome-associated	Secreted Factors	chemokine (C-X-C motif) ligand 5	P42830
EREG	0.6	2.48	0.00493701	0.0329487	Matrisome-associated	Secreted Factors	epiregulin	O14944
AREG	0.8	4.32	0.00019338	0.00312748	Matrisome-associated	Secreted Factors	amphiregulin	D6RFX5:P15514
PARM1	-0.22	0.67	0.0436523	0.156778	Matrisome-associated	ECM-affiliated Proteins	prostate androgen-regulated mucin-like protein 1	D6RBB6:Q6UWI2
CXCL9	0.81	-1.2	0.000266893	0.00392048	Matrisome-associated	Secreted Factors	chemokine (C-X-C motif) ligand 9	Q07325
CXCL10	0.57	-0.86	0.0101079	0.054543	Matrisome-associated	Secreted Factors	chemokine (C-X-C motif) ligand 10	P02778
ANXA3	-0.32	8.14	0.00821081	0.0479028	Matrisome-associated	ECM-affiliated Proteins	annexin A3	D6RA82:D6RAZ8:D6RCA8:D6RFG5:D6RFJ9:P12429
HPSE	-0.43	5.97	1.11876e-05	0.000410138	Matrisome-associated	ECM Regulators	heparanase	D6RAQ1:D6RHG4:Q9Y251
DSPP	0.37	-4.64	0.021865	0.0968334	Core matrisome	ECM Glycoproteins	dentin sialophosphoprotein	Q9NZW4
SPP1	0.93	3.49	0.0042947	0.0296441	Core matrisome	ECM Glycoproteins	secreted phosphoprotein 1	D6R9C5:P10451
MMRN1	-0.41	1.72	0.00068834	0.00785795	Core matrisome	ECM Glycoproteins	multimerin 1	E7EPG1:Q13201
IL2	1.08	-4.23	1.04487e-06	7.25854e-05	Matrisome-associated	Secreted Factors	interleukin 2	P60568
HHIP	-1.19	-2.56	7.86674e-09	1.48859e-06	Matrisome-associated	Secreted Factors	hedgehog interacting protein	Q96QV1
SFRP2	0.28	1.75	0.0458658	0.162158	Matrisome-associated	Secreted Factors	secreted frizzled-related protein 2	Q96HF1
FGB	2.33	2.78	4.64031e-11	1.70448e-08	Core matrisome	ECM Glycoproteins	fibrinogen beta chain	D6REL8:F8W6P4:P02675
FGA	1.62	2.53	1.32394e-05	0.000463008	Core matrisome	ECM Glycoproteins	fibrinogen alpha chain	P02671
FGG	2.45	3.47	3.20675e-10	9.79452e-08	Core matrisome	ECM Glycoproteins	fibrinogen gamma chain	C9JC84:C9JEU5:C9JPQ9:C9JU00:P02679
ANXA10	2.2	-3.27	7.36313e-17	7.13462e-14	Matrisome-associated	ECM-affiliated Proteins	annexin A10	Q9UJ72
FGF10	0.43	-4.15	0.0480925	0.168283	Matrisome-associated	Secreted Factors	fibroblast growth factor 10	D6RG33:O15520
THBS4	0.34	0.28	0.00430126	0.029671	Core matrisome	ECM Glycoproteins	thrombospondin 4	E7ES19:P35443
VCAN	0.25	8.33	0.00890725	0.0509712	Core matrisome	Proteoglycans	versican	D6RGZ6:E9PF17:P13611:Q86W61
SEMA6A	0.18	0.47	0.0197876	0.0906549	Matrisome-associated	ECM-affiliated Proteins	sema domain, transmembrane domain (TM), and cytoplasmic domain, (semaphorin) 6A	B3KU01:D6RAG9:D6RCR0:E7ERF3:E9PDV9:H0Y8V9:Q9H2E6
FBN2	-0.19	2.41	0.0201474	0.0916014	Core matrisome	ECM Glycoproteins	fibrillin 2	D6REJ2:D6RJI3:E9PHW4:P35556
CSF2	0.57	-3.53	0.0229807	0.100656	Matrisome-associated	Secreted Factors	colony stimulating factor 2 (granulocyte-macrophage)	P04141
IL4	0.72	-2.94	0.00179324	0.0157232	Matrisome-associated	Secreted Factors	interleukin 4	P05112
GDF9	-0.28	-2.47	0.0153634	0.0753427	Matrisome-associated	Secreted Factors	growth differentiation factor 9	O60383
CXCL14	0.37	-0.17	0.0149686	0.0738381	Matrisome-associated	Secreted Factors	chemokine (C-X-C motif) ligand 14	O95715
IL9	-0.39	-4.56	0.026186	0.110701	Matrisome-associated	Secreted Factors	interleukin 9	P15248
SPOCK1	-0.23	-0.41	0.0143887	0.0715993	Core matrisome	Proteoglycans	sparc/osteonectin, cwcv and kazal-like domains proteoglycan (testican) 1	D6RAM7:D6RB21:D6RFX3:Q08629
HBEGF	0.74	3.78	0.000614267	0.0072297	Matrisome-associated	Secreted Factors	heparin-binding EGF-like growth factor	Q99075
ANXA6	0.31	7.78	1.078e-06	7.44269e-05	Matrisome-associated	ECM-affiliated Proteins	annexin A6	A6NN80:E5RFF0:E5RI05:E5RIU8:E5RJF5:E5RJR0:E5RK63:E5RK69:E7EMC6:H0YC77:P08133
MFAP3	-0.33	2.32	0.000114643	0.00212709	Core matrisome	ECM Glycoproteins	microfibrillar-associated protein 3	E5RH26:E5RHQ6:E5RJ59:P55082
ADAM19	-0.24	7.02	0.000586732	0.0069935	Matrisome-associated	ECM Regulators	ADAM metallopeptidase domain 19 (meltrin beta)	E5RIS2:E7ENW4:E9PD32:H0YC66:Q9H013
IL12B	0.37	-3.44	0.0391513	0.144986	Matrisome-associated	Secreted Factors	interleukin 12B (natural killer cell stimulatory factor 2, cytotoxic lymphocyte maturation factor 2, p40)	P29460
COL23A1	0.29	0.21	0.00849087	0.0491966	Core matrisome	Collagens	collagen, type XXIII, alpha 1	Q86Y22
SERPINB9	0.26	5.55	0.000722568	0.00813031	Matrisome-associated	ECM Regulators	serpin peptidase inhibitor, clade B (ovalbumin), member 9	P50453
SFTA2	-0.66	-3.31	0.00557485	0.0361703	Matrisome-associated	ECM-affiliated Proteins	surfactant associated 2	Q6UW10
TNF	0.35	2.5	0.00189266	0.0163115	Matrisome-associated	Secreted Factors	tumor necrosis factor (TNF superfamily, member 2)	P01375
LTB	-0.24	6.85	0.00173225	0.015326	Matrisome-associated	Secreted Factors	lymphotoxin beta (TNF superfamily, member 3)	Q06643
TNXB	0.54	2.02	2.66928e-07	2.5383e-05	Core matrisome	ECM Glycoproteins	tenascin XB	C9J7W4:E7EPZ9:P22105
EGFL8	0.41	1.66	8.59392e-05	0.00172582	Matrisome-associated	Secreted Factors	EGF-like-domain, multiple 8	Q5JP22:Q99944
VEGFA	0.8	6.17	3.94666e-05	0.000990189	Matrisome-associated	Secreted Factors	vascular endothelial growth factor A	A2A2V4:H0YBI8:H0YBZ0:H3BLW8:J3KPA4:P15692
EYS	-0.46	-0.74	2.6366e-05	0.000741255	Core matrisome	ECM Glycoproteins	eyes shut homolog (Drosophila)	F8WDD3:H0Y3Q4:Q5T1H1
IMPG1	0.44	-4.5	0.0253316	0.108113	Core matrisome	Proteoglycans	interphotoreceptor matrix proteoglycan 1	Q17R60:Q5JSC4:Q68D53
LAMA4	0.36	-0.16	0.019212	0.0887778	Core matrisome	ECM Glycoproteins	laminin, alpha 4	E5RFD7:E5RFQ2:E5RHF3:E5RK79:H0Y351:H0YAP9:H0YAQ5:Q16363:Q6LET9
LPA	0.6	-4.45	0.000955797	0.00992898	Matrisome-associated	ECM Regulators	lipoprotein, Lp(a)	P08519
PLG	1.17	-1.45	0.000157203	0.00267703	Matrisome-associated	ECM Regulators	plasminogen	A6PVI2:P00747:Q5TEH5
IL6	-0.92	-0.46	0.00566824	0.0365693	Matrisome-associated	Secreted Factors	interleukin 6 (interferon, beta 2)	B4DNQ5:B4DNV3:B5MC14:B5MC21:B5MCZ3:C9J5B0:P05231
SFRP4	-0.32	-1.96	0.0138764	0.0696111	Matrisome-associated	Secreted Factors	secreted frizzled-related protein 4	C9JMJ2:Q6FHJ7
INHBA	0.52	0.95	0.00485793	0.0325717	Matrisome-associated	Secreted Factors	inhibin, beta A	P08476
AEBP1	-0.34	3.09	0.000245269	0.00370142	Core matrisome	ECM Glycoproteins	AE binding protein 1	C9JLQ8:H7C0W8:H7C1J5:H7C391:H7C3D7:H7C4B5:Q8IUX7
IGFBP1	1.28	-2.6	3.58252e-06	0.00017739	Core matrisome	ECM Glycoproteins	insulin-like growth factor binding protein 1	C9J6H2:C9JXF9:P08833
IGFBP3	0.38	1.83	0.0319022	0.128691	Core matrisome	ECM Glycoproteins	insulin-like growth factor binding protein 3	B3KWK7:C9JMX4:H0Y485:H0Y5K2:P17936
POMZP3	0.13	2.23	0.0343823	0.132059	Core matrisome	ECM Glycoproteins	POM (POM121 homolog, rat) and ZP3 fusion	C9J370:C9JER0:H7C4D5:Q6PJE2
FGL2	-0.21	6.84	0.00881888	0.050589	Core matrisome	ECM Glycoproteins	fibrinogen-like 2	Q14314
GPC2	-0.4	0.56	2.12739e-06	0.000122428	Matrisome-associated	ECM-affiliated Proteins	glypican 2	Q8N158
PCOLCE	0.39	1.72	1.16235e-07	1.3386e-05	Core matrisome	ECM Glycoproteins	procollagen C-endopeptidase enhancer	Q15113
EPO	1.36	-2.62	3.02427e-11	1.16414e-08	Matrisome-associated	Secreted Factors	erythropoietin	P01588
MUC12	0.55	-3.06	0.0015577	0.0141885	Matrisome-associated	ECM-affiliated Proteins	mucin 12, cell surface associated	F5GWV9:H7BXN1:Q9UKN1
SERPINE1	0.37	2.88	0.0454974	0.161536	Matrisome-associated	ECM Regulators	serpin peptidase inhibitor, clade E (nexin, plasminogen activator inhibitor type 1), member 1	P05121
PLOD3	0.28	4.26	3.51115e-06	0.000174625	Matrisome-associated	ECM Regulators	procollagen-lysine, 2-oxoglutarate 5-dioxygenase 3	C9JIX5:C9JU11:H7C0B8:H7C2A8:H7C2S8:H7C2V1:O60568
COL26A1	0.65	-3.18	0.00133424	0.0127092	Core matrisome	Collagens	EMI domain containing 2	C9JPW4:Q96A83
WNT16	0.33	-1.55	0.0201001	0.091475	Matrisome-associated	Secreted Factors	wingless-type MMTV integration site family, member 16	E9PH60:Q9UBV4
LEP	1.02	2.17	0.000234653	0.00359573	Matrisome-associated	Secreted Factors	leptin	P41159
KCP	0.51	-1.8	5.24797e-05	0.00121723	Core matrisome	ECM Glycoproteins	kielin/chordin-like protein	Q6ZWJ8
PLXNA4	0.35	0.34	0.00228535	0.0188654	Matrisome-associated	ECM-affiliated Proteins	plexin A4	Q9HCM2
PRSS1	-0.79	1.89	0.0047233	0.0318782	Matrisome-associated	ECM Regulators	protease, serine, 1 (trypsin 1)	E7EQ64:H0Y8D1:P07477
PRSS2	-0.9	2.35	0.00112444	0.0111571	Matrisome-associated	ECM Regulators	protease, serine, 2 (trypsin 2)	P07478
ANGPT2	0.35	-1.87	0.0109885	0.0582706	Matrisome-associated	Secreted Factors	angiopoietin 2	E7EVQ3:O15123
FGL1	2.18	1.41	1.80364e-09	4.33181e-07	Core matrisome	ECM Glycoproteins	fibrinogen-like 1	Q08830
FGF17	0.37	-2.17	0.00348303	0.0253295	Matrisome-associated	Secreted Factors	fibroblast growth factor 17	O60258
SFTPC	-1.34	1.2	4.42395e-07	3.77347e-05	Matrisome-associated	ECM-affiliated Proteins	surfactant protein C	C9JYF6:E5RG20:E5RG93:E5RHW5:E5RI64:E5RI92:P11686
BMP1	0.4	2.1	1.87674e-08	3.03956e-06	Matrisome-associated	ECM Regulators	bone morphogenetic protein 1	B7ZKR5:E5RH22:P13497:Q3MIM8
ADAMDEC1	-0.45	-0.27	0.000400552	0.00526697	Matrisome-associated	ECM Regulators	ADAM-like, decysin 1	E5RK05:O15204
HTRA4	0.32	-1.61	0.0160986	0.0780487	Matrisome-associated	ECM Regulators	HtrA serine peptidase 4	P83105
ADAM9	0.17	5.33	0.047602	0.166941	Matrisome-associated	ECM Regulators	ADAM metallopeptidase domain 9 (meltrin gamma)	A0AVL1:C9J6H5:C9JPM3:F8WC54:Q13443
ADAM18	0.32	-4.68	0.0233602	0.101913	Matrisome-associated	ECM Regulators	ADAM metallopeptidase domain 18	E5RIP0:E5RK96:Q0VAI3:Q9Y3Q7
SDC2	0.86	2.09	1.72012e-06	0.000105191	Matrisome-associated	ECM-affiliated Proteins	syndecan 2	E5RHU3:E5RJB8:E7ESK6:E9PBI9:P34741
ANGPT1	-0.31	-0.72	0.00735298	0.0442202	Matrisome-associated	Secreted Factors	angiopoietin 1	B4DTQ9:E5RFF4:E7ERK4:Q15389
COLEC10	1.62	-4.17	5.05422e-12	2.21912e-09	Matrisome-associated	ECM-affiliated Proteins	collectin sub-family member 10 (C-type lectin)	Q9Y6Z7
IFNA2	0.44	-4.68	0.00850898	0.0492284	Matrisome-associated	Secreted Factors	interferon, alpha 2	P01563
IFNA8	0.49	-4.71	7.17378e-05	0.00152144	Matrisome-associated	Secreted Factors	interferon, alpha 8	P32881
IFNK	-0.49	-3.68	0.0176654	0.0833511	Matrisome-associated	Secreted Factors	interferon, kappa	Q9P0W0
CCL19	-0.56	-1.85	0.0415306	0.151589	Matrisome-associated	Secreted Factors	chemokine (C-C motif) ligand 19	Q5VZ75:Q99731
ANXA1	-0.19	8.68	0.0380178	0.142108	Matrisome-associated	ECM-affiliated Proteins	annexin A1	P04083:Q5T3N0:Q5T3N1
CTSL	0.45	4.93	0.0046316	0.0314253	Matrisome-associated	ECM Regulators	cathepsin L1	P07711:Q5T8F0
SEMA4D	-0.23	8.03	0.0011053	0.0110143	Matrisome-associated	ECM-affiliated Proteins	sema domain, immunoglobulin domain (Ig), transmembrane domain (TM) and short cytoplasmic domain, (semaphorin) 4D	C9JD54:C9JFP1:C9JYS7:E9PFD9:F5H044:Q92854
CTSV	-1.53	-2.19	6.14106e-19	7.65526e-16	Matrisome-associated	ECM Regulators	cathepsin L2	O60911
COL15A1	0.21	-0.88	0.0217041	0.0963134	Core matrisome	Collagens	collagen, type XV, alpha 1	P39059
AMBP	1.79	2.39	2.06999e-06	0.000120303	Matrisome-associated	ECM Regulators	alpha-1-microglobulin/bikunin precursor	P02760:S4R3Y4:S4R471
COL27A1	-0.3	-0.1	0.000835198	0.00897994	Core matrisome	Collagens	collagen, type XXVII, alpha 1	H0YD40:Q5T1U7:Q8IZC6
MEGF9	-0.32	7.89	0.00157218	0.0142948	Matrisome-associated	Secreted Factors	multiple EGF-like-domains 9	C9J1K8:Q9H1U4
ADAMTS13	0.27	-0.08	0.00144621	0.0135135	Matrisome-associated	ECM Regulators	ADAM metallopeptidase with thrombospondin type 1 motif, 13	E7EV88:Q76LX8:Q9UGQ1
FCN2	0.5	-1.41	0.00064531	0.00748934	Matrisome-associated	ECM-affiliated Proteins	ficolin (collagen/fibrinogen domain containing lectin) 2 (hucolin)	Q15485
ITIH2	0.69	-0.33	0.000202762	0.00322629	Matrisome-associated	ECM Regulators	inter-alpha (globulin) inhibitor H2	P19823:Q5T985:Q5T987
PLXDC2	-0.18	6.12	0.00716207	0.0434674	Matrisome-associated	ECM-affiliated Proteins	plexin domain containing 2	Q6UX71
CXCL12	0.89	1.35	2.97103e-06	0.000155903	Matrisome-associated	Secreted Factors	chemokine (C-X-C motif) ligand 12 (stromal cell-derived factor 1)	P48061
GDF2	0.71	-4.09	0.00170802	0.0151836	Matrisome-associated	Secreted Factors	growth differentiation factor 2	Q9UK05
MBL2	1.84	-3.67	9.62693e-13	4.66408e-10	Matrisome-associated	ECM-affiliated Proteins	mannose-binding lectin (protein C) 2, soluble (opsonic defect)	P11226
SRGN	-0.16	10.95	0.026359	0.111281	Core matrisome	Proteoglycans	serglycin	P10124
COL13A1	0.66	-1.05	0.000435564	0.00559641	Core matrisome	Collagens	collagen, type XIII, alpha 1	E7ES46:E7ES47:E7ES49:E7ES50:E7ES51:E7ES55:E7ES56:E7EX21:E9PEG9:G5E987:H7BYT9:H7BZB6:Q5TAT6
ADAMTS14	0.8	-0.06	8.91461e-06	0.000348754	Matrisome-associated	ECM Regulators	ADAM metallopeptidase with thrombospondin type 1 motif, 14	Q8WXS8
SPOCK2	0.32	7.16	0.00120259	0.0117458	Core matrisome	Proteoglycans	sparc/osteonectin, cwcv and kazal-like domains proteoglycan (testican) 2	F5H283:Q92563
P4HA1	0.57	5.34	2.17524e-07	2.13763e-05	Matrisome-associated	ECM Regulators	prolyl 4-hydroxylase, alpha polypeptide I	P13674
ANXA7	-0.09	6.05	0.0367224	0.138585	Matrisome-associated	ECM-affiliated Proteins	annexin A7	B4DT77:B9ZVT2:P20073
PLAU	0.62	4.29	0.0163677	0.0790671	Matrisome-associated	ECM Regulators	plasminogen activator, urokinase	E7ESM2:E7ET40:P00749:S4R3G7
SFTPA2	-1.72	1.52	2.46786e-06	0.000135942	Matrisome-associated	ECM-affiliated Proteins	surfactant protein A2	Q8IWL1:R4GMN3:X6REF7
SFTPA1	-1.66	1.07	8.01909e-08	9.92672e-06	Matrisome-associated	ECM-affiliated Proteins	surfactant protein A1	B4DNW5:J3KPA7:Q8IWL2
SLIT1	-0.43	1.2	4.74438e-06	0.000218589	Core matrisome	ECM Glycoproteins	slit homolog 1 (Drosophila)	O75093:Q5T0V0:Q5T0V2:Q5T0V3:Q5T0V4
WNT8B	-0.31	-3.15	0.041965	0.152709	Matrisome-associated	Secreted Factors	wingless-type MMTV integration site family, member 8B	Q93098
SEMA4G	-0.14	-0.55	0.0309556	0.125728	Matrisome-associated	ECM-affiliated Proteins	sema domain, immunoglobulin domain (Ig), transmembrane domain (TM) and short cytoplasmic domain, (semaphorin) 4G	E5RFG2:E5RGX4:H0YBN3:Q9NTN9
KAZALD1	0.28	-1.79	0.0175686	0.0830168	Matrisome-associated	ECM Regulators	Kazal-type serine peptidase inhibitor domain 1	Q96I82
FGF8	-0.31	-2.53	0.0441578	0.158139	Matrisome-associated	Secreted Factors	fibroblast growth factor 8 (androgen-induced)	P55075:R4GMQ3
TECTB	0.52	-4.58	0.0191759	0.0886399	Core matrisome	ECM Glycoproteins	tectorin beta	Q96PL2
HABP2	1.28	-2.25	4.62449e-06	0.000214968	Matrisome-associated	ECM Regulators	hyaluronan binding protein 2	B7Z8Q5:F5H475:Q14520
DMBT1	-1.17	-1.7	0.00110535	0.0110143	Core matrisome	ECM Glycoproteins	deleted in malignant brain tumors 1	Q9UGM3
ADAM8	-0.13	9.19	0.0329538	0.130401	Matrisome-associated	ECM Regulators	ADAM metallopeptidase domain 8	H0YKZ1:H0YMT6:P78325
MUC5AC	-2.12	0.8	0.000775196	0.00855914	Matrisome-associated	ECM-affiliated Proteins	mucin 5AC, oligomeric mucus/gel-forming	E9PGF7:E9PJ98:P98088
MUC5B	-1.74	1.41	0.00107716	0.0108275	Matrisome-associated	ECM-affiliated Proteins	mucin 5B, oligomeric mucus/gel-forming	E9PBJ0:H0YDX8:Q9HC84
CTSD	0.14	10.12	0.0212037	0.0946129	Matrisome-associated	ECM Regulators	cathepsin D	C9JH19:F8W787:F8WD96:H7C1V0:P07339
IGF2	1.29	2.85	4.71919e-06	0.000217749	Matrisome-associated	Secreted Factors	insulin-like growth factor 2 (somatomedin A)	P01344
INS-IGF2	1.13	-4.14	8.33715e-06	0.0003342	Matrisome-associated	Secreted Factors	INS-IGF2 readthrough transcript	F8WCM5
MMP26	0.49	-2.89	0.0053158	0.0348191	Matrisome-associated	ECM Regulators	matrix metallopeptidase 26	Q9NRE1
HPX	0.46	-0.23	0.00199301	0.0169939	Matrisome-associated	ECM-affiliated Proteins	hemopexin	P02790
NELL1	-0.55	-4.45	0.00463976	0.0314655	Core matrisome	ECM Glycoproteins	NEL-like 1 (chicken)	F5H6I3:J3KNC5:Q92832
F2	0.8	-1.56	0.000760356	0.00843339	Matrisome-associated	ECM Regulators	coagulation factor II (thrombin)	C9JV37:E9PIT3:P00734
C1QTNF4	0.28	-1.25	0.0033526	0.0246521	Matrisome-associated	ECM-affiliated Proteins	C1q and tumor necrosis factor related protein 4	E9PPZ5:Q9BXJ3
PRG3	0.79	3.71	0.012196	0.0632127	Core matrisome	Proteoglycans	proteoglycan 3	Q9Y2Y8
PRG2	0.94	6.19	0.00159426	0.0144243	Core matrisome	Proteoglycans	proteoglycan 2, bone marrow (natural killer cell activator, eosinophil granule major basic protein)	A6XMW0:P13727
SERPING1	0.49	4.73	0.00663355	0.0411621	Matrisome-associated	ECM Regulators	serpin peptidase inhibitor, clade G (C1 inhibitor), member 1	B4E1F0:B4E1H2:B5MCB9:C9JZJ9:E9PGN7:E9PK97:H0YCA1:H9KV48:P05155
VWCE	0.47	3.55	0.00230917	0.0189949	Core matrisome	ECM Glycoproteins	von Willebrand factor C and EGF domains	B4DS56:B4DY31:Q96DN2
VEGFB	0.31	4.06	0.000117465	0.00216585	Matrisome-associated	Secreted Factors	vascular endothelial growth factor B	H0YGB6:P49765
LTBP3	0.22	5.11	0.00684221	0.0420852	Core matrisome	ECM Glycoproteins	latent transforming growth factor beta binding protein 3	E9PJR2:E9PKW1:E9PPT7:E9PQR0:E9PR75:E9PR84:E9PRF2:F5GWC4:H0YC99:H0YCQ2:H0YCX6:H0YE75:Q9NS15
CTSW	0.81	7.16	5.48061e-07	4.45729e-05	Matrisome-associated	ECM Regulators	cathepsin W	E9PI30:H0YDT2:P56202
CTSF	0.17	2.37	0.0255489	0.10876	Matrisome-associated	ECM Regulators	cathepsin F	E9PSC2:H0YD65:H0YE42:Q9UBX1
CLCF1	0.17	1.44	0.0326252	0.130401	Matrisome-associated	Secreted Factors	cardiotrophin-like cytokine factor 1	Q9UBD9
CHRDL2	0.61	-2.99	0.000211626	0.00333335	Matrisome-associated	Secreted Factors	chordin-like 2	A8MQ10:H0YCU0:H0YDT1:Q6WN33:Q6WN34
SERPINH1	0.97	5.43	6.67591e-05	0.00144636	Matrisome-associated	ECM Regulators	serpin peptidase inhibitor, clade H (heat shock protein 47), member 1, (collagen binding protein 1)	E9PIG2:E9PJH8:E9PK86:E9PKH2:E9PLA6:E9PMI5:E9PNX1:E9PPV6:E9PQ34:E9PR70:E9PRS3:H0YEP8:P50454
CTSC	-0.16	7.31	0.0126089	0.0648561	Matrisome-associated	ECM Regulators	cathepsin C	H0YCY8:H0YDA2:P53634
MMP10	-3.01	-1.48	5.45189e-05	0.00125213	Matrisome-associated	ECM Regulators	matrix metallopeptidase 10 (stromelysin 2)	F5GYX7:P09238
MMP1	-0.88	-0.29	0.0360619	0.136707	Matrisome-associated	ECM Regulators	matrix metallopeptidase 1 (interstitial collagenase)	P03956
MMP12	-1.38	-3.73	3.97058e-09	8.70688e-07	Matrisome-associated	ECM Regulators	matrix metallopeptidase 12 (macrophage elastase)	P39900
PDGFD	0.57	2.22	2.73393e-05	0.000759124	Matrisome-associated	Secreted Factors	platelet derived growth factor D	H0YD37:Q9GZP0
ST14	-0.27	4.57	0.000695133	0.00792102	Matrisome-associated	ECM Regulators	suppression of tumorigenicity 14 (colon carcinoma)	Q9Y5Y6
ADAMTS8	-0.25	-2.51	0.049425	0.171865	Matrisome-associated	ECM Regulators	ADAM metallopeptidase with thrombospondin type 1 motif, 8	Q9UP79
CLEC4C	-0.49	0.37	0.00831379	0.048353	Matrisome-associated	ECM-affiliated Proteins	C-type lectin domain family 4, member C	H0YFH6:H0YGB2:Q8WTT0
CLEC4A	-0.36	4.93	4.04235e-06	0.000195676	Matrisome-associated	ECM-affiliated Proteins	C-type lectin domain family 4, member A	H0YGF9:Q9UMR7
CLEC4D	-0.28	5.92	0.0419415	0.152643	Matrisome-associated	ECM-affiliated Proteins	C-type lectin domain family 4, member D	A6NHA5:Q8WXI8
CLEC4E	-0.34	8.06	0.00857822	0.0495727	Matrisome-associated	ECM-affiliated Proteins	C-type lectin domain family 4, member E	F5H5X7:F8WFA1:H0YGH9:Q9ULY5
PZP	0.72	-1.65	1.6827e-05	0.000546208	Matrisome-associated	ECM Regulators	pregnancy-zone protein	F5GXY0:P20742
CLEC2D	0.14	5.17	0.0130114	0.066328	Matrisome-associated	ECM-affiliated Proteins	C-type lectin domain family 2, member D	F5H0P0:F5H5U4:F8WF99:H0YGG6:H0YH49:Q9UHP7
CLEC2B	0.42	4.76	1.09211e-05	0.000402748	Matrisome-associated	ECM-affiliated Proteins	C-type lectin domain family 2, member B	F5H631:Q92478
CLEC2A	-0.54	-3.96	0.00609518	0.0386668	Matrisome-associated	ECM-affiliated Proteins	C-type lectin domain family 2, member A	Q6UVW9
CLEC12A	-0.29	6.42	0.0249435	0.106861	Matrisome-associated	ECM-affiliated Proteins	C-type lectin domain family 12, member A	A8MVL9:Q5QGZ9
CLEC1B	-0.24	2.44	0.0305261	0.124352	Matrisome-associated	ECM-affiliated Proteins	C-type lectin domain family 1, member B	H7BYT7:Q9P126
CLEC1A	-0.24	2.04	0.00607578	0.0385786	Matrisome-associated	ECM-affiliated Proteins	C-type lectin domain family 1, member A	E7ESV9:E9PFB4:F5H038:F8WCT4:Q8NC01
CLEC7A	-0.2	7.14	0.00896688	0.0512029	Matrisome-associated	ECM-affiliated Proteins	C-type lectin domain family 7, member A	Q68D78:Q9BXN2
COL2A1	0.51	-3.28	0.00603785	0.0383811	Core matrisome	Collagens	collagen, type II, alpha 1	P02458
WNT10B	0.48	1.96	1.6436e-05	0.000539862	Matrisome-associated	Secreted Factors	wingless-type MMTV integration site family, member 10B	B5MCC8:C9J3H3:C9JCI2:O00744:Q4VAJ4
WNT1	0.37	-1.19	0.00195947	0.016769	Matrisome-associated	Secreted Factors	wingless-type MMTV integration site family, member 1	P04628
MMP19	0.43	2.08	0.00510304	0.0337958	Matrisome-associated	ECM Regulators	matrix metallopeptidase 19	A6ND33:B4DNP3:F8W1C3:Q99542
INHBC	0.42	-3.38	0.0121105	0.0628331	Matrisome-associated	Secreted Factors	inhibin, beta C	P55103
IFNG	1.24	2.42	2.84506e-05	0.000782421	Matrisome-associated	Secreted Factors	interferon, gamma	P01579
IL26	0.46	-3.97	0.0319427	0.128844	Matrisome-associated	Secreted Factors	interleukin 26	Q9NPH9
LUM	-0.34	-0.31	0.0135518	0.0684347	Core matrisome	Proteoglycans	lumican	P51884
PLXNC1	-0.27	8.41	0.00526413	0.0345734	Matrisome-associated	ECM-affiliated Proteins	plexin C1	B4DHQ7:F5H3A2:F8VUW4:F8W095:F8W1K6:O60486
OGFOD2	-0.17	2.91	3.63823e-05	0.00093237	Matrisome-associated	ECM Regulators	2-oxoglutarate and iron-dependent oxygenase domain containing 2	F5H145:F5H890:Q6N063
IL17D	0.62	-1.99	7.12309e-05	0.00152096	Matrisome-associated	Secreted Factors	interleukin 17D	Q8TAD2
FGF9	0.37	-1.78	0.0362406	0.137227	Matrisome-associated	Secreted Factors	fibroblast growth factor 9 (glia-activating factor)	P31371
SERPINE3	-0.46	-2.98	0.00557564	0.0361712	Matrisome-associated	ECM Regulators	serpin peptidase inhibitor, clade E (nexin, plasminogen activator inhibitor type 1), member 3	A8MV23:E5RG55
GPC6	0.36	-3.06	0.0480781	0.168258	Matrisome-associated	ECM-affiliated Proteins	glypican 6	Q9Y625
F7	0.79	-2.72	0.000104534	0.00199011	Matrisome-associated	ECM Regulators	coagulation factor VII (serum prothrombin conversion accelerator)	E9PH36:F5H8B0:P08709
F10	0.87	-2.15	1.9188e-05	0.000593815	Matrisome-associated	ECM Regulators	coagulation factor X	B7ZBK1:F8WBM7:P00742:Q5JVE8
IL25	-0.4	-4.56	0.0154768	0.0757662	Matrisome-associated	Secreted Factors	interleukin 25	Q9H293
CTSG	0.57	6.22	0.0101707	0.0547977	Matrisome-associated	ECM Regulators	cathepsin G	P08311
SFTA3	-1.02	-2.81	0.000187615	0.00305887	Matrisome-associated	ECM-affiliated Proteins	surfactant associated 3	E5RG42:G5EA12:P0C7M3
LGALS3	0.16	6.81	0.0193285	0.0891547	Matrisome-associated	ECM-affiliated Proteins	lectin, galactoside-binding, soluble, 3	G3V3R6:G3V407:P17931
PAPLN	-0.37	1.94	0.000404708	0.00530424	Core matrisome	ECM Glycoproteins	papilin, proteoglycan-like sulfated glycoprotein	B5MDP7:G3V5P6:H0YJA1:H0YMM2:O95428
TGFB3	0.2	0.61	0.0106726	0.0568961	Matrisome-associated	Secreted Factors	transforming growth factor, beta 3	P10600:Q8WV88
ISM2	-0.46	-2.77	0.0138115	0.0693411	Matrisome-associated	Secreted Factors	isthmin 2 homolog (zebrafish)	G3V2Q2:G3XAI3:H7C4M8:H7C5B3:Q6H9L7
SERPINA10	1.84	-1.82	2.14954e-12	9.98383e-10	Matrisome-associated	ECM Regulators	serpin peptidase inhibitor, clade A (alpha-1 antiproteinase, antitrypsin), member 10	G3V2W1:Q9UK55
SERPINA6	1.87	-1.24	9.6604e-09	1.73455e-06	Matrisome-associated	ECM Regulators	serpin peptidase inhibitor, clade A (alpha-1 antiproteinase, antitrypsin), member 6	G3V350:G3V4V7:P08185
SERPINA11	0.96	-1.38	4.54959e-05	0.00109197	Matrisome-associated	ECM Regulators	serpin peptidase inhibitor, clade A (alpha-1 antiproteinase, antitrypsin), member 11	Q86U17
SERPINA9	-0.56	-3.46	0.00333706	0.0245925	Matrisome-associated	ECM Regulators	serpin peptidase inhibitor, clade A (alpha-1 antiproteinase, antitrypsin), member 9	Q86WD7
SERPINA4	0.71	-3.27	0.00129996	0.0124396	Matrisome-associated	ECM Regulators	serpin peptidase inhibitor, clade A (alpha-1 antiproteinase, antitrypsin), member 4	P29622
SERPINA3	1.5	2.77	1.21252e-07	1.37387e-05	Matrisome-associated	ECM Regulators	serpin peptidase inhibitor, clade A (alpha-1 antiproteinase, antitrypsin), member 3	G3V3A0:G3V595:P01011
THBS1	0.6	7.95	0.00202972	0.0172208	Core matrisome	ECM Glycoproteins	thrombospondin 1	A8MZG1:P07996
TGM5	-0.34	-2.39	0.0146339	0.0725753	Matrisome-associated	ECM Regulators	transglutaminase 5	O43548
MFAP1	-0.15	3.96	0.00326783	0.0241818	Core matrisome	ECM Glycoproteins	microfibrillar-associated protein 1	P55081
ADAM10	-0.18	6.37	0.00313051	0.023458	Matrisome-associated	ECM Regulators	ADAM metallopeptidase domain 10	B4DU28:B5MC71:C9J9B4:H0YK32:H0YK87:H0YNC5:H3BS53:O14672
MEGF11	-0.33	-1.28	0.000220983	0.00344118	Matrisome-associated	Secreted Factors	multiple EGF-like-domains 11	A6BM72:C9JYE7:H3BR81
LOXL1	-0.2	1.38	0.0295649	0.121396	Matrisome-associated	ECM Regulators	lysyl oxidase-like 1	H3BUV8:Q08397
SEMA7A	0.18	3.64	0.0220625	0.0975386	Matrisome-associated	ECM-affiliated Proteins	semaphorin 7A, GPI membrane anchor (John Milton Hagen blood group)	F5GYX3:H3BMF9:O75326
ADAMTS7	0.36	-1.08	0.0032042	0.023848	Matrisome-associated	ECM Regulators	ADAM metallopeptidase with thrombospondin type 1 motif, 7	Q9UKP4
IL16	-0.21	7.42	0.000536475	0.00653727	Matrisome-associated	Secreted Factors	interleukin 16 (lymphocyte chemoattractant factor)	H0YKB7:H0YLB1:H0YLH9:H0YLL1:H3BN12:H3BT15:H3BVH5:Q14005
SEMA4B	-0.34	6.58	1.11205e-05	0.000408213	Matrisome-associated	ECM-affiliated Proteins	sema domain, immunoglobulin domain (Ig), transmembrane domain (TM) and short cytoplasmic domain, (semaphorin) 4B	H0YKP2:H0YKV7:H0YLN3:H0YM68:H0YMD6:H0YMR1:H0YMZ3:H0YN49:H0YNC4:H0YNM2:J3KNP4:Q9NPR2
C1QTNF8	0.59	-3.56	0.000732335	0.00819946	Matrisome-associated	ECM-affiliated Proteins	C1q and tumor necrosis factor related protein 8	P60827
MMP25	-0.41	10.2	0.000511545	0.00632183	Matrisome-associated	ECM Regulators	matrix metallopeptidase 25	Q9NPA2
MMP15	0.34	-0.31	0.0132569	0.0672051	Matrisome-associated	ECM Regulators	matrix metallopeptidase 15 (membrane-inserted)	H3BT97:P51511
CLEC18A	-0.56	0.84	0.000129671	0.00232457	Matrisome-associated	ECM-affiliated Proteins	C-type lectin domain family 18, member A	A5D8T8:F8W692:H3BNR9
CLEC18B	-0.43	-1.01	0.00191921	0.0164972	Matrisome-associated	ECM-affiliated Proteins	C-type lectin domain family 18, member B	Q6UXF7
CRISPLD2	-0.51	6.97	4.40472e-06	0.000207942	Core matrisome	ECM Glycoproteins	cysteine-rich secretory protein LCCL domain containing 2	H3BS62:H3BSZ9:H3BTI0:H3BTP0:J3QKP2:Q9H0B8
CLEC10A	0.28	3.28	0.0137522	0.0691487	Matrisome-associated	ECM-affiliated Proteins	C-type lectin domain family 10, member A	I3NI09:J3KR22:Q8IUN9
TNFSF13	-0.24	6.09	0.000152786	0.00262186	Matrisome-associated	Secreted Factors	tumor necrosis factor (ligand) superfamily, member 13	C9JF68:C9JFN2:K7EJ28:O75888
LGALS9B	0.45	1.26	0.0252367	0.107823	Matrisome-associated	ECM-affiliated Proteins	lectin, galactoside-binding, soluble, 9B	J3QRN8:J3QSC5:Q3B8N2
VTN	1.17	0.65	1.37898e-07	1.52257e-05	Core matrisome	ECM Glycoproteins	vitronectin	P04004
CRLF3	-0.24	5.14	4.93215e-05	0.00116003	Matrisome-associated	Secreted Factors	cytokine receptor-like factor 3	B4DJU5:J3KST8:J3QLS9:Q8IUI8
CCL2	-0.79	0.15	0.00251439	0.0201848	Matrisome-associated	Secreted Factors	chemokine (C-C motif) ligand 2	J3KRT7:P13500
FNDC8	-0.52	-4.12	0.00716529	0.0434776	Core matrisome	ECM Glycoproteins	fibronectin type III domain containing 8	Q8TC99
MMP28	-0.51	-0.33	3.79124e-06	0.000185685	Matrisome-associated	ECM Regulators	matrix metallopeptidase 28	K7ELN8:K7EMV8:K7ENP0:K7ERF8:Q9H239
CCL5	0.81	8.36	3.98161e-09	8.70688e-07	Matrisome-associated	Secreted Factors	chemokine (C-C motif) ligand 5	K7EJM0:P13501
CCL16	1.55	-2.38	2.17146e-08	3.42799e-06	Matrisome-associated	Secreted Factors	chemokine (C-C motif) ligand 16	H0YCC1:K7ELY7:O15467
CCL14	0.97	0.48	2.48451e-05	0.000714394	Matrisome-associated	Secreted Factors	chemokine (C-C motif) ligand 14	K7END2:Q16627
CCL15	1.27	-2.97	5.46587e-06	0.000244767	Matrisome-associated	Secreted Factors	chemokine (C-C motif) ligand 15	H7BYL4:Q16663
CCL23	0.8	-1.26	9.94941e-06	0.000377044	Matrisome-associated	Secreted Factors	chemokine (C-C motif) ligand 23	K7EMG9:P55773
CCL3	1.15	4.54	2.71219e-05	0.000755328	Matrisome-associated	Secreted Factors	chemokine (C-C motif) ligand 3	P10147
CCL4	1.03	6.17	1.96441e-06	0.000115481	Matrisome-associated	Secreted Factors	chemokine (C-C motif) ligand 4	P13236:Q7M4M2
CCL3L3	0.56	2.59	0.0208118	0.0938927	Matrisome-associated	Secreted Factors	chemokine (C-C motif) ligand 3-like 3	A8MVB7:P16619
CCL4L2	0.92	3.97	0.00026014	0.00385646	Matrisome-associated	Secreted Factors	chemokine (C-C motif) ligand 4-like 2	F8W8W8:Q8NHW4
CSF3	-3.61	1.59	4.13889e-06	0.000198726	Matrisome-associated	Secreted Factors	colony stimulating factor 3 (granulocyte)	J3KTH8:J3QRD4:J3QRX2:P09919:Q8N4W3
IGFBP4	0.43	3.08	0.00287498	0.0221303	Core matrisome	ECM Glycoproteins	insulin-like growth factor binding protein 4	B4E351:P22692
C1QL1	0.58	-2.72	0.00180128	0.0157633	Matrisome-associated	ECM-affiliated Proteins	complement component 1, q subcomponent-like 1	O75973
WNT3	0.27	-2.32	0.0394954	0.146	Matrisome-associated	Secreted Factors	wingless-type MMTV integration site family, member 3	P56703
WNT9B	-0.46	-4.23	0.0347936	0.13326	Matrisome-associated	Secreted Factors	wingless-type MMTV integration site family, member 9B	E7EPC3:I3L0L8:O14905
WFIKKN2	-0.43	-2.82	0.00600728	0.0381997	Matrisome-associated	Secreted Factors	WAP, follistatin/kazal, immunoglobulin, kunitz and netrin domain containing 2	C9J6G4:Q8TEU8
C17orf58	0.2	-0.1	0.00298745	0.0226977	Matrisome-associated	ECM Regulators	chromosome 17 open reading frame 58	Q2M2W7
TIMP2	-0.17	7.51	0.0102406	0.0550897	Matrisome-associated	ECM Regulators	TIMP metallopeptidase inhibitor 2	B4DFW2:K7EIX4:P16035
SERPINB4	-3.67	0.37	5.12216e-05	0.00119242	Matrisome-associated	ECM Regulators	serpin peptidase inhibitor, clade B (ovalbumin), member 4	C9JZ65:F8W9L1:H0Y5H9:P48594
SERPINB11	-0.8	-4.04	0.0383093	0.142837	Matrisome-associated	ECM Regulators	serpin peptidase inhibitor, clade B (ovalbumin), member 11 (gene/pseudogene)	F5GWT8:F5GY69:F5GYW9:Q96P15
SERPINB3	-3.77	0.61	2.03339e-05	0.00061972	Matrisome-associated	ECM Regulators	serpin peptidase inhibitor, clade B (ovalbumin), member 3	P29508
SERPINB2	0.77	2.81	2.51655e-05	0.000719651	Matrisome-associated	ECM Regulators	serpin peptidase inhibitor, clade B (ovalbumin), member 2	E7EPJ9:E7ERB5:E9PDK7:P05120
SERPINB8	-0.25	4.04	9.60667e-05	0.00187074	Matrisome-associated	ECM Regulators	serpin peptidase inhibitor, clade B (ovalbumin), member 8	C9JTJ8:C9JVA8:H7BXK7:P50452
ELANE	0.49	7.38	0.0167555	0.0803599	Matrisome-associated	ECM Regulators	elastase, neutrophil expressed	P08246
ADAMTSL5	0.47	0.33	2.42164e-05	0.00070362	Matrisome-associated	ECM Regulators	ADAMTS-like 5	K7EJ85:K7ELN4:K7ELV0:Q0VD77:Q6ZMM2:X6R4H8
EBI3	0.64	0.5	1.4626e-05	0.000496248	Matrisome-associated	Secreted Factors	Epstein-Barr virus induced 3	Q14213
LRG1	-0.29	8.85	0.0212166	0.0946477	Core matrisome	ECM Glycoproteins	leucine-rich alpha-2-glycoprotein 1	P02750
PSPN	-0.19	0.56	0.00658892	0.0409349	Matrisome-associated	Secreted Factors	persephin	M0QYK2:O60542
TNFSF9	1	1.89	5.29531e-05	0.00122468	Matrisome-associated	Secreted Factors	tumor necrosis factor (ligand) superfamily, member 9	P41273
TNFSF14	-0.42	6.56	0.000251794	0.00377355	Matrisome-associated	Secreted Factors	tumor necrosis factor (ligand) superfamily, member 14	O43557
CLEC4M	0.57	-2.57	0.0106031	0.0566385	Matrisome-associated	ECM-affiliated Proteins	C-type lectin domain family 4, member M	E7ENS9:H7BXE2:H7BXU4:M0QYX2:M0QZ42:Q9H2X3
CCL25	-1.61	-2.37	1.02583e-14	6.78252e-12	Matrisome-associated	Secreted Factors	chemokine (C-C motif) ligand 25	C9JDZ7:O15444
FBN3	0.36	-3.22	0.0073263	0.0441031	Core matrisome	ECM Glycoproteins	fibrillin 3	M0QXL8:M0R2Q5:Q75N90
ANGPTL4	0.6	1.52	0.0241724	0.104443	Matrisome-associated	Secreted Factors	angiopoietin-like 4	M0QZ51:M0R0N8:M0R2X8:M0R369:M0R3A2:Q9BY76
ADAMTS10	0.51	3.84	0.000149363	0.00257727	Matrisome-associated	ECM Regulators	ADAM metallopeptidase with thrombospondin type 1 motif, 10	M0QY12:M0QY36:Q9H324
ANGPTL6	0.32	-0.31	0.00105151	0.0106229	Matrisome-associated	Secreted Factors	angiopoietin-like 6	K7EKF6:Q8NI99
CLEC17A	-0.29	1.84	0.00123739	0.0120252	Matrisome-associated	ECM-affiliated Proteins	C-type lectin domain family 17, member A	F8W1T8:H9KVA4:Q6ZS10
CPAMD8	-0.2	1.45	0.00975852	0.0531951	Matrisome-associated	ECM Regulators	C3 and PZP-like, alpha-2-macroglobulin domain containing 8	F8W7D1:M0QXH3:M0R0Z5:M0R3G7:Q8IZJ3
INSL3	-0.34	2.83	0.000788741	0.00864181	Matrisome-associated	Secreted Factors	insulin-like 3 (Leydig cell)	M0QXQ3:P51460
COMP	0.3	-1.95	0.0307828	0.125199	Core matrisome	ECM Glycoproteins	cartilage oligomeric matrix protein	B4DKJ3:G3XAP6:P49747
HAPLN4	0.43	-3.66	0.00941467	0.0524125	Core matrisome	Proteoglycans	hyaluronan and proteoglycan link protein 4	Q86UW8
LGALS4	1.17	0.8	5.11113e-14	3.08866e-11	Matrisome-associated	ECM-affiliated Proteins	lectin, galactoside-binding, soluble, 4	M0QZ93:M0R1B2:M0R349:P56470
LGALS16	0.38	-4.7	0.00990174	0.0537193	Matrisome-associated	ECM-affiliated Proteins	beta-galactoside-binding lectin	A8MUM7:M0R108
CLC	0.44	5.3	0.0129785	0.0662181	Matrisome-associated	ECM-affiliated Proteins	Charcot-Leyden crystal protein	Q05315
LTBP4	0.55	4.92	9.95674e-09	1.78207e-06	Core matrisome	ECM Glycoproteins	latent transforming growth factor beta binding protein 4	E7ENG9:E7EUU1:F5GXC9:F8WAA0:M0QXV3:M0QYE9:M0QZX0:M0R351:Q8N2S1
MEGF8	0.13	2.98	0.00904241	0.0515358	Matrisome-associated	Secreted Factors	multiple EGF-like-domains 8	F5GZG7:M0QZL2:M0R0Q0:Q7Z7M0
NTN5	0.29	-1.58	0.00942179	0.0524287	Core matrisome	ECM Glycoproteins	netrin 5	M0QXZ9:Q8WTR8
FGF21	2.19	-2.56	6.9283e-16	5.8115e-13	Matrisome-associated	Secreted Factors	fibroblast growth factor 21	Q9NSA1
NTF4	0.46	-3.88	0.0313685	0.127143	Matrisome-associated	Secreted Factors	neurotrophin 4	E7EP46:M0QZQ0:M0R0X2:P34130
FLT3LG	0.31	4.53	0.00452186	0.0308708	Matrisome-associated	Secreted Factors	fms-related tyrosine kinase 3 ligand	M0QXI0:M0QYM9:M0R2K0:M0R3A6:P49771
CLEC11A	0.42	3.07	0.000403041	0.0052898	Matrisome-associated	ECM-affiliated Proteins	C-type lectin domain family 11, member A	M0R081:Q9Y240
BMP2	-0.39	-1.38	0.00207842	0.0175307	Matrisome-associated	Secreted Factors	bone morphogenetic protein 2	P12643
CST8	-0.35	-4.67	0.00621025	0.0392418	Matrisome-associated	ECM Regulators	cystatin 8 (cystatin-related epididymal specific)	A2A2N0:O60676
CST9	-0.42	-4.68	0.0153151	0.0752106	Matrisome-associated	ECM Regulators	cystatin 9 (testatin)	Q5W186
TGM2	0.33	4.4	0.0112334	0.0592341	Matrisome-associated	ECM Regulators	transglutaminase 2 (C polypeptide, protein-glutamine-gamma-glutamyltransferase)	A2A299:A2A2A0:B4DIT7:F5H6P0:P21980
EMILIN3	0.59	-4.1	0.00880426	0.0505117	Core matrisome	ECM Glycoproteins	elastin microfibril interfacer 3	Q9NT22
SDC4	0.27	2.93	0.0400879	0.147673	Matrisome-associated	ECM-affiliated Proteins	syndecan 4	B4E1S6:P31431
CTSZ	-0.17	8.02	0.00117034	0.0115089	Matrisome-associated	ECM Regulators	cathepsin Z	Q9UBR2
COL9A3	-0.64	2.79	9.51704e-06	0.000364593	Core matrisome	Collagens	collagen, type IX, alpha 3	Q14050:Q4VXW1
COL6A2	0.52	5.06	4.94359e-05	0.00116174	Core matrisome	Collagens	collagen, type VI, alpha 2	C9JH44:H7C0M5:P12110
S100B	0.48	2.08	0.000572998	0.00686914	Matrisome-associated	Secreted Factors	S100 calcium binding protein B	A8MRB1:P04271
SERPIND1	1.2	-0.67	9.89049e-06	0.000376312	Matrisome-associated	ECM Regulators	serpin peptidase inhibitor, clade D (heparin cofactor), member 1	P05546
MMP11	-0.33	-0.44	0.000842903	0.00904791	Matrisome-associated	ECM Regulators	matrix metallopeptidase 11 (stromelysin 3)	E9PED7:F8WDI7:H7C3I7:P24347
LIF	0.98	4.16	0.0040464	0.0283798	Matrisome-associated	Secreted Factors	leukemia inhibitory factor (cholinergic differentiation factor)	P15018
OSM	0.64	6.56	2.70587e-05	0.000754689	Matrisome-associated	Secreted Factors	oncostatin M	B5MC70:B5MCX1:P13725
C1QTNF6	-0.18	3.11	0.00361741	0.0260639	Matrisome-associated	ECM-affiliated Proteins	C1q and tumor necrosis factor related protein 6	F8WC87:Q9BXI9
WNT7B	-0.71	-2.78	0.0489974	0.170759	Matrisome-associated	Secreted Factors	wingless-type MMTV integration site family, member 7B	A8K0G1:B8A595:B8A597:B8A598:P56706
CRELD2	0.14	3.75	0.00334697	0.0246233	Core matrisome	ECM Glycoproteins	cysteine-rich with EGF-like domains 2	A6PWM2:Q6UXH1
PLXNB2	0.21	6.47	0.00369655	0.0264381	Matrisome-associated	ECM-affiliated Proteins	plexin B2	A6QRG9:A6QRH1:E2PU09:H0Y6J7:H0Y7X5:O15031
TIMP1	0.32	8.53	0.000426183	0.00550658	Matrisome-associated	ECM Regulators	TIMP metallopeptidase inhibitor 1	B4DJK3:H0Y789:P01033:Q5H9A7:Q5H9B4:Q5H9B5
EDA	0.36	0.07	0.000806281	0.00875613	Matrisome-associated	Secreted Factors	ectodysplasin A	D6RA95:Q92838
FGF16	0.38	-4.51	0.0322746	0.129882	Matrisome-associated	Secreted Factors	fibroblast growth factor 16	H0Y5L6:O43320
SERPINA7	1.63	-2.64	1.20191e-07	1.36735e-05	Matrisome-associated	ECM Regulators	serpin peptidase inhibitor, clade A (alpha-1 antiproteinase, antitrypsin), member 7	P05543
F9	1.45	-1.86	4.62318e-06	0.000214968	Matrisome-associated	ECM Regulators	coagulation factor IX	P00740
HCFC1	0.26	5.28	1.78505e-05	0.000568061	Matrisome-associated	Secreted Factors	host cell factor C1 (VP16-accessory protein)	A6NEM2:H7C1C4:P51610
PLXNA3	0.43	4.09	4.76233e-05	0.00113168	Matrisome-associated	ECM-affiliated Proteins	plexin A3	P51805

## Sheet: Male_blood_age
Gene Symbol	logFC_20-39yo/40-59yo/60-79yo	edgeR_logCPM	QLF_pvalue	QLF_FDR	Division	Category	Gene Name	UniProt_IDs
AGRN	0.17	1.72	0.00391006	0.0155649	Core matrisome	ECM Glycoproteins	agrin	H0Y5U1:O00468
VWA1	0.1	-0.99	0.224059	0.410823	Core matrisome	ECM Glycoproteins	von Willebrand factor A domain containing 1	J3QLP3:J3QRR0:Q6PCB0
MMP23B	0.67	-0.48	9.19e-10	2.39221e-08	Matrisome-associated	ECM Regulators	matrix metallopeptidase 23B	B4DMZ6:D6REP6:H0Y6I4:H0YA69:H0YAE5:J3KRS4:O75086:O75900
MEGF6	0.16	4.78	0.00189493	0.00833502	Matrisome-associated	Secreted Factors	multiple EGF-like-domains 6	H7C557:H7C5N9:O75095
MASP2	-0.2	-0.17	0.0412758	0.113676	Matrisome-associated	ECM Regulators	mannan-binding lectin serine peptidase 2	O00187
ANGPTL7	-0.1	-2.36	0.438192	0.663337	Matrisome-associated	Secreted Factors	angiopoietin-like 7	O43827
PLOD1	-0.19	6.41	6.03616e-05	0.000396485	Matrisome-associated	ECM Regulators	procollagen-lysine 1, 2-oxoglutarate 5-dioxygenase 1	B4DR87:Q02809:Q5JXB7:Q5JXB8:Q5JXB9
CELA2A	0.04	-1.51	0.845428	0.977306	Matrisome-associated	ECM Regulators	chymotrypsin-like elastase family, member 2A	P08217
MFAP2	-0.16	-2.93	0.270638	0.473182	Core matrisome	ECM Glycoproteins	microfibrillar-associated protein 2	P55001
HSPG2	-0.11	1.45	0.158673	0.316886	Core matrisome	Proteoglycans	heparan sulfate proteoglycan 2	H0Y5A9:H7BYA5:H7C4A6:P98160:Q5SZI5:Q5SZI9:Q5SZJ1:Q5SZJ2
WNT4	-0.42	-0.45	2.71555e-08	4.41081e-07	Matrisome-associated	Secreted Factors	wingless-type MMTV integration site family, member 4	B1AJZ6:H0Y663:P56705
C1QA	0.35	5.26	0.000816228	0.0039644	Matrisome-associated	ECM-affiliated Proteins	complement component 1, q subcomponent, A chain	P02745:X6RLJ0
C1QC	0.36	4.83	0.00348995	0.0141044	Matrisome-associated	ECM-affiliated Proteins	complement component 1, q subcomponent, C chain	P02747
C1QB	0.33	5.64	0.00359212	0.0144715	Matrisome-associated	ECM-affiliated Proteins	complement component 1, q subcomponent, B chain	D6R934:D6RGJ1:P02746
FCN3	0.14	-0.38	0.377124	0.595582	Matrisome-associated	ECM-affiliated Proteins	ficolin (collagen/fibrinogen domain containing) 3 (Hakata antigen)	O75636:Q5SSB9
MATN1	-0.18	-1.63	0.0568485	0.147727	Core matrisome	ECM Glycoproteins	matrilin 1, cartilage matrix protein	P21941
COL16A1	-0.03	-0.63	0.686843	0.888124	Core matrisome	Collagens	collagen, type XVI, alpha 1	A6NCT7:A6NDR9:H7BY97:H7BZL8:H7C3F0:Q07092
COL8A2	-0.33	1.23	1.40116e-05	0.000108062	Core matrisome	Collagens	collagen, type VIII, alpha 2	E9PP49:P25067
RSPO1	0.33	-3.32	0.0869249	0.203796	Core matrisome	ECM Glycoproteins	R-spondin homolog (Xenopus laevis)	Q2MKA7
COL9A2	-0.36	5.24	0.000177181	0.00102761	Core matrisome	Collagens	collagen, type IX, alpha 2	B1AKJ1:B1AKJ3:H0Y409:Q14055
ARTN	0.26	-3.2	0.0114388	0.0389307	Matrisome-associated	Secreted Factors	artemin	E9PIK2:E9PLG3:E9PN22:Q5T4W7
PODN	0.42	0.76	5.51752e-06	4.7154e-05	Core matrisome	Proteoglycans	podocan	Q7Z5L7
ANGPTL3	1.32	-0.26	1.32985e-08	2.35918e-07	Matrisome-associated	Secreted Factors	angiopoietin-like 3	Q9Y5C1
COL24A1	-0.24	-1.51	0.00159571	0.00716971	Core matrisome	Collagens	collagen, type XXIV, alpha 1	E9PNK8:F8WDM8:H0YCZ7:Q17RW2
NTNG1	0.22	-3.19	0.117094	0.258521	Core matrisome	ECM Glycoproteins	netrin G1	A6NK56:B4DKF0:F5GYT0:F8WEB5:Q9Y2I2
FNDC7	-0.59	-2.53	1.72291e-06	1.67493e-05	Core matrisome	ECM Glycoproteins	fibronectin type III domain containing 7	H7C2H6:J3KN65:Q5VTL7
CSF1	0.34	3.58	3.50181e-07	4.11289e-06	Matrisome-associated	Secreted Factors	colony stimulating factor 1 (macrophage)	E9PJA2:E9PKP4:E9PQ08:H7BY18:P09603
OVGP1	0.2	1.45	0.00125096	0.00577636	Matrisome-associated	ECM-affiliated Proteins	oviductal glycoprotein 1, 120kDa	B4DHP1:Q12889
WNT2B	-0.2	-0.18	5.63674e-05	0.000372776	Matrisome-associated	Secreted Factors	wingless-type MMTV integration site family, member 2B	Q5TEH8:Q93097
REG4	-0.74	-1.81	4.18968e-13	4.5368e-11	Matrisome-associated	ECM-affiliated Proteins	regenerating islet-derived family, member 4	E9PNV6:Q9BYZ8
ECM1	0.18	0.6	0.0142794	0.0470484	Core matrisome	ECM Glycoproteins	extracellular matrix protein 1	Q16610
CTSS	-0.17	9.54	3.77228e-05	0.000260509	Matrisome-associated	ECM Regulators	cathepsin S	P25774:U3KPS4:U3KQE7
CTSK	-0.37	2.84	6.898e-15	1.95087e-12	Matrisome-associated	ECM Regulators	cathepsin K	P43235:Q5QP40
ANXA9	-0.54	2.05	2.09209e-13	2.54493e-11	Matrisome-associated	ECM-affiliated Proteins	annexin A9	O76027
SEMA6C	-0.15	1.6	0.00394152	0.015679	Matrisome-associated	ECM-affiliated Proteins	sema domain, transmembrane domain (TM), and cytoplasmic domain, (semaphorin) 6C	Q9H3T2
S100A10	0.08	7.28	0.0438024	0.119494	Matrisome-associated	Secreted Factors	S100 calcium binding protein A10	P60903
S100A11	-0.36	10.69	2.08881e-06	1.99137e-05	Matrisome-associated	Secreted Factors	S100 calcium binding protein A11	P31949
FLG	-0.19	-0.83	0.0728006	0.177554	Matrisome-associated	Secreted Factors	filaggrin	P20930
CRNN	0.65	0.03	0.000202296	0.00115397	Matrisome-associated	Secreted Factors	cornulin	Q9UBG3
S100A9	-0.47	13.71	1.01381e-07	1.40367e-06	Matrisome-associated	Secreted Factors	S100 calcium binding protein A9	P06702
S100A12	-0.5	10.1	3.23612e-06	2.93433e-05	Matrisome-associated	Secreted Factors	S100 calcium binding protein A12	P80511
S100A8	-0.47	11.41	1.39892e-05	0.000107919	Matrisome-associated	Secreted Factors	S100 calcium binding protein A8	P05109
S100A7A	-0.3	-3.72	0.0172982	0.0554818	Matrisome-associated	Secreted Factors	S100 calcium binding protein A7A	Q86SG5
S100A7L2	-0.41	-4.62	0.00209846	0.00909911	Matrisome-associated	Secreted Factors	S100 calcium binding protein A7-like 2	Q5SY68
S100A6	-0.38	9.67	2.52027e-08	4.1222e-07	Matrisome-associated	Secreted Factors	S100 calcium binding protein A6	P06703:R4GN98
S100A5	-0.34	-1.32	8.24729e-08	1.16691e-06	Matrisome-associated	Secreted Factors	S100 calcium binding protein A5	P33763:Q52LE7
S100A4	-0.44	9.65	2.74769e-10	8.68016e-09	Matrisome-associated	Secreted Factors	S100 calcium binding protein A4	P26447
S100A16	0.43	1.18	0.000394619	0.00207947	Matrisome-associated	Secreted Factors	S100 calcium binding protein A16	Q96FQ6
S100A14	0.32	-0.96	0.00625605	0.0234879	Matrisome-associated	Secreted Factors	S100 calcium binding protein A14	Q9HCY8
S100A13	0.08	1.9	0.0689044	0.172384	Matrisome-associated	Secreted Factors	S100 calcium binding protein A13	Q99584
S100A1	-0.16	-0.81	0.00411426	0.0162775	Matrisome-associated	Secreted Factors	S100 calcium binding protein A1	P23297:Q5T7Y4:Q5T7Y5:Q5T7Y6
ADAM15	-0.11	5.8	0.00373309	0.0149652	Matrisome-associated	ECM Regulators	ADAM metallopeptidase domain 15	A6NG98:Q13444
THBS3	-0.21	4.12	3.47231e-07	4.08305e-06	Core matrisome	ECM Glycoproteins	thrombospondin 3	B4DQH6:F5H4Z8:P49746:Q2HIZ1
SEMA4A	-0.26	7.95	7.12011e-05	0.000458048	Matrisome-associated	ECM-affiliated Proteins	sema domain, immunoglobulin domain (Ig), transmembrane domain (TM) and short cytoplasmic domain, (semaphorin) 4A	Q5TCI4:Q5TCI6:Q5TCJ5:Q5TCJ7:Q9H3S1
HAPLN2	0.17	-2.7	0.139209	0.290066	Core matrisome	Proteoglycans	hyaluronan and proteoglycan link protein 2	Q5T3J1:Q9GZV7
ITLN1	0.15	2.69	0.461225	0.684098	Matrisome-associated	ECM-affiliated Proteins	intelectin 1 (galactofuranose binding)	Q8WWA0
ITLN2	-0.33	-2.43	0.00912279	0.0324391	Matrisome-associated	ECM-affiliated Proteins	intelectin 2	Q8WWU7
ADAMTS4	0	-0.36	0.964973	1	Matrisome-associated	ECM Regulators	ADAM metallopeptidase with thrombospondin type 1 motif, 4	O75173:Q5VTW1
XCL2	0.81	2.4	9.66838e-10	2.49592e-08	Matrisome-associated	Secreted Factors	chemokine (C motif) ligand 2	Q9UBD3
XCL1	0.78	1.9	2.64021e-08	4.29962e-07	Matrisome-associated	Secreted Factors	chemokine (C motif) ligand 1	P47992
DPT	-0.03	-0.89	0.794478	0.954379	Core matrisome	ECM Glycoproteins	dermatopontin	Q07507
FASLG	0.56	1.89	4.59078e-08	6.9995e-07	Matrisome-associated	Secreted Factors	Fas ligand (TNF superfamily, member 6)	P48023
TNFSF4	-0.22	1.13	6.51269e-05	0.000423675	Matrisome-associated	Secreted Factors	tumor necrosis factor (ligand) superfamily, member 4	P23510:Q8IV74
SERPINC1	0.59	1.36	0.00250412	0.0105964	Matrisome-associated	ECM Regulators	serpin peptidase inhibitor, clade C (antithrombin), member 1	P01008
BRINP2	0.1	-3.78	0.571503	0.794847	Matrisome-associated	Secreted Factors	family with sequence similarity 5, member B	Q9C0B6
ANGPTL1	0.04	-2.2	0.694483	0.894772	Matrisome-associated	Secreted Factors	angiopoietin-like 1	O95841
FAM20B	0.22	3.7	3.05721e-07	3.64711e-06	Matrisome-associated	ECM Regulators	family with sequence similarity 20, member B	O75063:X6RH03
LAMC1	-0.13	2.34	0.0242087	0.0736137	Core matrisome	ECM Glycoproteins	laminin, gamma 1 (formerly LAMB2)	P11047:R4GNC7
HMCN1	-0.01	-1.85	0.892583	1	Core matrisome	ECM Glycoproteins	hemicentin 1	Q5TCP6:Q96RW7
PRG4	0.71	1.12	8.48004e-05	0.000535544	Core matrisome	Proteoglycans	p53-responsive gene 4	E7EQ48:E9PLR3:J3KP74:Q92954
F13B	1	-3.88	3.81214e-07	4.43933e-06	Matrisome-associated	ECM Regulators	coagulation factor XIII, B polypeptide	P05160
FMOD	0.14	0.11	0.288224	0.492923	Core matrisome	Proteoglycans	fibromodulin	Q06828
PRELP	-0.02	0.89	0.869369	0.993281	Core matrisome	Proteoglycans	proline/arginine-rich end leucine-rich repeat protein	P51888
CTSE	0.81	1.43	2.88683e-10	9.03341e-09	Matrisome-associated	ECM Regulators	cathepsin E	B4DNU8:J3KP48:P14091
IL10	0.18	-0.62	0.0352541	0.101148	Matrisome-associated	Secreted Factors	interleukin 10	P22301
IL19	-0.32	-3.76	0.0218583	0.0676677	Matrisome-associated	Secreted Factors	interleukin 19	Q9UHD0
IL20	0.45	-4.28	0.00247314	0.0104859	Matrisome-associated	Secreted Factors	interleukin 20	Q9NYY1
IL24	0.18	3.58	0.00134627	0.0061673	Matrisome-associated	Secreted Factors	interleukin 24	E7ER64:E7ETP6:Q13007
LAMB3	0.15	2.78	0.146947	0.299282	Core matrisome	ECM Glycoproteins	laminin, beta 3	Q13751:Q5THA1:X1WI29
LEFTY1	-0.23	-1.46	0.00296255	0.0122657	Matrisome-associated	Secreted Factors	left-right determination factor 1	O75610
LEFTY2	-0.47	-3.35	0.000107985	0.000662094	Matrisome-associated	Secreted Factors	left-right determination factor 2	O00292
AGT	0.18	-0.54	0.268666	0.470566	Matrisome-associated	ECM Regulators	angiotensinogen (serpin peptidase inhibitor, clade A, member 8)	P01019
EGLN1	-0.4	6.28	1.46735e-08	2.56661e-07	Matrisome-associated	ECM Regulators	egl nine homolog 1 (C. elegans)	Q9GZT9
NID1	0.22	1.77	0.000145269	0.000860497	Core matrisome	ECM Glycoproteins	nidogen 1	P14543
LGALS8	0.09	5.95	0.0450434	0.122245	Matrisome-associated	ECM-affiliated Proteins	lectin, galactoside-binding, soluble, 8	B1ANM0:E9PJ77:E9PN19:E9PNC2:E9PPL1:E9PPM4:E9PRN3:F6V2D4:H7BXD8:O00214:Q5T3P9
TPO	-0.36	-0.61	0.00505445	0.0194855	Matrisome-associated	Secreted Factors	thyroid peroxidase	C9J511:C9JFW0:E9PFM6:H0Y6H4:H7BZH8:H7C1F5:H7C5B6:P07202
COLEC11	0.03	-2.82	0.823598	0.977306	Matrisome-associated	ECM-affiliated Proteins	collectin sub-family member 11	C9JWT5:F8WB29:Q9BWP8
ADAM17	-0.37	4.12	5.18609e-09	1.04766e-07	Matrisome-associated	ECM Regulators	ADAM metallopeptidase domain 17	E7EUI5:P78536
SDC1	0.2	0.45	0.0477334	0.128429	Matrisome-associated	ECM-affiliated Proteins	syndecan 1	E9PHH3:F8WCX9:H7C1K4:P18827
CRIM1	0.31	1.48	2.02371e-06	1.93489e-05	Core matrisome	ECM Glycoproteins	cysteine rich transmembrane BMP regulator 1 (chordin-like)	H7C1Z0:H7C2T6:H7C458:Q9NZV1
VIT	0.3	-1.52	0.00448871	0.017566	Core matrisome	ECM Glycoproteins	vitrin	B5MD45:C9J6F5:H7C587:Q6UXI7
EFEMP1	0.04	1.21	0.789932	0.950748	Core matrisome	ECM Glycoproteins	EGF-containing fibulin-like extracellular matrix protein 1	C9J4H7:C9J4J8:C9J8S9:C9JPZ9:C9JQX7:C9JUM4:Q12805:Q580Q6
BMP10	0.49	-3.48	0.000578078	0.00292342	Matrisome-associated	Secreted Factors	bone morphogenetic protein 10	O95393
ANXA4	-0.13	4.43	2.8071e-05	0.000199796	Matrisome-associated	ECM-affiliated Proteins	annexin A4	B4DDF9:P09525:Q6P452
TGFA	-0.45	4.58	7.08941e-08	1.02269e-06	Matrisome-associated	Secreted Factors	transforming growth factor, alpha	E7EPT6:F8VNR3:F8WA74:H0Y6S5:P01135
CLEC4F	0.62	-0.6	7.42778e-05	0.000475915	Matrisome-associated	ECM-affiliated Proteins	C-type lectin domain family 4, member F	A4QPA5:Q8N1N0
SEMA4F	0.23	1.52	2.34814e-05	0.000170454	Matrisome-associated	ECM-affiliated Proteins	sema domain, immunoglobulin domain (Ig), transmembrane domain (TM) and short cytoplasmic domain, (semaphorin) 4F	B7Z931:C9JKW7:C9K0A1:F8WCP8:F8WD61:F8WEH3:O95754
SFTPB	0.53	1.94	0.000645621	0.00321865	Matrisome-associated	ECM-affiliated Proteins	surfactant protein B	D6W5L6:H0Y7V6:P07988:U3KQT2
ASTL	0.7	0.08	1.29274e-08	2.30542e-07	Matrisome-associated	ECM Regulators	astacin-like metallo-endopeptidase (M12 family)	Q6HA08
SEMA4C	0.4	3.62	1.40099e-09	3.42329e-08	Matrisome-associated	ECM-affiliated Proteins	sema domain, immunoglobulin domain (Ig), transmembrane domain (TM) and short cytoplasmic domain, (semaphorin) 4C	C9J4M7:C9JV89:Q9C0C4
IL1A	0.44	-3.12	0.00325013	0.0132726	Matrisome-associated	Secreted Factors	interleukin 1, alpha	P01583
IL1RN	-0.4	7.37	2.12104e-08	3.53193e-07	Matrisome-associated	Secreted Factors	interleukin 1 receptor antagonist	P18510
INHBB	-0.83	1.62	8.93866e-10	2.33544e-08	Matrisome-associated	Secreted Factors	inhibin, beta B	P09529
TNFAIP6	-0.57	5.07	1.25514e-10	4.55971e-09	Core matrisome	ECM Glycoproteins	tumor necrosis factor, alpha-induced protein 6	P98066
FRZB	0.11	-2.11	0.283106	0.488308	Matrisome-associated	Secreted Factors	frizzled-related protein	Q92765
COL3A1	-0.14	1.69	0.249563	0.446656	Core matrisome	Collagens	collagen, type III, alpha 1	E7ENY8:H7C435:P02461
COL5A2	-0.05	-0.68	0.59545	0.815088	Core matrisome	Collagens	collagen, type V, alpha 2	P05997
ADAM23	0.18	-0.19	0.0356532	0.102105	Matrisome-associated	ECM Regulators	ADAM metallopeptidase domain 23	E7EWD3:H7C2M6:O75077
VWC2L	-0.36	-4.45	0.00847987	0.0304653	Matrisome-associated	Secreted Factors	von Willebrand factor C domain-containing protein 2-like	B2RUY7:B7ZW27
FN1	0.15	4.04	0.258518	0.458194	Core matrisome	ECM Glycoproteins	fibronectin 1	F8W7G7:H0Y4K8:H0Y7Z1:P02751
IGFBP2	0.08	1.96	0.34289	0.55262	Core matrisome	ECM Glycoproteins	insulin-like growth factor binding protein 2, 36kDa	C9JMY1:C9JW52:H7C1H0:P18065
IGFBP5	-0.09	2.02	0.329062	0.536645	Core matrisome	ECM Glycoproteins	insulin-like growth factor binding protein 5	C9JXX4:P24593
WNT6	-0.29	-1.89	0.000962882	0.00459176	Matrisome-associated	Secreted Factors	wingless-type MMTV integration site family, member 6	Q9Y6F9
IHH	-0.22	-3.29	0.0397741	0.110424	Matrisome-associated	Secreted Factors	Indian hedgehog homolog (Drosophila)	Q14623
INHA	0.54	-2.98	5.99016e-05	0.000393705	Matrisome-associated	Secreted Factors	inhibin, alpha	P05111
CCL20	0.38	-0.41	0.00760036	0.0277058	Matrisome-associated	Secreted Factors	chemokine (C-C motif) ligand 20	P78556
COL6A3	-0.11	1.53	0.181796	0.351883	Core matrisome	Collagens	collagen, type VI, alpha 3	C9JNG9:E7ENL6:E9PCV6:I3L392:P12111
SNED1	0.15	1.45	0.0240228	0.0731514	Core matrisome	ECM Glycoproteins	sushi, nidogen and EGF-like domains 1	B5MEF5:H7BYY9:H7C0D4:H7C1R9:Q8TER0
CRELD1	0.21	3.62	5.35403e-08	8.01109e-07	Core matrisome	ECM Glycoproteins	cysteine-rich with EGF-like domains 1	F8WBY3:H7C2L3:Q96HD1
TIMP4	-0.27	0.46	0.0219419	0.0678853	Matrisome-associated	ECM Regulators	TIMP metallopeptidase inhibitor 4	Q99727
FBLN2	0.15	0.96	0.0619092	0.15848	Core matrisome	ECM Glycoproteins	fibulin 2	C9JQS6:F5H1F3:H7BXL0:H7C1A3:P98095
WNT7A	0.35	0.37	0.00220717	0.00950231	Matrisome-associated	Secreted Factors	wingless-type MMTV integration site family, member 7A	O00755
COLQ	0.46	2.9	2.40278e-08	3.94872e-07	Core matrisome	ECM Glycoproteins	collagen-like tail subunit (single strand of homotrimer) of asymmetric acetylcholinesterase	C9JBB2:F8WA67:Q9Y215:S4R408
TGM4	-0.26	-2.23	0.0352045	0.101026	Matrisome-associated	ECM Regulators	transglutaminase 4 (prostate)	F8WCU8:P49221
CLEC3B	0.01	-1.22	0.959635	1	Matrisome-associated	ECM-affiliated Proteins	C-type lectin domain family 3, member B	E9PHK0:P05452
TDGF1	0.6	-4.11	4.86922e-05	0.000326707	Matrisome-associated	Secreted Factors	teratocarcinoma-derived growth factor 1	F5H1T8:P13385
PLXNB1	0.09	1.35	0.0404337	0.111873	Matrisome-associated	ECM-affiliated Proteins	plexin B1	G8JLJ7:O43157
COL7A1	-0.39	2.16	4.99291e-09	1.01556e-07	Core matrisome	Collagens	collagen, type VII, alpha 1	C9JBL3:Q02388
P4HTM	0.16	3.52	6.87015e-06	5.72767e-05	Matrisome-associated	ECM Regulators	prolyl 4-hydroxylase, transmembrane (endoplasmic reticulum)	H7C153:Q9NXG6:V9GY20:V9GYK5
LAMB2	0	1.99	0.984134	1	Core matrisome	ECM Glycoproteins	laminin, beta 2 (laminin S)	F5H520:P55268
MST1	0.07	2.5	0.0889227	0.207544	Matrisome-associated	Secreted Factors	macrophage stimulating 1 (hepatocyte growth factor-like)	F5H6L8:G3XAK1:H7C0F8:P26927
SEMA3F	0.25	-0.13	0.0244895	0.0743468	Matrisome-associated	ECM-affiliated Proteins	sema domain, immunoglobulin domain (Ig), short basic domain, secreted, (semaphorin) 3F	C9IYS6:C9J1V2:C9J4H5:C9JPG5:H7C4A2:Q13275
SEMA3B	-0.25	1.15	7.91833e-06	6.48504e-05	Matrisome-associated	ECM-affiliated Proteins	sema domain, immunoglobulin domain (Ig), short basic domain, secreted, (semaphorin) 3B	Q13214
HYAL3	0.11	1.94	0.0734837	0.178506	Matrisome-associated	ECM Regulators	hyaluronoglucosaminidase 3	C9JB51:O43820
HYAL1	-0.41	0.46	1.02882e-06	1.05897e-05	Matrisome-associated	ECM Regulators	hyaluronoglucosaminidase 1	C9JB49:C9JRK1:Q12794
HYAL2	-0.46	3.4	1.89168e-10	6.3813e-09	Matrisome-associated	ECM Regulators	hyaluronoglucosaminidase 2	C9J700:C9JBF5:C9JSD1:C9JSI7:C9K016:Q12891
ITIH1	0.68	0.08	8.43718e-06	6.85316e-05	Matrisome-associated	ECM Regulators	inter-alpha (globulin) inhibitor H1	B5MCP1:F5H7E1:F8WAS2:H7C0N0:H7C5I0:P19827
ITIH3	0.3	-0.06	0.0460716	0.124689	Matrisome-associated	ECM Regulators	inter-alpha (globulin) inhibitor H3	E7ET33:Q06033
ITIH4	-0.2	4.8	0.000632917	0.00316402	Matrisome-associated	ECM Regulators	inter-alpha (globulin) inhibitor H4 (plasma Kallikrein-sensitive glycoprotein)	B7ZKJ8:F5GXQ1:H7C0L5:Q14624
ADAMTS9	0.02	-1.44	0.877138	0.997919	Matrisome-associated	ECM Regulators	ADAM metallopeptidase with thrombospondin type 1 motif, 9	C9JWI2:H0Y859:Q9P2N4
COL8A1	-0.13	-0.67	0.371698	0.589231	Core matrisome	Collagens	collagen, type VIII, alpha 1	C9JTN9:P27658
ABI3BP	-0.01	-1.14	0.951183	1	Core matrisome	ECM Glycoproteins	ABI family, member 3 (NESH) binding protein	B4DSV9:D3YTG3:E9PPR9:E9PRB5:H0Y897:H0YCG4:H0YCP4:H0YDN0:H0YDW0:H0YEA0:H0YEL2:H0YF18:H0YF57:H7C4H3:H7C4N5:H7C4S3:H7C4T1:H7C4X4:H7C524:H7C556:H7C5S3:Q5JPC9:Q7Z7G0
IMPG2	-0.63	-1.18	6.07421e-12	3.73083e-10	Core matrisome	Proteoglycans	interphotoreceptor matrix proteoglycan 2	Q9BZV3
ZPLD1	0.32	-4.47	0.0162097	0.0524852	Core matrisome	ECM Glycoproteins	zona pellucida-like domain containing 1	Q8TCW7
FSTL1	-0.24	2.32	0.00495898	0.0191596	Matrisome-associated	Secreted Factors	follistatin-like 1	C9J5G4:H7C4W4:Q12841
CSTA	-0.37	5.26	2.13987e-08	3.55906e-07	Matrisome-associated	ECM Regulators	cystatin A (stefin A)	C9J0E4:P01040
MUC13	-0.01	-3.58	0.933909	1	Matrisome-associated	ECM-affiliated Proteins	mucin 13, cell surface associated	C9IZG1:Q9H3R2
PLXNA1	0.24	2.42	2.85159e-05	0.000202732	Matrisome-associated	ECM-affiliated Proteins	plexin A1	F8VSZ4:Q9UIW2
PLXND1	0.28	5.83	9.20063e-11	3.54161e-09	Matrisome-associated	ECM-affiliated Proteins	plexin D1	D6RH25:H0Y9D1:H0YA64:H0YAB2:H0YAM9:Q9Y4D7
KY	0.17	-1.43	0.0621532	0.15899	Matrisome-associated	ECM Regulators	kyphoscoliosis peptidase	B4DGA7:Q8NBH2
PCOLCE2	-0.46	2.63	2.96897e-05	0.000210225	Core matrisome	ECM Glycoproteins	procollagen C-endopeptidase enhancer 2	C9JYX9:H7C520:H7C5D5:Q9UKZ9
PLOD2	-0.29	-0.29	0.000595613	0.00300063	Matrisome-associated	ECM Regulators	procollagen-lysine, 2-oxoglutarate 5-dioxygenase 2	B3KWS3:C9JXZ0:E7ETU9:F8WEW3:O00469
IGSF10	0.01	-2.88	0.903388	1	Core matrisome	ECM Glycoproteins	immunoglobulin superfamily, member 10	H7C4M2:Q6WRI0
IL12A	0.25	-2.59	0.0123502	0.0415445	Matrisome-associated	Secreted Factors	interleukin 12A (natural killer cell stimulatory factor 1, cytotoxic lymphocyte maturation factor 1, p35)	E7ENE1:E9PGR3:P29459
SERPINI1	-0.15	0.22	0.018785	0.0595574	Matrisome-associated	ECM Regulators	serpin peptidase inhibitor, clade I (neuroserpin), member 1	C9JDY5:C9JQU8:H7C5T9:Q99574
TNFSF10	-0.66	6.82	7.67051e-10	2.04596e-08	Matrisome-associated	Secreted Factors	tumor necrosis factor (ligand) superfamily, member 10	H7C246:P50591
VWA5B2	0.17	-2.47	0.087583	0.204919	Core matrisome	ECM Glycoproteins	von Willebrand factor A domain containing 5B2	E9PF42:Q8N398
THPO	0.83	-3.49	2.67186e-06	2.47419e-05	Matrisome-associated	Secreted Factors	thrombopoietin	F8W6L1:P40225
CHRD	0.04	-2.23	0.679357	0.88218	Matrisome-associated	Secreted Factors	chordin	B7Z6F4:E7ESX1:Q9H2X0
HRG	1.47	2.73	2.71764e-07	3.30802e-06	Matrisome-associated	ECM Regulators	histidine-rich glycoprotein	P04196
KNG1	0.97	0.38	0.000428256	0.00223452	Matrisome-associated	ECM Regulators	kininogen 1	P01042
ADIPOQ	-0.15	-1.19	0.361255	0.576612	Core matrisome	ECM Glycoproteins	adiponectin, C1Q and collagen domain containing	Q15848
MASP1	0.13	-2.02	0.326368	0.533086	Matrisome-associated	ECM Regulators	mannan-binding lectin serine peptidase 1 (C4/C2 activating component of Ra-reactive factor)	C9J1C7:C9JLU5:C9JMA2:F8W876:P48740
CPN2	0.93	-1.4	0.000184585	0.00106582	Matrisome-associated	ECM Regulators	carboxypeptidase N, polypeptide 2	P22792
MUC4	0.24	-2.23	0.0321931	0.0937824	Matrisome-associated	ECM-affiliated Proteins	mucin 4, cell surface associated	E7ENC5:E7EQG8:E7EQT2:E7ERK0:E7ETT5:E7EUL9:E7EW47:E7EWN1:E9PDY6:H0Y2Y1:H7BXN7:H7BZI3:Q99102
SPON2	0.64	6.5	7.47984e-11	2.975e-09	Core matrisome	ECM Glycoproteins	spondin 2, extracellular matrix protein	D6RA41:D6RB12:D6RBY3:D6REX2:D6RFY9:D6RIH5:Q9BUD6
HGFAC	0.68	-3.13	4.11204e-06	3.62975e-05	Matrisome-associated	Secreted Factors	HGF activator	D6RAR4:Q04756
S100P	-0.24	7.77	0.00264374	0.0111053	Matrisome-associated	Secreted Factors	S100 calcium binding protein P	P25815
HTRA3	0.45	2.3	0.00013525	0.000808423	Matrisome-associated	ECM Regulators	HtrA serine peptidase 3	P83110
FGFBP1	0.44	-3.01	0.000720066	0.00354576	Matrisome-associated	Secreted Factors	fibroblast growth factor binding protein 1	Q14512
FGFBP2	0.58	5.47	1.78246e-08	3.04389e-07	Matrisome-associated	Secreted Factors	fibroblast growth factor binding protein 2	Q9BYJ0
SLIT2	-0.12	-2.32	0.288544	0.492923	Core matrisome	ECM Glycoproteins	slit homolog 2 (Drosophila)	E9PCX4:F5H0U4:H0Y968:H0Y9Z6:O94813:X6R3P0
LGI2	-0.35	-1.77	0.00112194	0.0052469	Core matrisome	ECM Glycoproteins	leucine-rich repeat LGI family, member 2	H0YA65:Q8N0V4
IGFBP7	-0.14	4.24	0.00167444	0.0074828	Core matrisome	ECM Glycoproteins	insulin-like growth factor binding protein 7	Q16270
MUC7	-0.02	0.08	0.953884	1	Matrisome-associated	ECM-affiliated Proteins	mucin 7, secreted	D6RHX1:Q8TAX7
ADAMTS3	-0.2	0.47	0.211847	0.392776	Matrisome-associated	ECM Regulators	ADAM metallopeptidase with thrombospondin type 1 motif, 3	O15072
CXCL8	0.52	8.35	0.0189951	0.0601728	Matrisome-associated	Secreted Factors	interleukin 8	C9J4T6:P10145
CXCL6	0.66	-1.04	4.26128e-09	8.86649e-08	Matrisome-associated	Secreted Factors	chemokine (C-X-C motif) ligand 6 (granulocyte chemotactic protein 2)	D6RF92:P80162
CXCL1	0.27	3.2	2.35154e-05	0.000170656	Matrisome-associated	Secreted Factors	chemokine (C-X-C motif) ligand 1 (melanoma growth stimulating activity, alpha)	P09341
PPBP	-0.35	6.06	0.000233024	0.00130512	Matrisome-associated	Secreted Factors	pro-platelet basic protein (chemokine (C-X-C motif) ligand 7)	P02775
CXCL5	0.19	0.83	0.0366122	0.104184	Matrisome-associated	Secreted Factors	chemokine (C-X-C motif) ligand 5	P42830
CXCL3	0.37	-0.12	0.000806085	0.00392021	Matrisome-associated	Secreted Factors	chemokine (C-X-C motif) ligand 3	P19876
CXCL2	0.67	0.65	3.79471e-07	4.42271e-06	Matrisome-associated	Secreted Factors	chemokine (C-X-C motif) ligand 2	P19875
EPGN	0.8	-3.72	1.09435e-06	1.11925e-05	Matrisome-associated	Secreted Factors	epithelial mitogen homolog (mouse)	A0PK19:H3BM13:Q6UW88
EREG	0.84	2.9	1.40617e-08	2.47577e-07	Matrisome-associated	Secreted Factors	epiregulin	O14944
AREG	0.81	4.54	2.12557e-08	3.53842e-07	Matrisome-associated	Secreted Factors	amphiregulin	D6RFX5:P15514
CXCL9	0.57	-0.87	1.34256e-05	0.000104172	Matrisome-associated	Secreted Factors	chemokine (C-X-C motif) ligand 9	Q07325
CXCL10	0.49	-0.95	0.000275665	0.0015174	Matrisome-associated	Secreted Factors	chemokine (C-X-C motif) ligand 10	P02778
CXCL11	0.54	-3.79	0.000230402	0.00129305	Matrisome-associated	Secreted Factors	chemokine (C-X-C motif) ligand 11	O14625
FRAS1	-0.13	-2.58	0.301155	0.50471	Core matrisome	ECM Glycoproteins	Fraser syndrome 1	D6RCP6:H0Y8V2:H0Y930:H0Y9A6:H0Y9C9:Q86XX4
ANXA3	-0.48	7.81	1.90596e-06	1.8329e-05	Matrisome-associated	ECM-affiliated Proteins	annexin A3	D6RA82:D6RAZ8:D6RCA8:D6RFG5:D6RFJ9:P12429
FGF5	0.12	-4.34	0.486315	0.709673	Matrisome-associated	Secreted Factors	fibroblast growth factor 5	H0Y9E2:P12034
HPSE	-0.55	5.93	8.46589e-16	3.68824e-13	Matrisome-associated	ECM Regulators	heparanase	D6RAQ1:D6RHG4:Q9Y251
SPARCL1	-0.07	2.16	0.394617	0.616674	Core matrisome	ECM Glycoproteins	SPARC-like 1 (hevin)	B4E2Z0:C9JJR8:D6RA29:E7EU82:E9PC64:F5H1Y9:F5H331:F5H4Y3:Q14515
IBSP	0.55	-4.1	0.0046228	0.0180218	Core matrisome	ECM Glycoproteins	integrin-binding sialoprotein	P21815
MEPE	-0.07	-4.58	0.648585	0.85751	Core matrisome	ECM Glycoproteins	matrix extracellular phosphoglycoprotein	D6RAC8:D6RFW6:Q9NQ76
SPP1	0.29	3.58	0.0628738	0.160468	Core matrisome	ECM Glycoproteins	secreted phosphoprotein 1	D6R9C5:P10451
MMRN1	-0.43	1.52	1.28821e-06	1.29396e-05	Core matrisome	ECM Glycoproteins	multimerin 1	E7EPG1:Q13201
EMCN	-0.11	-1.9	0.349483	0.560833	Matrisome-associated	ECM-affiliated Proteins	endomucin	D6RHW5:H0YAA7:Q9ULC0
NDNF	-0.37	-3	0.00413485	0.0163487	Core matrisome	ECM Glycoproteins	chromosome 4 open reading frame 31	D6R972:D6RF18:Q8TB73
ANXA5	-0.1	7.38	0.00830872	0.0299461	Matrisome-associated	ECM-affiliated Proteins	annexin A5	D6RBE9:D6RBL5:D6RCN3:E9PHT9:P08758
IL2	0.41	-4.02	0.00761646	0.0277501	Matrisome-associated	Secreted Factors	interleukin 2	P60568
FGF2	-0.01	-1.95	0.923652	1	Matrisome-associated	Secreted Factors	fibroblast growth factor 2 (basic)	P09038
FREM3	0.43	-4.39	0.00164575	0.0073651	Matrisome-associated	ECM-affiliated Proteins	FRAS1 related extracellular matrix 3	P0C091
HHIP	0.21	-3.24	0.174949	0.343348	Matrisome-associated	Secreted Factors	hedgehog interacting protein	Q96QV1
SFRP2	0.36	1.53	0.000196229	0.00112405	Matrisome-associated	Secreted Factors	secreted frizzled-related protein 2	Q96HF1
FGB	0.55	2.29	0.048184	0.129054	Core matrisome	ECM Glycoproteins	fibrinogen beta chain	D6REL8:F8W6P4:P02675
FGA	0.65	2.54	0.0194579	0.0613965	Core matrisome	ECM Glycoproteins	fibrinogen alpha chain	P02671
FGG	0.92	2.78	0.000724729	0.00356653	Core matrisome	ECM Glycoproteins	fibrinogen gamma chain	C9JC84:C9JEU5:C9JPQ9:C9JU00:P02679
PDGFC	-0.53	2.23	1.59128e-06	1.55747e-05	Matrisome-associated	Secreted Factors	platelet derived growth factor C	B4E3A5:H0Y9N2:J3KN71:Q9NRA1
SPOCK3	0.03	-3	0.828322	0.977306	Core matrisome	Proteoglycans	sparc/osteonectin, cwcv and kazal-like domains proteoglycan (testican) 3	B4DG04:E7EMP8:E7ENM6:E7ENT7:E7ENY3:E7EQ24:E7ESN1:E7EVH4:H0YA19:Q4W5S3:Q9BQ16
ANXA10	1.2	-3.55	3.61e-11	1.61389e-09	Matrisome-associated	ECM-affiliated Proteins	annexin A10	Q9UJ72
ADAM29	0.13	-3.94	0.419844	0.643	Matrisome-associated	ECM Regulators	ADAM metallopeptidase domain 29	D6RBU0:D6RHU0:D6RIU9:Q9UKF5
SEMA5A	0.2	-1.99	0.0218583	0.0676677	Matrisome-associated	ECM-affiliated Proteins	sema domain, seven thrombospondin repeats (type 1 and type 1-like), transmembrane domain (TM) and short cytoplasmic domain, (semaphorin) 5A	D6R9K6:D6RAF4:H0Y9H9:Q13591
C1QTNF3	0.14	0.08	0.0140223	0.0463398	Matrisome-associated	ECM-affiliated Proteins	C1q and tumor necrosis factor related protein 3	Q9BXJ4
GDNF	-0.39	-4.19	0.0132562	0.044165	Matrisome-associated	Secreted Factors	glial cell derived neurotrophic factor	P39905
CCL28	0.08	0.78	0.0815875	0.193436	Matrisome-associated	Secreted Factors	chemokine (C-C motif) ligand 28	D6RC73:Q9NRJ3
FST	0.12	-2.61	0.335376	0.544859	Matrisome-associated	Secreted Factors	follistatin	H0YA75:H0YAF9:P19883
ESM1	0.19	-2.91	0.184728	0.356543	Core matrisome	Proteoglycans	endothelial cell-specific molecule 1	M0R154:Q9NQ30
S100Z	-0.18	1.25	0.000300096	0.00163251	Matrisome-associated	Secreted Factors	S100 calcium binding protein Z	Q8WXG8
THBS4	0.33	0.23	9.30009e-05	0.000580739	Core matrisome	ECM Glycoproteins	thrombospondin 4	E7ES19:P35443
VCAN	0.28	8.33	1.43754e-05	0.000110505	Core matrisome	Proteoglycans	versican	D6RGZ6:E9PF17:P13611:Q86W61
SEMA6A	0.33	0.5	8.20512e-10	2.17001e-08	Matrisome-associated	ECM-affiliated Proteins	sema domain, transmembrane domain (TM), and cytoplasmic domain, (semaphorin) 6A	B3KU01:D6RAG9:D6RCR0:E7ERF3:E9PDV9:H0Y8V9:Q9H2E6
LOX	0.24	-1.21	0.050033	0.133137	Matrisome-associated	ECM Regulators	lysyl oxidase	H0YAL3:P28300
MEGF10	0.27	-3.75	0.0700755	0.17456	Matrisome-associated	Secreted Factors	multiple EGF-like-domains 10	Q96KG7
FBN2	-0.12	2.16	0.0454757	0.123328	Core matrisome	ECM Glycoproteins	fibrillin 2	D6REJ2:D6RJI3:E9PHW4:P35556
IL3	0.33	-4.64	0.0120115	0.04057	Matrisome-associated	Secreted Factors	interleukin 3 (colony-stimulating factor, multiple)	P08700
CSF2	0.48	-3.41	0.0013588	0.00621508	Matrisome-associated	Secreted Factors	colony stimulating factor 2 (granulocyte-macrophage)	P04141
P4HA2	-0.14	0.47	0.0525691	0.138586	Matrisome-associated	ECM Regulators	prolyl 4-hydroxylase, alpha polypeptide II	A8MXE0:C9JCP0:C9JFJ1:C9JIG4:C9JN43:C9JX45:E7ENX0:E7EPI9:E7ERI1:O15460
IL13	0.57	-2.7	0.000286764	0.00157124	Matrisome-associated	Secreted Factors	interleukin 13	P35225
IL4	0.96	-2.56	5.17414e-10	1.46197e-08	Matrisome-associated	Secreted Factors	interleukin 4	P05112
GDF9	-0.32	-2.55	0.000167404	0.000976957	Matrisome-associated	Secreted Factors	growth differentiation factor 9	O60383
IL9	-0.35	-4.52	0.00589952	0.0223028	Matrisome-associated	Secreted Factors	interleukin 9	P15248
TGFBI	0.11	6.5	0.028169	0.0837352	Core matrisome	ECM Glycoproteins	transforming growth factor, beta-induced, 68kDa	D6RBX4:G8JLA8:H0Y8L3:H0Y8M8:H0Y9D7:H0YAB8:H0YAH8:Q15582:S4R3C6
SPOCK1	-0.25	-0.36	0.000843873	0.00408525	Core matrisome	Proteoglycans	sparc/osteonectin, cwcv and kazal-like domains proteoglycan (testican) 1	D6RAM7:D6RB21:D6RFX3:Q08629
HBEGF	0.64	4.04	2.28472e-06	2.1555e-05	Matrisome-associated	Secreted Factors	heparin-binding EGF-like growth factor	Q99075
FGF1	-0.05	-1.68	0.693765	0.89426	Matrisome-associated	Secreted Factors	fibroblast growth factor 1 (acidic)	B5MCF4:C9JDC5:C9JUP6:P05230
IL17B	-0.19	-3.44	0.0376841	0.105502	Matrisome-associated	Secreted Factors	interleukin 17B	Q9UHF5
ANXA6	0.22	7.84	5.13259e-07	5.75751e-06	Matrisome-associated	ECM-affiliated Proteins	annexin A6	A6NN80:E5RFF0:E5RI05:E5RIU8:E5RJF5:E5RJR0:E5RK63:E5RK69:E7EMC6:H0YC77:P08133
MFAP3	-0.4	2.05	1.25095e-09	3.1094e-08	Core matrisome	ECM Glycoproteins	microfibrillar-associated protein 3	E5RH26:E5RHQ6:E5RJ59:P55082
ADAM19	-0.21	6.82	3.74801e-05	0.000258992	Matrisome-associated	ECM Regulators	ADAM metallopeptidase domain 19 (meltrin beta)	E5RIS2:E7ENW4:E9PD32:H0YC66:Q9H013
IL12B	0.36	-3.79	0.00512963	0.0197375	Matrisome-associated	Secreted Factors	interleukin 12B (natural killer cell stimulatory factor 2, cytotoxic lymphocyte maturation factor 2, p40)	P29460
C1QTNF2	0.03	-3.9	0.842943	0.977306	Matrisome-associated	ECM-affiliated Proteins	C1q and tumor necrosis factor related protein 2	Q9BXJ5
SLIT3	-0.06	-0.93	0.50737	0.730534	Core matrisome	ECM Glycoproteins	slit homolog 3 (Drosophila)	O75094
FGF18	-0.02	-3.06	0.865355	0.989904	Matrisome-associated	Secreted Factors	fibroblast growth factor 18	O76093
COL23A1	0.2	0.12	0.00624959	0.0234715	Core matrisome	Collagens	collagen, type XXIII, alpha 1	Q86Y22
ADAMTS2	-0.42	4.76	0.00801441	0.0290194	Matrisome-associated	ECM Regulators	ADAM metallopeptidase with thrombospondin type 1 motif, 2	O95450
SERPINB1	-0.43	9.29	3.41967e-07	4.0282e-06	Matrisome-associated	ECM Regulators	serpin peptidase inhibitor, clade B (ovalbumin), member 1	B4DNT0:P30740
SERPINB9	0.32	5.67	7.9504e-09	1.51513e-07	Matrisome-associated	ECM Regulators	serpin peptidase inhibitor, clade B (ovalbumin), member 9	P50453
SERPINB6	-0.09	5.77	0.0021741	0.00938399	Matrisome-associated	ECM Regulators	serpin peptidase inhibitor, clade B (ovalbumin), member 6	P35237
F13A1	-0.16	6.15	0.0124179	0.0417316	Matrisome-associated	ECM Regulators	coagulation factor XIII, A1 polypeptide	A6PVK5:H0Y4W5:H0Y796:P00488:Q9NQP5
PRL	0.76	2.16	3.89397e-06	3.45939e-05	Matrisome-associated	Secreted Factors	prolactin	P01236
SFTA2	0.44	-3.63	0.00597073	0.022528	Matrisome-associated	ECM-affiliated Proteins	surfactant associated 2	Q6UW10
MUC21	0.65	-1.42	1.4356e-05	0.000110385	Matrisome-associated	ECM-affiliated Proteins	mucin 21, cell surface associated	Q5SSG8
LTA	0.12	2.13	0.0296291	0.087286	Matrisome-associated	Secreted Factors	lymphotoxin alpha (TNF superfamily, member 1)	P01374
TNF	0.32	2.78	3.31034e-05	0.000231596	Matrisome-associated	Secreted Factors	tumor necrosis factor (TNF superfamily, member 2)	P01375
LTB	-0.21	6.95	0.000164366	0.000961727	Matrisome-associated	Secreted Factors	lymphotoxin beta (TNF superfamily, member 3)	Q06643
VWA7	-0.09	0.56	0.0459293	0.124343	Core matrisome	ECM Glycoproteins	chromosome 6 open reading frame 27	E7EMA3:Q9Y334
TNXB	0.42	1.99	5.86432e-08	8.68444e-07	Core matrisome	ECM Glycoproteins	tenascin XB	C9J7W4:E7EPZ9:P22105
EGFL8	0.42	1.74	5.54152e-09	1.10929e-07	Matrisome-associated	Secreted Factors	EGF-like-domain, multiple 8	Q5JP22:Q99944
COL11A2	-0.12	0.38	0.00644915	0.024097	Core matrisome	Collagens	collagen, type XI, alpha 2	A2AAS7:H0Y3B3:H0Y3B5:H0Y3M9:H0YHM5:H0YHM9:H0YIS1:P13942:Q4VXY6
VEGFA	0.72	6.37	4.6792e-09	9.59749e-08	Matrisome-associated	Secreted Factors	vascular endothelial growth factor A	A2A2V4:H0YBI8:H0YBZ0:H3BLW8:J3KPA4:P15692
IL17A	0.34	-3.99	0.0340987	0.0983722	Matrisome-associated	Secreted Factors	interleukin 17A	Q16552
EYS	-0.56	-1.12	9.18319e-12	5.21964e-10	Core matrisome	ECM Glycoproteins	eyes shut homolog (Drosophila)	F8WDD3:H0Y3Q4:Q5T1H1
COL19A1	0.2	-0.7	0.0545511	0.143067	Core matrisome	Collagens	collagen, type XIX, alpha 1	Q14993:Q5JVU1
CD109	0.25	-0.25	0.000396304	0.00208679	Matrisome-associated	ECM Regulators	CD109 molecule	Q6YHK3
COL12A1	-0.12	-0.36	0.245541	0.440749	Core matrisome	Collagens	collagen, type XII, alpha 1	D6RGG3:H0Y4P7:H0Y5N9:H0Y991:Q99715
LAMA4	0.07	-0.43	0.534076	0.757608	Core matrisome	ECM Glycoproteins	laminin, alpha 4	E5RFD7:E5RFQ2:E5RHF3:E5RK79:H0Y351:H0YAP9:H0YAQ5:Q16363:Q6LET9
COL10A1	-0.34	-2.29	0.00436425	0.0171434	Core matrisome	Collagens	collagen, type X, alpha 1	Q03692:Q5QPC7:Q5QPC8
LAMA2	0.1	-0.15	0.162781	0.323756	Core matrisome	ECM Glycoproteins	laminin, alpha 2	P24043
LPA	-0.11	-4.45	0.575003	0.798142	Matrisome-associated	ECM Regulators	lipoprotein, Lp(a)	P08519
PLG	0.83	-0.96	0.000414115	0.00216839	Matrisome-associated	ECM Regulators	plasminogen	A6PVI2:P00747:Q5TEH5
SMOC2	-0.02	-1.05	0.845429	0.977306	Core matrisome	ECM Glycoproteins	SPARC related modular calcium binding 2	H0Y3J4:H0Y5I1:Q9H3U7
THBS2	-0.11	-0.11	0.158423	0.316483	Core matrisome	ECM Glycoproteins	thrombospondin 2	P35442:Q5RI53
FAM20C	-0.13	3.1	0.0407762	0.112638	Matrisome-associated	ECM Regulators	family with sequence similarity 20, member C	Q8IXL6
ELFN1	0.41	-3.18	0.00122371	0.00566169	Matrisome-associated	ECM-affiliated Proteins	extracellular leucine-rich repeat and fibronectin type III domain containing 1	P0C7U0
COL28A1	-0.23	-2.78	0.0139481	0.0461271	Core matrisome	Collagens	collagen, type XXVIII, alpha 1	H7BZU0:H7C3P2:Q2UY09
VWDE	0.09	-1.87	0.401915	0.625246	Core matrisome	ECM Glycoproteins	von Willebrand factor D and EGF domains	E5RG96:J3KQJ9:Q8N2E2
IL6	0.22	-1.05	0.147696	0.300329	Matrisome-associated	Secreted Factors	interleukin 6 (interferon, beta 2)	B4DNQ5:B4DNV3:B5MC14:B5MC21:B5MCZ3:C9J5B0:P05231
BMPER	0.03	-3.35	0.839634	0.977306	Core matrisome	ECM Glycoproteins	BMP binding endothelial regulator	C9JY72:F8WDG9:G5E9K4:Q8N8U9
INHBA	0.64	0.78	1.50367e-07	1.98372e-06	Matrisome-associated	Secreted Factors	inhibin, beta A	P08476
IGFBP1	0.72	-2.39	0.00302681	0.0124941	Core matrisome	ECM Glycoproteins	insulin-like growth factor binding protein 1	C9J6H2:C9JXF9:P08833
IGFBP3	0.57	1.72	8.00615e-09	1.52369e-07	Core matrisome	ECM Glycoproteins	insulin-like growth factor binding protein 3	B3KWK7:C9JMX4:H0Y485:H0Y5K2:P17936
VWC2	-0.07	-4	0.649233	0.85824	Matrisome-associated	Secreted Factors	von Willebrand factor C domain containing 2	Q2TAL6
ELN	-0.07	1.01	0.565811	0.79095	Core matrisome	ECM Glycoproteins	elastin	E7EN51:E7EN65:E7ENM0:E7ENW7:E7EP82:E7EQH8:E7ETP7:E7EWS8:E9PGX4:F8WAH6:G3V0G6:G5E950:H7C3K0:P15502
CCL26	0.27	-3.74	0.105705	0.238436	Matrisome-associated	Secreted Factors	chemokine (C-C motif) ligand 26	Q9Y258
CCL24	0.68	-0.97	5.49478e-08	8.19289e-07	Matrisome-associated	Secreted Factors	chemokine (C-C motif) ligand 24	O00175
ZP3	-0.14	1	0.0200923	0.0630654	Core matrisome	ECM Glycoproteins	zona pellucida glycoprotein 3 (sperm receptor)	E9PFI9:H0Y3M4:P21754
POMZP3	0.15	2.27	0.000755186	0.00369538	Core matrisome	ECM Glycoproteins	POM (POM121 homolog, rat) and ZP3 fusion	C9J370:C9JER0:H7C4D5:Q6PJE2
FGL2	-0.13	6.78	0.025574	0.077106	Core matrisome	ECM Glycoproteins	fibrinogen-like 2	Q14314
SEMA3C	-0.16	0.82	0.0209625	0.0653191	Matrisome-associated	ECM-affiliated Proteins	sema domain, immunoglobulin domain (Ig), short basic domain, secreted, (semaphorin) 3C	B4DRL8:F2Z2Y0:F5H1Z7:F8WEP9:Q99985
HGF	-0.35	3.42	8.84617e-05	0.000556164	Matrisome-associated	Secreted Factors	hepatocyte growth factor (hepapoietin A; scatter factor)	C9JDP4:C9JJ35:C9JS80:C9WSJ3:P14210
SEMA3E	0.13	-4.23	0.384151	0.604491	Matrisome-associated	ECM-affiliated Proteins	sema domain, immunoglobulin domain (Ig), short basic domain, secreted, (semaphorin) 3E	C9JVH5:F8WCZ5:O15041
SEMA3A	0.28	-3.01	0.0220357	0.0681417	Matrisome-associated	ECM-affiliated Proteins	sema domain, immunoglobulin domain (Ig), short basic domain, secreted, (semaphorin) 3A	C9J9C4:C9JD25:Q14563
COL1A2	-0.18	2	0.119184	0.262497	Core matrisome	Collagens	collagen, type I, alpha 2	P08123
PCOLCE	0.28	1.82	2.05931e-09	4.74511e-08	Core matrisome	ECM Glycoproteins	procollagen C-endopeptidase enhancer	Q15113
EPO	0.47	-2.36	0.00946694	0.0334492	Matrisome-associated	Secreted Factors	erythropoietin	P01588
MUC3A	0.27	-2.87	0.0334205	0.0967414	Matrisome-associated	ECM-affiliated Proteins	mucin 3A, cell surface associated	H0Y6M1:J3QST7:Q02505
MUC12	0.25	-2.87	0.0258006	0.0776785	Matrisome-associated	ECM-affiliated Proteins	mucin 12, cell surface associated	F5GWV9:H7BXN1:Q9UKN1
MUC17	0	-3.88	0.97989	1	Matrisome-associated	ECM-affiliated Proteins	mucin 17, cell surface associated	E7EPM4:Q685J3
SERPINE1	0.45	3.47	0.00155332	0.00700108	Matrisome-associated	ECM Regulators	serpin peptidase inhibitor, clade E (nexin, plasminogen activator inhibitor type 1), member 1	P05121
PLOD3	0.24	4.31	4.27347e-11	1.86033e-09	Matrisome-associated	ECM Regulators	procollagen-lysine, 2-oxoglutarate 5-dioxygenase 3	C9JIX5:C9JU11:H7C0B8:H7C2A8:H7C2S8:H7C2V1:O60568
COL26A1	0.51	-2.81	0.000834304	0.0040438	Core matrisome	Collagens	EMI domain containing 2	C9JPW4:Q96A83
RELN	0.19	-1.65	0.132613	0.284459	Core matrisome	ECM Glycoproteins	reelin	H7C2B0:J3KQ66:P78509
LAMB1	-0.06	0.8	0.424304	0.647564	Core matrisome	ECM Glycoproteins	laminin, beta 1	C9J296:E7EPA6:E9PCS6:G3XAI2:P07942
WNT2	-0.24	-3.56	0.237825	0.430889	Matrisome-associated	Secreted Factors	wingless-type MMTV integration site family member 2	C9JUI2:F8WDR1:P09544
WNT16	0.31	-1.51	0.00130389	0.0059932	Matrisome-associated	Secreted Factors	wingless-type MMTV integration site family, member 16	E9PH60:Q9UBV4
LEP	0.65	2.23	1.77335e-05	0.000133061	Matrisome-associated	Secreted Factors	leptin	P41159
KCP	0.42	-1.65	2.45277e-07	3.03358e-06	Core matrisome	ECM Glycoproteins	kielin/chordin-like protein	Q6ZWJ8
PLXNA4	0.37	0.37	1.89247e-05	0.000140796	Matrisome-associated	ECM-affiliated Proteins	plexin A4	Q9HCM2
PTN	0.11	-2.4	0.340772	0.550763	Matrisome-associated	Secreted Factors	pleiotrophin	C9JR52:P21246
CLEC5A	-0.12	3.68	0.111893	0.249341	Matrisome-associated	ECM-affiliated Proteins	C-type lectin domain family 5, member A	C9JCE4:C9JPR7:F8WCL0:Q14DL9:Q9NY25
PRSS2	-0.03	1.57	0.878896	0.999028	Matrisome-associated	ECM Regulators	protease, serine, 2 (trypsin 2)	P07478
ANGPT2	0.3	-1.83	0.000447255	0.00232308	Matrisome-associated	Secreted Factors	angiopoietin 2	E7EVQ3:O15123
CTSB	-0.11	9.32	0.0155588	0.0506316	Matrisome-associated	ECM Regulators	cathepsin B	E9PCB3:E9PHZ5:E9PID0:E9PIS1:E9PJ67:E9PKQ7:E9PKX0:E9PL32:E9PLY3:E9PNL5:E9PQM1:E9PR00:E9PR54:E9PS78:E9PSG5:P07858:R4GMQ5
FGL1	0.27	0.96	0.338556	0.548467	Core matrisome	ECM Glycoproteins	fibrinogen-like 1	Q08830
FGF17	0.36	-2.2	4.10719e-05	0.00028091	Matrisome-associated	Secreted Factors	fibroblast growth factor 17	O60258
BMP1	0.27	2.22	1.26256e-09	3.13547e-08	Matrisome-associated	ECM Regulators	bone morphogenetic protein 1	B7ZKR5:E5RH22:P13497:Q3MIM8
ADAM28	0.14	2.82	0.0171366	0.055052	Matrisome-associated	ECM Regulators	ADAM metallopeptidase domain 28	B4DDY3:E5RGY1:E5RJQ1:E7EMU1:H0YBG8:H0YBQ8:Q9UKQ2
NRG1	0.16	2.06	0.0690261	0.172642	Matrisome-associated	Secreted Factors	neuregulin 1	B7Z1E3:E5RHP6:E5RHQ1:E5RIG8:E7EX30:F8W9E3:H0YBA3:H0YCP0:H0YDC2:H7BXY2:Q02297
HTRA4	0.26	-1.79	0.00405545	0.0160846	Matrisome-associated	ECM Regulators	HtrA serine peptidase 4	P83105
ADAM32	-0.35	-3.53	0.00393536	0.0156556	Matrisome-associated	ECM Regulators	ADAM metallopeptidase domain 32	E3W988:E5RGK7:E5RJE6:E5RJY7:E7EPX8:E7ER82:Q8TC27
SFRP1	0.27	-0.7	0.00661195	0.0246201	Matrisome-associated	Secreted Factors	secreted frizzled-related protein 1	Q6ZSL4:Q8N474
PLAT	0.27	-0.82	0.00794588	0.0288195	Matrisome-associated	ECM Regulators	plasminogen activator, tissue	B4DN26:B4DNJ1:E5RGA1:E5RHG4:E7ESF4:H0YBH9:K4DI88:P00750
PXDNL	-0.24	-3.01	0.0160313	0.0520046	Core matrisome	ECM Glycoproteins	peroxidasin homolog (Drosophila)-like	A1KZ92:H0YAV0:K4DIA6
SULF1	-0.12	-0.43	0.480486	0.703431	Matrisome-associated	ECM Regulators	sulfatase 1	E9PI06:E9PJL8:E9PLS5:E9PPQ3:E9PS14:H0YDR1:Q8IWU6
GDF6	-0.09	-4.27	0.577778	0.801123	Matrisome-associated	Secreted Factors	growth differentiation factor 6	Q6KF10
SDC2	0.59	2.35	1.00324e-07	1.39077e-06	Matrisome-associated	ECM-affiliated Proteins	syndecan 2	E5RHU3:E5RJB8:E7ESK6:E9PBI9:P34741
CTHRC1	0.08	-2.84	0.497133	0.720453	Core matrisome	ECM Glycoproteins	collagen triple helix repeat containing 1	E5RK99:E7EVQ5:Q96CG8
ANGPT1	-0.53	-0.72	6.71371e-09	1.30965e-07	Matrisome-associated	Secreted Factors	angiopoietin 1	B4DTQ9:E5RFF4:E7ERK4:Q15389
RSPO2	0.47	-3.11	0.000143091	0.000849627	Core matrisome	ECM Glycoproteins	R-spondin 2 homolog (Xenopus laevis)	E5RGU9:E5RH25:E5RHC3:E5RJA2:E5RJU7:Q6UXX9
COLEC10	0.64	-4.44	8.75445e-05	0.000551343	Matrisome-associated	ECM-affiliated Proteins	collectin sub-family member 10 (C-type lectin)	Q9Y6Z7
ANXA13	0.48	-4.38	0.00253028	0.0106894	Matrisome-associated	ECM-affiliated Proteins	annexin A13	E5RIN3:P27216
INSL6	-0.47	-3.99	0.000307756	0.00166836	Matrisome-associated	Secreted Factors	insulin-like 6	Q9Y581
ADAMTSL1	0.01	-3.08	0.950101	1	Matrisome-associated	ECM Regulators	ADAMTS-like 1	A2A343:A6NIB9:F8WEP3:H7BYE3:Q8N6G6
IFNA10	0.31	-4.71	0.000926988	0.00443642	Matrisome-associated	Secreted Factors	interferon, alpha 10	P01566
IFNK	-0.55	-3.9	9.82944e-05	0.000609999	Matrisome-associated	Secreted Factors	interferon, kappa	Q9P0W0
PRSS3	0.15	-2.02	0.189527	0.363629	Matrisome-associated	ECM Regulators	protease, serine, 3	B1AN99:P35030
CCL19	-0.33	-2.81	0.0381192	0.106499	Matrisome-associated	Secreted Factors	chemokine (C-C motif) ligand 19	Q5VZ75:Q99731
CCL21	-0.25	-1.82	0.0397942	0.110468	Matrisome-associated	Secreted Factors	chemokine (C-C motif) ligand 21	O00585:Q5VZ73
ANXA1	-0.41	8.5	1.75901e-08	3.00892e-07	Matrisome-associated	ECM-affiliated Proteins	annexin A1	P04083:Q5T3N0:Q5T3N1
PCSK5	0.17	1.84	0.00034618	0.00185147	Matrisome-associated	ECM Regulators	proprotein convertase subtilisin/kexin type 5	B1AMG5:B1AMG8:Q5JSG7:Q92824
CTSL	0.26	5.07	0.00611143	0.0229971	Matrisome-associated	ECM Regulators	cathepsin L1	P07711:Q5T8F0
SEMA4D	-0.24	7.8	7.21528e-07	7.75184e-06	Matrisome-associated	ECM-affiliated Proteins	sema domain, immunoglobulin domain (Ig), transmembrane domain (TM) and short cytoplasmic domain, (semaphorin) 4D	C9JD54:C9JFP1:C9JYS7:E9PFD9:F5H044:Q92854
OGN	0.03	-0.77	0.857633	0.983452	Core matrisome	Proteoglycans	osteoglycin	P20774:Q5TBF5
OMD	-0.27	-2.34	0.183887	0.355221	Core matrisome	Proteoglycans	osteomodulin	Q99983
ASPN	0.13	-2.81	0.309092	0.510985	Core matrisome	Proteoglycans	asporin	C9JGC9:Q05CQ6:Q5TBF2:Q9BXN1
ECM2	0	-2.26	0.996448	1	Core matrisome	ECM Glycoproteins	extracellular matrix protein 2, female organ and adipocyte specific	O94769:Q5T9F3:Q5T9F4
COL15A1	0.13	-0.82	0.0505439	0.134274	Core matrisome	Collagens	collagen, type XV, alpha 1	P39059
SVEP1	-0.18	-0.86	0.137932	0.290066	Core matrisome	ECM Glycoproteins	sushi, von Willebrand factor type A, EGF and pentraxin domain containing 1	E9PBN8:Q4LDE5
AMBP	0.89	2.69	0.00202918	0.00883552	Matrisome-associated	ECM Regulators	alpha-1-microglobulin/bikunin precursor	P02760:S4R3Y4:S4R471
COL27A1	-0.28	-0.23	3.1292e-06	2.84519e-05	Core matrisome	Collagens	collagen, type XXVII, alpha 1	H0YD40:Q5T1U7:Q8IZC6
TNFSF15	0.36	-0.21	0.00836153	0.0301036	Matrisome-associated	Secreted Factors	tumor necrosis factor (ligand) superfamily, member 15	O95150:X6R8I9
TNC	-0.12	-0.24	0.169949	0.335245	Core matrisome	ECM Glycoproteins	tenascin C	E9PC84:F5H5D6:F5H7V9:H0YGZ3:J3QSU6:P24821
PAPPA	0.12	-3.22	0.333554	0.542961	Matrisome-associated	ECM Regulators	pregnancy-associated plasma protein A, pappalysin 1	F5GZ19:Q13219
MEGF9	-0.41	7.62	2.23919e-08	3.70452e-07	Matrisome-associated	Secreted Factors	multiple EGF-like-domains 9	C9J1K8:Q9H1U4
ANGPTL2	-0.04	-0.89	0.701464	0.901111	Matrisome-associated	Secreted Factors	angiopoietin-like 2	Q8NCH7:Q9UKU9
HMCN2	-0.24	-2.05	0.0299324	0.0880917	Core matrisome	ECM Glycoproteins	hemicentin 2	A2A3K3:H0Y3X1:H7BZI5:H7C0N8:H7C3T8:Q8NDA2
ADAMTS13	0.18	0.03	0.00398685	0.0158405	Matrisome-associated	ECM Regulators	ADAM metallopeptidase with thrombospondin type 1 motif, 13	E7EV88:Q76LX8:Q9UGQ1
COL5A1	0.08	-0.09	0.284294	0.48967	Core matrisome	Collagens	collagen, type V, alpha 1	H7BY82:P20908
FCN2	0.18	-1.26	0.14287	0.293265	Matrisome-associated	ECM-affiliated Proteins	ficolin (collagen/fibrinogen domain containing lectin) 2 (hucolin)	Q15485
EGFL7	-0.14	2.9	0.044336	0.120715	Matrisome-associated	Secreted Factors	EGF-like-domain, multiple 7	Q9UHF1:R4GMT3
ITIH2	0.7	0.41	0.000115896	0.000705289	Matrisome-associated	ECM Regulators	inter-alpha (globulin) inhibitor H2	P19823:Q5T985:Q5T987
PLXDC2	-0.21	5.98	2.13038e-05	0.000156265	Matrisome-associated	ECM-affiliated Proteins	plexin domain containing 2	Q6UX71
CXCL12	0.65	1.4	4.25657e-07	4.88402e-06	Matrisome-associated	Secreted Factors	chemokine (C-X-C motif) ligand 12 (stromal cell-derived factor 1)	P48061
ANXA8L1	0.25	-1.74	0.0435689	0.118975	Matrisome-associated	ECM-affiliated Proteins	annexin A8-like 1	F5H7X5:Q5T2P7:Q5T2P8
ANXA8	0.57	-1.4	4.01264e-05	0.000275247	Matrisome-associated	ECM-affiliated Proteins	annexin A8	B4DTC9:P13928:Q5VTM3
MBL2	0.71	-3.62	0.00251816	0.010647	Matrisome-associated	ECM-affiliated Proteins	mannose-binding lectin (protein C) 2, soluble (opsonic defect)	P11226
SRGN	-0.22	10.7	2.54691e-05	0.00018325	Core matrisome	Proteoglycans	serglycin	P10124
COL13A1	0.3	-0.76	0.0108961	0.0375059	Core matrisome	Collagens	collagen, type XIII, alpha 1	E7ES46:E7ES47:E7ES49:E7ES50:E7ES51:E7ES55:E7ES56:E7EX21:E9PEG9:G5E987:H7BYT9:H7BZB6:Q5TAT6
NODAL	0.07	-2.29	0.472873	0.69582	Matrisome-associated	Secreted Factors	nodal homolog (mouse)	H7C0E4:Q96S42
ADAMTS14	0.57	0.03	2.36944e-07	2.94542e-06	Matrisome-associated	ECM Regulators	ADAM metallopeptidase with thrombospondin type 1 motif, 14	Q8WXS8
SPOCK2	0.38	7.37	5.54326e-07	6.15717e-06	Core matrisome	Proteoglycans	sparc/osteonectin, cwcv and kazal-like domains proteoglycan (testican) 2	F5H283:Q92563
OIT3	-0.18	-1.6	0.145117	0.296523	Core matrisome	ECM Glycoproteins	oncoprotein induced transcript 3	Q8WWZ8
P4HA1	0.4	5.26	2.14049e-09	4.90601e-08	Matrisome-associated	ECM Regulators	prolyl 4-hydroxylase, alpha polypeptide I	P13674
ANXA7	-0.16	5.97	1.55785e-06	1.52834e-05	Matrisome-associated	ECM-affiliated Proteins	annexin A7	B4DT77:B9ZVT2:P20073
PLAU	0.82	4.59	3.16903e-07	3.76532e-06	Matrisome-associated	ECM Regulators	plasminogen activator, urokinase	E7ESM2:E7ET40:P00749:S4R3G7
SFTPD	0.37	-0.97	8.06465e-05	0.00051195	Matrisome-associated	ECM-affiliated Proteins	surfactant protein D	P35247:Q5T0M2
ANXA11	-0.16	8.83	0.000606598	0.00304954	Matrisome-associated	ECM-affiliated Proteins	annexin A11	H0Y6E1:P50995:Q5T0G7:Q5T0G9
MMRN2	-0.02	-0.82	0.856078	0.982049	Core matrisome	ECM Glycoproteins	multimerin 2	Q9H8L6:R4GMY6:V9GY37:V9GY43:V9GYS9
SLIT1	-0.35	0.85	1.16353e-08	2.1019e-07	Core matrisome	ECM Glycoproteins	slit homolog 1 (Drosophila)	O75093:Q5T0V0:Q5T0V2:Q5T0V3:Q5T0V4
SFRP5	-0.34	-1.61	0.000725724	0.00357049	Matrisome-associated	Secreted Factors	secreted frizzled-related protein 5	Q5T4F7
WNT8B	-0.21	-3.33	0.052453	0.138319	Matrisome-associated	Secreted Factors	wingless-type MMTV integration site family, member 8B	Q93098
SEMA4G	-0.24	-0.61	1.81587e-06	1.75467e-05	Matrisome-associated	ECM-affiliated Proteins	sema domain, immunoglobulin domain (Ig), transmembrane domain (TM) and short cytoplasmic domain, (semaphorin) 4G	E5RFG2:E5RGX4:H0YBN3:Q9NTN9
KAZALD1	0.12	-1.88	0.0982999	0.224745	Matrisome-associated	ECM Regulators	Kazal-type serine peptidase inhibitor domain 1	Q96I82
FGF8	-0.33	-2.92	0.00406168	0.0161035	Matrisome-associated	Secreted Factors	fibroblast growth factor 8 (androgen-induced)	P55075:R4GMQ3
COL17A1	-0.08	2.67	0.352795	0.565325	Core matrisome	Collagens	collagen, type XVII, alpha 1	A2A2Y8:H0Y420:Q9UMD9
HABP2	1.14	-1.53	7.78075e-07	8.27971e-06	Matrisome-associated	ECM Regulators	hyaluronan binding protein 2	B7Z8Q5:F5H475:Q14520
HTRA1	-0.29	2.13	0.00227391	0.00975452	Matrisome-associated	ECM Regulators	HtrA serine peptidase 1	H0Y7G9:Q92743
MMP21	0.29	-3.58	0.0146453	0.0480987	Matrisome-associated	ECM Regulators	matrix metallopeptidase 21	Q8N119
ADAM8	-0.13	9.08	0.000985978	0.00468086	Matrisome-associated	ECM Regulators	ADAM metallopeptidase domain 8	H0YKZ1:H0YMT6:P78325
MUC6	-0.13	-1.42	0.175872	0.343561	Matrisome-associated	ECM-affiliated Proteins	mucin 6, oligomeric mucus/gel-forming	E9PJC5:H0YDA7:H0YEZ6:Q6W4X9
MUC2	0	-1.99	0.97984	1	Matrisome-associated	ECM-affiliated Proteins	mucin 2, oligomeric mucus/gel-forming	E7EUV1:H0Y2U6:H0Y317:Q02817
MUC5AC	-0.14	-1.87	0.324479	0.530606	Matrisome-associated	ECM-affiliated Proteins	mucin 5AC, oligomeric mucus/gel-forming	E9PGF7:E9PJ98:P98088
MUC5B	-0.06	-0.96	0.564945	0.789819	Matrisome-associated	ECM-affiliated Proteins	mucin 5B, oligomeric mucus/gel-forming	E9PBJ0:H0YDX8:Q9HC84
IGF2	1.12	3.25	2.27819e-09	5.18023e-08	Matrisome-associated	Secreted Factors	insulin-like growth factor 2 (somatomedin A)	P01344
INS-IGF2	0.93	-3.81	4.02267e-06	3.56246e-05	Matrisome-associated	Secreted Factors	INS-IGF2 readthrough transcript	F8WCM5
INS	-0.06	-3.2	0.753791	0.932826	Matrisome-associated	Secreted Factors	insulin	A6XGL2:C9JNR5:P01308
MMP26	0.3	-2.68	0.0321064	0.0935689	Matrisome-associated	ECM Regulators	matrix metallopeptidase 26	Q9NRE1
HPX	0.45	0.1	0.00107469	0.00504912	Matrisome-associated	ECM-affiliated Proteins	hemopexin	P02790
SCUBE2	-0.2	-2.04	0.00242694	0.0103118	Matrisome-associated	Secreted Factors	signal peptide, CUB domain, EGF-like 2	E7EQD6:H0YD28:H0YDN3:H0YEB3:H0YEI5:Q9NQ36
PAMR1	0	-2.68	0.988581	1	Matrisome-associated	ECM Regulators	peptidase domain containing associated with muscle regeneration 1	E9PIV1:E9PMN5:E9PQ70:Q6UXH9
F2	0.51	-1.28	0.00865185	0.0309664	Matrisome-associated	ECM Regulators	coagulation factor II (thrombin)	C9JV37:E9PIT3:P00734
PRG3	1.37	4.45	5.03527e-10	1.43086e-08	Core matrisome	Proteoglycans	proteoglycan 3	Q9Y2Y8
PRG2	1.25	7.06	1.37082e-09	3.36749e-08	Core matrisome	Proteoglycans	proteoglycan 2, bone marrow (natural killer cell activator, eosinophil granule major basic protein)	A6XMW0:P13727
SERPING1	0.31	4.53	0.00575088	0.021798	Matrisome-associated	ECM Regulators	serpin peptidase inhibitor, clade G (C1 inhibitor), member 1	B4E1F0:B4E1H2:B5MCB9:C9JZJ9:E9PGN7:E9PK97:H0YCA1:H9KV48:P05155
ZFP91	0.04	5.26	0.0787139	0.187708	Matrisome-associated	Secreted Factors	zinc finger protein 91 homolog (mouse)	Q96JP5
VWCE	0.82	3.93	7.9628e-12	4.6567e-10	Core matrisome	ECM Glycoproteins	von Willebrand factor C and EGF domains	B4DS56:B4DY31:Q96DN2
LGALS12	0.22	3.54	0.00105148	0.00495249	Matrisome-associated	ECM-affiliated Proteins	lectin, galactoside-binding, soluble, 12	G5E970:Q96DT0
VEGFB	0.29	4.19	1.88826e-07	2.42117e-06	Matrisome-associated	Secreted Factors	vascular endothelial growth factor B	H0YGB6:P49765
LTBP3	0.23	5.19	0.00015372	0.000904872	Core matrisome	ECM Glycoproteins	latent transforming growth factor beta binding protein 3	E9PJR2:E9PKW1:E9PPT7:E9PQR0:E9PR75:E9PR84:E9PRF2:F5GWC4:H0YC99:H0YCQ2:H0YCX6:H0YE75:Q9NS15
EFEMP2	-0.26	3.44	9.37108e-07	9.78185e-06	Core matrisome	ECM Glycoproteins	EGF-containing fibulin-like extracellular matrix protein 2	E9PI47:E9PKA3:E9PNB8:E9PRQ8:E9PRU1:E9PSC1:H0YCB5:H0YCR9:H0YET5:H0YEU0:O95967
CTSW	0.66	7.38	7.74802e-11	3.07296e-09	Matrisome-associated	ECM Regulators	cathepsin W	E9PI30:H0YDT2:P56202
CST6	0.29	-2.65	0.010241	0.0358127	Matrisome-associated	ECM Regulators	cystatin E/M	Q15828
CTSF	0.15	2.44	0.00453419	0.0177218	Matrisome-associated	ECM Regulators	cathepsin F	E9PSC2:H0YD65:H0YE42:Q9UBX1
CLCF1	0.32	1.54	1.98098e-08	3.33626e-07	Matrisome-associated	Secreted Factors	cardiotrophin-like cytokine factor 1	Q9UBD9
FGF3	-0.29	-4.68	0.0120148	0.0405788	Matrisome-associated	Secreted Factors	fibroblast growth factor 3 (murine mammary tumor virus integration site (v-int-2) oncogene homolog)	P11487
P4HA3	0.38	-3.26	0.000271191	0.00149567	Matrisome-associated	ECM Regulators	prolyl 4-hydroxylase, alpha polypeptide III	E9PM97:H0YCC3:Q7Z4N8
SERPINH1	0.91	5.62	4.87346e-10	1.39489e-08	Matrisome-associated	ECM Regulators	serpin peptidase inhibitor, clade H (heat shock protein 47), member 1, (collagen binding protein 1)	E9PIG2:E9PJH8:E9PK86:E9PKH2:E9PLA6:E9PMI5:E9PNX1:E9PPV6:E9PQ34:E9PR70:E9PRS3:H0YEP8:P50454
TSKU	0.25	-0.6	0.0459886	0.124491	Core matrisome	ECM Glycoproteins	tsukushi small leucine rich proteoglycan homolog (Xenopus laevis)	E9PLG7:E9PN12:Q8WUA8
CTSC	-0.26	7.1	2.10274e-09	4.83329e-08	Matrisome-associated	ECM Regulators	cathepsin C	H0YCY8:H0YDA2:P53634
ANGPTL5	-0.08	-4.3	0.643879	0.852639	Matrisome-associated	Secreted Factors	angiopoietin-like 5	E9PKF7:Q86XS5
MMP7	0.02	-3.19	0.921905	1	Matrisome-associated	ECM Regulators	matrix metallopeptidase 7 (matrilysin, uterine)	P09237
MMP27	-0.57	-1.86	4.32632e-05	0.000294464	Matrisome-associated	ECM Regulators	matrix metallopeptidase 27	Q9H306
MMP8	-0.31	8.05	0.0123159	0.0414488	Matrisome-associated	ECM Regulators	matrix metallopeptidase 8 (neutrophil collagenase)	E9PIY7:E9PJB3:E9PL87:H7C1M3:P22894
MMP3	0.05	-2.83	0.74917	0.930806	Matrisome-associated	ECM Regulators	matrix metallopeptidase 3 (stromelysin 1, progelatinase)	E9PKX2:H7C139:P08254
MMP12	-0.26	-3.58	0.101565	0.2304	Matrisome-associated	ECM Regulators	matrix metallopeptidase 12 (macrophage elastase)	P39900
PDGFD	0.49	2.2	3.527e-08	5.54454e-07	Matrisome-associated	Secreted Factors	platelet derived growth factor D	H0YD37:Q9GZP0
IL18	-0.12	2.94	0.00472869	0.0183925	Matrisome-associated	Secreted Factors	interleukin 18 (interferon-gamma-inducing factor)	Q14116
TECTA	0.2	-0.86	0.00567107	0.0215424	Core matrisome	ECM Glycoproteins	tectorin alpha	O75443
VWA5A	-0.35	3.1	1.69321e-08	2.91717e-07	Core matrisome	ECM Glycoproteins	von Willebrand factor A domain containing 5A	B4DHS6:O00534
ST14	-0.16	4.53	0.00883346	0.0315581	Matrisome-associated	ECM Regulators	suppression of tumorigenicity 14 (colon carcinoma)	Q9Y5Y6
ADAMTS8	-0.15	-2.66	0.0935442	0.216657	Matrisome-associated	ECM Regulators	ADAM metallopeptidase with thrombospondin type 1 motif, 8	Q9UP79
ADAMTS15	0.03	-2.53	0.848248	0.977306	Matrisome-associated	ECM Regulators	ADAM metallopeptidase with thrombospondin type 1 motif, 15	Q8TE58
WNT5B	-0.31	-0.02	2.74197e-05	0.000195805	Matrisome-associated	Secreted Factors	wingless-type MMTV integration site family, member 5B	F5GYM2:F5H034:F5H364:F5H7Q6:Q9H1J7
FGF6	-0.57	-4.57	5.9838e-06	5.0646e-05	Matrisome-associated	Secreted Factors	fibroblast growth factor 6	H0YGZ9:P10767
NTF3	0.21	-4.05	0.152691	0.307318	Matrisome-associated	Secreted Factors	neurotrophin 3	P20783
VWF	0	2.77	0.997428	1	Core matrisome	ECM Glycoproteins	von Willebrand factor	I3L4K4:P04275:Q8TCE8
CLEC4C	-0.45	0.06	0.000509464	0.00260978	Matrisome-associated	ECM-affiliated Proteins	C-type lectin domain family 4, member C	H0YFH6:H0YGB2:Q8WTT0
CLEC4A	-0.41	4.92	1.14426e-11	6.23134e-10	Matrisome-associated	ECM-affiliated Proteins	C-type lectin domain family 4, member A	H0YGF9:Q9UMR7
CLEC6A	-0.29	-0.72	0.0014717	0.00667118	Matrisome-associated	ECM-affiliated Proteins	C-type lectin domain family 6, member A	Q6EIG7
CLEC4D	-0.53	5.69	4.75398e-06	4.13454e-05	Matrisome-associated	ECM-affiliated Proteins	C-type lectin domain family 4, member D	A6NHA5:Q8WXI8
CLEC4E	-0.67	7.87	1.64137e-09	3.92031e-08	Matrisome-associated	ECM-affiliated Proteins	C-type lectin domain family 4, member E	F5H5X7:F8WFA1:H0YGH9:Q9ULY5
MFAP5	-0.13	-0.43	0.418172	0.641007	Core matrisome	ECM Glycoproteins	microfibrillar associated protein 5	B3KW70:F5GYX4:F5H1C0:F5H2W4:F5H413:F5H7Z2:H0YG03:H0YGS3:Q13361:Q7Z490
A2ML1	0.38	-1.34	0.00112216	0.00524716	Matrisome-associated	ECM Regulators	alpha-2-macroglobulin-like 1	A8K2U0:F5GXP1:F5GYG7:F5H2Z2:H0YGG5:H0YH14
A2M	0.04	2.61	0.64572	0.854534	Matrisome-associated	ECM Regulators	alpha-2-macroglobulin	F5H1E8:F8W7L3:H0YFH1:H0YGH6:P01023
PZP	0.7	-1.71	6.22987e-11	2.56874e-09	Matrisome-associated	ECM Regulators	pregnancy-zone protein	F5GXY0:P20742
CLEC2D	0.11	5.03	0.00683478	0.0253023	Matrisome-associated	ECM-affiliated Proteins	C-type lectin domain family 2, member D	F5H0P0:F5H5U4:F8WF99:H0YGG6:H0YH49:Q9UHP7
CLEC2B	0.36	4.54	2.41525e-08	3.96197e-07	Matrisome-associated	ECM-affiliated Proteins	C-type lectin domain family 2, member B	F5H631:Q92478
CLEC12A	-0.49	6.34	3.31256e-07	3.91763e-06	Matrisome-associated	ECM-affiliated Proteins	C-type lectin domain family 12, member A	A8MVL9:Q5QGZ9
CLEC1B	-0.39	2.2	8.84524e-06	7.13715e-05	Matrisome-associated	ECM-affiliated Proteins	C-type lectin domain family 1, member B	H7BYT7:Q9P126
CLEC12B	-0.48	2.06	1.62185e-07	2.12268e-06	Matrisome-associated	ECM-affiliated Proteins	C-type lectin domain family 12, member B	F5H4H7:Q2HXU8
CLEC7A	-0.13	6.86	0.0243285	0.0739341	Matrisome-associated	ECM-affiliated Proteins	C-type lectin domain family 7, member A	Q68D78:Q9BXN2
MGP	-0.05	2.74	0.728739	0.921085	Core matrisome	ECM Glycoproteins	matrix Gla protein	H0YGZ6:P08493
MUC19	0.27	-3.4	0.0536749	0.141118	Matrisome-associated	ECM-affiliated Proteins	mucin 19, oligomeric	C9JCE7:H0YH61:H7BZA9:Q7Z5P9:V9GY53
ADAMTS20	-0.26	-4.63	0.0351881	0.100999	Matrisome-associated	ECM Regulators	ADAM metallopeptidase with thrombospondin type 1 motif, 20	E9PBD5:G3V1X8:H0YHN3:P59510
NELL2	0.19	3.47	0.0373153	0.104845	Core matrisome	ECM Glycoproteins	NEL-like 2 (chicken)	F8VRQ0:F8VVB6:F8VXR5:F8VZ72:F8W1A2:F8W1I8:H0YHY5:H0YI34:H0YIT4:Q99435
COL2A1	0.39	-3.3	0.00243309	0.010334	Core matrisome	Collagens	collagen, type II, alpha 1	P02458
WNT10B	0.39	2.04	9.44263e-07	9.84373e-06	Matrisome-associated	Secreted Factors	wingless-type MMTV integration site family, member 10B	B5MCC8:C9J3H3:C9JCI2:O00744:Q4VAJ4
WNT1	0.35	-1.11	9.86883e-05	0.000612105	Matrisome-associated	Secreted Factors	wingless-type MMTV integration site family, member 1	P04628
DHH	0.1	-3.82	0.430408	0.655438	Matrisome-associated	Secreted Factors	desert hedgehog homolog (Drosophila)	O43323
C1QL4	0.08	-4.41	0.541734	0.765905	Matrisome-associated	ECM-affiliated Proteins	complement component 1, q subcomponent-like 4	Q86Z23
CELA1	-0.27	-2.19	0.00478642	0.0185865	Matrisome-associated	ECM Regulators	chymotrypsin-like elastase family, member 1	Q9UNI1
IGFBP6	0.12	0.3	0.296289	0.501461	Core matrisome	ECM Glycoproteins	insulin-like growth factor binding protein 6	F8VVA5:F8VYK9:P24592
GDF11	0.17	2.4	0.000120262	0.000728859	Matrisome-associated	Secreted Factors	growth differentiation factor 11	H0YI30:O95390
MMP19	0.52	2.05	7.22711e-08	1.04038e-06	Matrisome-associated	ECM Regulators	matrix metallopeptidase 19	A6ND33:B4DNP3:F8W1C3:Q99542
INHBC	0.47	-3.27	0.00169417	0.00755595	Matrisome-associated	Secreted Factors	inhibin, beta C	P55103
IFNG	0.7	2.47	0.00012914	0.000776386	Matrisome-associated	Secreted Factors	interferon, gamma	P01579
IL22	0.64	-3.91	8.33956e-05	0.000527737	Matrisome-associated	Secreted Factors	interleukin 22	Q9GZX6
EPYC	0.53	-4.68	4.86858e-06	4.21983e-05	Core matrisome	Proteoglycans	epiphycan	F8VSI4:Q99645
LUM	-0.13	-0.32	0.231928	0.42238	Core matrisome	Proteoglycans	lumican	P51884
DCN	-0.1	2.77	0.436856	0.661973	Core matrisome	Proteoglycans	decorin	F8VNV6:F8VNW0:F8VSI3:F8VU58:F8VUF6:F8VWU0:F8VX58:F8VXZ8:H0YI87:H0YIH3:P07585
PLXNC1	-0.38	8.05	2.47425e-07	3.05745e-06	Matrisome-associated	ECM-affiliated Proteins	plexin C1	B4DHQ7:F5H3A2:F8VUW4:F8W095:F8W1K6:O60486
NTN4	0.06	-1.38	0.514893	0.738038	Core matrisome	ECM Glycoproteins	netrin 4	F8W0I7:Q9HB63
IGF1	0.27	-2.64	0.0483322	0.129383	Matrisome-associated	Secreted Factors	insulin-like growth factor 1 (somatomedin C)	P05019:Q13429
HCFC2	0.06	2.07	0.130717	0.28232	Matrisome-associated	Secreted Factors	host cell factor C2	C0H5X3:F8VU09:Q9Y5Z7
OGFOD2	-0.18	2.88	2.49409e-10	8.02795e-09	Matrisome-associated	ECM Regulators	2-oxoglutarate and iron-dependent oxygenase domain containing 2	F5H145:F5H890:Q6N063
IL17D	-0.26	-2.06	0.0106699	0.0368651	Matrisome-associated	Secreted Factors	interleukin 17D	Q8TAD2
FGF9	0.51	-1.51	0.000159924	0.000938763	Matrisome-associated	Secreted Factors	fibroblast growth factor 9 (glia-activating factor)	P31371
C1QTNF9	-0.47	-3.96	0.000237058	0.00132366	Matrisome-associated	ECM-affiliated Proteins	C1q and tumor necrosis factor related protein 9	P0C862
POSTN	-0.17	-0.35	0.343186	0.553017	Core matrisome	ECM Glycoproteins	periostin, osteoblast specific factor	B1ALD9:Q15063
TNFSF11	0.36	-3.04	0.00517097	0.0198611	Matrisome-associated	Secreted Factors	tumor necrosis factor (ligand) superfamily, member 11	O14788
SERPINE3	-0.63	-3.29	2.42182e-07	3.00389e-06	Matrisome-associated	ECM Regulators	serpin peptidase inhibitor, clade E (nexin, plasminogen activator inhibitor type 1), member 3	A8MV23:E5RG55
GPC6	0.24	-3.15	0.0721788	0.177554	Matrisome-associated	ECM-affiliated Proteins	glypican 6	Q9Y625
TNFSF13B	-0.17	6.16	0.0105805	0.03678	Matrisome-associated	Secreted Factors	tumor necrosis factor (ligand) superfamily, member 13b	Q9Y275
COL4A1	-0.14	0.53	0.0494874	0.131954	Core matrisome	Collagens	collagen, type IV, alpha 1	F5H5K0:P02462
COL4A2	-0.06	1.02	0.445796	0.671776	Core matrisome	Collagens	collagen, type IV, alpha 2	A2A352:P08572
F7	0.37	-2.46	0.00907237	0.032296	Matrisome-associated	ECM Regulators	coagulation factor VII (serum prothrombin conversion accelerator)	E9PH36:F5H8B0:P08709
F10	0.21	-2	0.229088	0.418433	Matrisome-associated	ECM Regulators	coagulation factor X	B7ZBK1:F8WBM7:P00742:Q5JVE8
GAS6	-0.15	3.1	0.00930881	0.0329796	Core matrisome	ECM Glycoproteins	growth arrest-specific 6	J3KP07:Q14393
TGM1	0.12	0.84	0.0322167	0.0938368	Matrisome-associated	ECM Regulators	transglutaminase 1 (K polypeptide epidermal type I, protein-glutamine-gamma-glutamyltransferase)	B4DWR7:H0YKI6:H0YLJ6:H0YLT9:H0YMQ8:H0YN27:H0YNM4:P22735
CBLN3	0.12	0.85	0.0510628	0.135256	Matrisome-associated	Secreted Factors	cerebellin 3 precursor	G3V2Y8:Q6UW01
CTSG	0.64	6.18	4.40772e-05	0.000299425	Matrisome-associated	ECM Regulators	cathepsin G	P08311
COCH	-0.34	-0.47	0.000595641	0.00300063	Core matrisome	ECM Glycoproteins	coagulation factor C homolog, cochlin (Limulus polyphemus)	E7EN67:G3V4C4:G3V5G6:G3V5V4:G3V5X3:H0YJJ0:H0YJW4:O43405:Q96IU6
EGLN3	0.22	0.82	0.000928038	0.00444106	Matrisome-associated	ECM Regulators	egl nine homolog 3 (C. elegans)	F8VR39:F8W1G2:G3V3M1:Q9H6Z9
SFTA3	-0.14	-3.44	0.381182	0.600606	Matrisome-associated	ECM-affiliated Proteins	surfactant associated 3	E5RG42:G5EA12:P0C7M3
CLEC14A	-0.07	-1.46	0.607337	0.827491	Matrisome-associated	ECM-affiliated Proteins	C-type lectin domain family 14, member A	Q86T13
NID2	-0.25	-1.88	0.00111215	0.00520686	Core matrisome	ECM Glycoproteins	nidogen 2 (osteonidogen)	H0YJV3:Q14112
BMP4	0.07	-1.99	0.645757	0.854542	Matrisome-associated	Secreted Factors	bone morphogenetic protein 4	H0YLW3:H0YM53:H0YMP9:P12644:V9GYF1
LGALS3	0.24	7.06	0.00012892	0.000775232	Matrisome-associated	ECM-affiliated Proteins	lectin, galactoside-binding, soluble, 3	G3V3R6:G3V407:P17931
SMOC1	-0.01	-2.2	0.953646	1	Core matrisome	ECM Glycoproteins	SPARC related modular calcium binding 1	Q9H4F8
ADAM20	0.11	-3.15	0.321577	0.527026	Matrisome-associated	ECM Regulators	ADAM metallopeptidase domain 20	O43506
PAPLN	-0.55	1.68	8.72589e-14	1.35168e-11	Core matrisome	ECM Glycoproteins	papilin, proteoglycan-like sulfated glycoprotein	B5MDP7:G3V5P6:H0YJA1:H0YMM2:O95428
PGF	0.06	0.12	0.632358	0.844507	Matrisome-associated	Secreted Factors	placental growth factor	G3XA84:P49763
TGFB3	0.16	0.55	0.00227436	0.00975505	Matrisome-associated	Secreted Factors	transforming growth factor, beta 3	P10600:Q8WV88
ISM2	-0.31	-3.15	0.0125292	0.0420408	Matrisome-associated	Secreted Factors	isthmin 2 homolog (zebrafish)	G3V2Q2:G3XAI3:H7C4M8:H7C5B3:Q6H9L7
FBLN5	-0.05	1.26	0.418038	0.640876	Core matrisome	ECM Glycoproteins	fibulin 5	G3V2P8:G3V329:G3V3Y2:G3V4U0:G3XA98:H0YJ31:Q9UBX5
SERPINA10	0.67	-2.05	0.000551223	0.00279923	Matrisome-associated	ECM Regulators	serpin peptidase inhibitor, clade A (alpha-1 antiproteinase, antitrypsin), member 10	G3V2W1:Q9UK55
SERPINA6	0.74	-0.74	0.00718686	0.0264005	Matrisome-associated	ECM Regulators	serpin peptidase inhibitor, clade A (alpha-1 antiproteinase, antitrypsin), member 6	G3V350:G3V4V7:P08185
SERPINA1	-0.19	11.32	0.00522797	0.0200513	Matrisome-associated	ECM Regulators	serpin peptidase inhibitor, clade A (alpha-1 antiproteinase, antitrypsin), member 1	G3V2B9:G3V387:G3V4I7:G3V544:G3V5R8:P01009
SERPINA11	0.63	-1	0.00430452	0.0169408	Matrisome-associated	ECM Regulators	serpin peptidase inhibitor, clade A (alpha-1 antiproteinase, antitrypsin), member 11	Q86U17
SERPINA9	-0.43	-3.68	0.000759681	0.00371511	Matrisome-associated	ECM Regulators	serpin peptidase inhibitor, clade A (alpha-1 antiproteinase, antitrypsin), member 9	Q86WD7
SERPINA12	-0.2	-2.84	0.0763813	0.183461	Matrisome-associated	ECM Regulators	serpin peptidase inhibitor, clade A (alpha-1 antiproteinase, antitrypsin), member 12	Q8IW75
SERPINA4	0.49	-2.36	0.0355543	0.101872	Matrisome-associated	ECM Regulators	serpin peptidase inhibitor, clade A (alpha-1 antiproteinase, antitrypsin), member 4	P29622
SERPINA5	0.42	-1.39	0.0115402	0.0392521	Matrisome-associated	ECM Regulators	serpin peptidase inhibitor, clade A (alpha-1 antiproteinase, antitrypsin), member 5	G3V264:G3V265:G3V2M1:G3V3F5:G3V3Y3:G3V482:G3V4B4:G3V5Q9:P05154
SERPINA3	0.28	2.62	0.234788	0.426474	Matrisome-associated	ECM Regulators	serpin peptidase inhibitor, clade A (alpha-1 antiproteinase, antitrypsin), member 3	G3V3A0:G3V595:P01011
GREM1	-0.25	-2.09	0.0606426	0.15575	Matrisome-associated	ECM-affiliated Proteins	gremlin 1, cysteine knot superfamily, homolog (Xenopus laevis)	H0YLY2:O60565
THBS1	0.7	7.88	5.45966e-09	1.09466e-07	Core matrisome	ECM Glycoproteins	thrombospondin 1	A8MZG1:P07996
TGM5	-0.27	-2.62	0.00693709	0.0255867	Matrisome-associated	ECM Regulators	transglutaminase 5	O43548
TGM7	-0.3	-4.4	0.0221078	0.0683194	Matrisome-associated	ECM Regulators	transglutaminase 7	Q96PF1
MFAP1	-0.24	3.85	1.29694e-08	2.3117e-07	Core matrisome	ECM Glycoproteins	microfibrillar-associated protein 1	P55081
SEMA6D	-0.06	-2.95	0.625892	0.844003	Matrisome-associated	ECM-affiliated Proteins	sema domain, transmembrane domain (TM), and cytoplasmic domain, (semaphorin) 6D	H0YL82:H0YM97:H0YMA6:H0YMP7:H0YMV0:Q8NFY4
GLDN	-0.28	-0.07	0.007004	0.0258081	Core matrisome	ECM Glycoproteins	gliomedin	H0YM22:Q6ZMI3
ADAM10	-0.25	6.2	7.81637e-07	8.31183e-06	Matrisome-associated	ECM Regulators	ADAM metallopeptidase domain 10	B4DU28:B5MC71:C9J9B4:H0YK32:H0YK87:H0YNC5:H3BS53:O14672
CILP	0.01	-0.2	0.875632	0.996952	Core matrisome	ECM Glycoproteins	cartilage intermediate layer protein, nucleotide pyrophosphohydrolase	O75339
MEGF11	-0.22	-1.46	0.00139901	0.00637872	Matrisome-associated	Secreted Factors	multiple EGF-like-domains 11	A6BM72:C9JYE7:H3BR81
THSD4	0.05	-2.19	0.677379	0.880272	Core matrisome	ECM Glycoproteins	thrombospondin, type I, domain containing 4	Q6ZMP0
LOXL1	-0.23	1.04	0.000656012	0.00326236	Matrisome-associated	ECM Regulators	lysyl oxidase-like 1	H3BUV8:Q08397
SEMA7A	0.24	3.73	0.00018727	0.00107999	Matrisome-associated	ECM-affiliated Proteins	semaphorin 7A, GPI membrane anchor (John Milton Hagen blood group)	F5GYX3:H3BMF9:O75326
ADAMTS7	0.25	-1.36	0.00415541	0.0164218	Matrisome-associated	ECM Regulators	ADAM metallopeptidase with thrombospondin type 1 motif, 7	Q9UKP4
CTSH	-0.1	6.94	0.0243419	0.0739668	Matrisome-associated	ECM Regulators	cathepsin H	E9PKT6:E9PN60:E9PN84:P09668
IL16	-0.22	7.31	3.77456e-08	5.89579e-07	Matrisome-associated	Secreted Factors	interleukin 16 (lymphocyte chemoattractant factor)	H0YKB7:H0YLB1:H0YLH9:H0YLL1:H3BN12:H3BT15:H3BVH5:Q14005
ADAMTSL3	-0.09	-3.03	0.475412	0.698659	Matrisome-associated	ECM Regulators	ADAMTS-like 3	P82987
HAPLN3	0.12	3.77	0.0595797	0.153532	Core matrisome	Proteoglycans	hyaluronan and proteoglycan link protein 3	H3BRY4:H3BT26:H3BTH8:Q96S86
SEMA4B	-0.33	6.35	2.15715e-08	3.58675e-07	Matrisome-associated	ECM-affiliated Proteins	sema domain, immunoglobulin domain (Ig), transmembrane domain (TM) and short cytoplasmic domain, (semaphorin) 4B	H0YKP2:H0YKV7:H0YLN3:H0YM68:H0YMD6:H0YMR1:H0YMZ3:H0YN49:H0YNC4:H0YNM2:J3KNP4:Q9NPR2
ADAMTS17	0.58	0.32	2.0508e-13	2.51078e-11	Matrisome-associated	ECM Regulators	ADAM metallopeptidase with thrombospondin type 1 motif, 17	H0YMH1:H3BRA9:H3BV94:Q8TE56
PCSK6	-0.17	2	0.0376678	0.105493	Matrisome-associated	ECM Regulators	proprotein convertase subtilisin/kexin type 6	E7EM82:E7EQ62:E7EWH5:H0Y3Q0:H0YKK2:H0YKZ4:H0YLC8:H0YMW5:H7BXT3:P29122
WFIKKN1	-0.3	0.05	3.07812e-05	0.000217106	Matrisome-associated	Secreted Factors	WAP, follistatin/kazal, immunoglobulin, kunitz and netrin domain containing 1	Q96NZ8
C1QTNF8	0.24	-3.36	0.0523489	0.138077	Matrisome-associated	ECM-affiliated Proteins	C1q and tumor necrosis factor related protein 8	P60827
IGFALS	-0.18	-1.95	0.021995	0.0680356	Core matrisome	ECM Glycoproteins	insulin-like growth factor binding protein, acid labile subunit	H3BSX8:P35858
MMP25	-0.41	9.88	1.01561e-05	8.10869e-05	Matrisome-associated	ECM Regulators	matrix metallopeptidase 25	Q9NPA2
VWA3A	0.21	-2	0.00745215	0.0272256	Core matrisome	ECM Glycoproteins	von Willebrand factor A domain containing 3A	A6NCI4:H3BTG8:H3BTX3:H3BUS3:H7BXL8
CTF1	-0.17	-0.83	0.00541804	0.0207125	Matrisome-associated	Secreted Factors	cardiotrophin 1	Q16619
MMP2	-0.02	1.4	0.824943	0.977306	Matrisome-associated	ECM Regulators	matrix metallopeptidase 2 (gelatinase A, 72kDa gelatinase, 72kDa type IV collagenase)	H3BR66:H3BS34:H3BV48:J3KRB7:P08253
CX3CL1	0.08	-0.7	0.486792	0.710221	Matrisome-associated	Secreted Factors	chemokine (C-X3-C motif) ligand 1	H3BSR6:H3BV86:J3QRA1:P78423
CCL17	-0.53	-3.83	0.000151642	0.000894071	Matrisome-associated	Secreted Factors	chemokine (C-C motif) ligand 17	Q92583
CLEC18A	-0.56	0.52	4.62407e-07	5.25208e-06	Matrisome-associated	ECM-affiliated Proteins	C-type lectin domain family 18, member A	A5D8T8:F8W692:H3BNR9
CLEC18C	-0.6	-2.08	2.53108e-05	0.000182251	Matrisome-associated	ECM-affiliated Proteins	C-type lectin domain family 18, member C	F5H550:H3BSF2:H3BUD1:Q8NCF0
IL34	0.2	-1.86	0.0583773	0.150939	Matrisome-associated	Secreted Factors	interleukin 34	H3BPB7:J3QQT3:Q6ZMJ4
CLEC18B	-0.54	-1.15	7.38973e-07	7.91807e-06	Matrisome-associated	ECM-affiliated Proteins	C-type lectin domain family 18, member B	Q6UXF7
CLEC3A	0.44	-4.69	0.00132011	0.00605783	Matrisome-associated	ECM-affiliated Proteins	C-type lectin domain family 3, member A	H3BTK1:J3KNC9:O75596
CRISPLD2	-0.56	6.62	4.22733e-11	1.84597e-09	Core matrisome	ECM Glycoproteins	cysteine-rich secretory protein LCCL domain containing 2	H3BS62:H3BSZ9:H3BTI0:H3BTP0:J3QKP2:Q9H0B8
IL17C	0.5	-2.14	3.99448e-07	4.62448e-06	Matrisome-associated	Secreted Factors	interleukin 17C	Q9P0M4
SERPINF2	0.03	0.79	0.668834	0.875046	Matrisome-associated	ECM Regulators	serpin peptidase inhibitor, clade F (alpha-2 antiplasmin, pigment epithelium derived factor), member 2	C9JMH6:C9JPV4:P08697
SERPINF1	-0.03	2.48	0.675976	0.878796	Matrisome-associated	ECM Regulators	serpin peptidase inhibitor, clade F (alpha-2 antiplasmin, pigment epithelium derived factor), member 1	I3L107:I3L1U4:I3L2R7:I3L3Z3:I3L425:I3L4F9:I3L4N7:I3L4Z0:P36955
CLEC10A	0.33	3.54	4.13551e-05	0.00028271	Matrisome-associated	ECM-affiliated Proteins	C-type lectin domain family 10, member A	I3NI09:J3KR22:Q8IUN9
FGF11	-0.14	1.17	0.00105134	0.00495227	Matrisome-associated	Secreted Factors	fibroblast growth factor 11	I3L4N4:Q92914
TNFSF13	-0.26	6.13	4.12127e-07	4.75109e-06	Matrisome-associated	Secreted Factors	tumor necrosis factor (ligand) superfamily, member 13	C9JF68:C9JFN2:K7EJ28:O75888
NTN1	-0.09	-1.55	0.231632	0.42205	Core matrisome	ECM Glycoproteins	netrin 1	H7BZF4:O95631
MFAP4	0.05	0.65	0.599416	0.819361	Core matrisome	ECM Glycoproteins	microfibrillar-associated protein 4	K7ES70:P55083
LGALS9B	0.48	1.54	0.000164568	0.000962808	Matrisome-associated	ECM-affiliated Proteins	lectin, galactoside-binding, soluble, 9B	J3QRN8:J3QSC5:Q3B8N2
VTN	0.8	1	3.05602e-05	0.000215656	Core matrisome	ECM Glycoproteins	vitronectin	P04004
CRLF3	-0.27	4.95	3.24564e-10	9.98384e-09	Matrisome-associated	Secreted Factors	cytokine receptor-like factor 3	B4DJU5:J3KST8:J3QLS9:Q8IUI8
CCL2	0.11	0.29	0.446101	0.671907	Matrisome-associated	Secreted Factors	chemokine (C-C motif) ligand 2	J3KRT7:P13500
CCL7	-0.32	-2.88	0.0747812	0.181002	Matrisome-associated	Secreted Factors	chemokine (C-C motif) ligand 7	A8MVH1:A8MX17:P80098:Q7Z7Q8
CCL13	0.33	-3.99	0.0352638	0.101165	Matrisome-associated	Secreted Factors	chemokine (C-C motif) ligand 13	J3QLQ9:Q99616
MMP28	-0.44	-0.71	1.07928e-08	1.96806e-07	Matrisome-associated	ECM Regulators	matrix metallopeptidase 28	K7ELN8:K7EMV8:K7ENP0:K7ERF8:Q9H239
CCL5	0.62	8.5	3.46058e-12	2.39449e-10	Matrisome-associated	Secreted Factors	chemokine (C-C motif) ligand 5	K7EJM0:P13501
CCL16	1.1	-2.08	1.91549e-08	3.24249e-07	Matrisome-associated	Secreted Factors	chemokine (C-C motif) ligand 16	H0YCC1:K7ELY7:O15467
CCL14	0.59	0.33	0.00019003	0.00109401	Matrisome-associated	Secreted Factors	chemokine (C-C motif) ligand 14	K7END2:Q16627
CCL15	1.41	-2.96	5.54664e-14	9.41509e-12	Matrisome-associated	Secreted Factors	chemokine (C-C motif) ligand 15	H7BYL4:Q16663
CCL23	0.66	-0.18	3.77407e-07	4.40047e-06	Matrisome-associated	Secreted Factors	chemokine (C-C motif) ligand 23	K7EMG9:P55773
CCL18	1.07	-0.31	2.77354e-08	4.48943e-07	Matrisome-associated	Secreted Factors	chemokine (C-C motif) ligand 18 (pulmonary and activation-regulated)	P55774
CCL3	1.08	4.78	1.33724e-10	4.80515e-09	Matrisome-associated	Secreted Factors	chemokine (C-C motif) ligand 3	P10147
CCL4	0.93	6.34	9.91786e-13	8.93243e-11	Matrisome-associated	Secreted Factors	chemokine (C-C motif) ligand 4	P13236:Q7M4M2
CCL3L3	1.13	2.96	6.46144e-15	1.87182e-12	Matrisome-associated	Secreted Factors	chemokine (C-C motif) ligand 3-like 3	A8MVB7:P16619
CCL4L2	1.05	4.24	1.55389e-12	1.26526e-10	Matrisome-associated	Secreted Factors	chemokine (C-C motif) ligand 4-like 2	F8W8W8:Q8NHW4
PLXDC1	0.54	2.86	5.26519e-10	1.48397e-08	Matrisome-associated	ECM-affiliated Proteins	plexin domain containing 1	B3KSI0:B4E173:C9JCL2:C9JWQ3:J3KS04:J3QR40:J3QRR7:Q8IUK5
CSF3	-0.06	-0.78	0.762605	0.940785	Matrisome-associated	Secreted Factors	colony stimulating factor 3 (granulocyte)	J3KTH8:J3QRD4:J3QRX2:P09919:Q8N4W3
IGFBP4	0.34	3.27	0.000283865	0.00155671	Core matrisome	ECM Glycoproteins	insulin-like growth factor binding protein 4	B4E351:P22692
ADAM11	0.19	-1.21	0.0010271	0.00485066	Matrisome-associated	ECM Regulators	ADAM metallopeptidase domain 11	B4DKD2:H7BY08:K7EKA8:O75078
C1QL1	0.15	-2.81	0.312727	0.515586	Matrisome-associated	ECM-affiliated Proteins	complement component 1, q subcomponent-like 1	O75973
WNT3	0.09	-2.26	0.426203	0.650074	Matrisome-associated	Secreted Factors	wingless-type MMTV integration site family, member 3	P56703
COL1A1	0.08	2.24	0.428695	0.65336	Core matrisome	Collagens	collagen, type I, alpha 1	I3L3H7:P02452
CHAD	0.16	-1.58	0.0332957	0.0964297	Core matrisome	Proteoglycans	chondroadherin	H0YA03:O15335
WFIKKN2	-0.65	-2.96	3.98173e-08	6.17476e-07	Matrisome-associated	Secreted Factors	WAP, follistatin/kazal, immunoglobulin, kunitz and netrin domain containing 2	C9J6G4:Q8TEU8
C17orf58	0.12	-0.18	0.00827747	0.0298469	Matrisome-associated	ECM Regulators	chromosome 17 open reading frame 58	Q2M2W7
FAM20A	-0.27	4.32	0.00747553	0.0273056	Matrisome-associated	ECM Regulators	family with sequence similarity 20, member A	K7EIV7:K7EQL5:Q96MK3
TIMP2	-0.24	7.29	3.44529e-06	3.10099e-05	Matrisome-associated	ECM Regulators	TIMP metallopeptidase inhibitor 2	B4DFW2:K7EIX4:P16035
C1QTNF1	0.08	0.28	0.477939	0.701475	Matrisome-associated	ECM-affiliated Proteins	C1q and tumor necrosis factor related protein 1	Q6ZMH6:Q9BXJ1
COLEC12	0.3	-0.07	0.0257531	0.0775589	Matrisome-associated	ECM-affiliated Proteins	collectin sub-family member 12	Q5KU26
LAMA1	0.11	-3.73	0.453846	0.680745	Core matrisome	ECM Glycoproteins	laminin, alpha 1	P25391
LAMA3	0.05	-1.92	0.639133	0.850394	Core matrisome	ECM Glycoproteins	laminin, alpha 3	K7EIP4:K7EMU9:K7EPP3:K7EQ42:K7ERM0:Q16787
MEP1B	0.17	-3.25	0.100957	0.229263	Matrisome-associated	ECM Regulators	meprin A, beta	J3KRK1:J3QKX5:Q16820
LMAN1	0.27	3.81	1.22725e-06	1.23849e-05	Matrisome-associated	ECM-affiliated Proteins	lectin, mannose-binding, 1	P49257
CCBE1	0	-3.05	0.969595	1	Matrisome-associated	Secreted Factors	collagen and calcium binding EGF domains 1	K7EQ81:Q6UXH8
SERPINB13	0.34	-3.4	0.0223248	0.0688955	Matrisome-associated	ECM Regulators	serpin peptidase inhibitor, clade B (ovalbumin), member 13	C9JL93:F8WE70:H7BZS9:Q9UIV8
SERPINB4	0.73	-3.68	0.000146185	0.000865619	Matrisome-associated	ECM Regulators	serpin peptidase inhibitor, clade B (ovalbumin), member 4	C9JZ65:F8W9L1:H0Y5H9:P48594
SERPINB2	0.63	3.24	1.1536e-07	1.57667e-06	Matrisome-associated	ECM Regulators	serpin peptidase inhibitor, clade B (ovalbumin), member 2	E7EPJ9:E7ERB5:E9PDK7:P05120
SERPINB8	-0.36	4	4.82773e-13	5.0904e-11	Matrisome-associated	ECM Regulators	serpin peptidase inhibitor, clade B (ovalbumin), member 8	C9JTJ8:C9JVA8:H7BXK7:P50452
CBLN2	0.41	-4.1	0.0130673	0.0436118	Matrisome-associated	Secreted Factors	cerebellin 2 precursor	J3KST0:J3QS23:Q8IUK8
ELANE	0.53	7.38	0.000334343	0.00179741	Matrisome-associated	ECM Regulators	elastase, neutrophil expressed	P08246
ADAMTSL5	0.31	0.19	5.9744e-05	0.000392795	Matrisome-associated	ECM Regulators	ADAMTS-like 5	K7EJ85:K7ELN4:K7ELV0:Q0VD77:Q6ZMM2:X6R4H8
EBI3	0.58	0.46	6.77997e-09	1.31937e-07	Matrisome-associated	Secreted Factors	Epstein-Barr virus induced 3	Q14213
LRG1	-0.41	8.58	5.39829e-05	0.000358779	Core matrisome	ECM Glycoproteins	leucine-rich alpha-2-glycoprotein 1	P02750
NRTN	-0.42	-3.01	0.000286743	0.00157124	Matrisome-associated	Secreted Factors	neurturin	Q99748
PSPN	-0.28	0.54	6.27935e-08	9.2165e-07	Matrisome-associated	Secreted Factors	persephin	M0QYK2:O60542
TNFSF9	0.93	2.32	1.00534e-08	1.84701e-07	Matrisome-associated	Secreted Factors	tumor necrosis factor (ligand) superfamily, member 9	P41273
TNFSF14	-0.46	6.29	2.63824e-08	4.29766e-07	Matrisome-associated	Secreted Factors	tumor necrosis factor (ligand) superfamily, member 14	O43557
CD209	0.18	-0.17	0.0427499	0.117157	Matrisome-associated	ECM-affiliated Proteins	CD209 molecule	M0QZG5:M0R0P0:Q9NNX6:X6RB12
CLEC4M	0.19	-2.79	0.269735	0.472114	Matrisome-associated	ECM-affiliated Proteins	C-type lectin domain family 4, member M	E7ENS9:H7BXE2:H7BXU4:M0QYX2:M0QZ42:Q9H2X3
CCL25	0.38	-3.6	0.00255279	0.0107724	Matrisome-associated	Secreted Factors	chemokine (C-C motif) ligand 25	C9JDZ7:O15444
FBN3	0.1	-3.26	0.324073	0.53017	Core matrisome	ECM Glycoproteins	fibrillin 3	M0QXL8:M0R2Q5:Q75N90
ANGPTL4	0.36	1.61	0.0157609	0.0512164	Matrisome-associated	Secreted Factors	angiopoietin-like 4	M0QZ51:M0R0N8:M0R2X8:M0R369:M0R3A2:Q9BY76
ADAMTS10	0.49	3.9	6.6625e-08	9.71039e-07	Matrisome-associated	ECM Regulators	ADAM metallopeptidase with thrombospondin type 1 motif, 10	M0QY12:M0QY36:Q9H324
MUC16	0.41	-1.77	0.000832596	0.00403692	Matrisome-associated	ECM-affiliated Proteins	mucin 16, cell surface associated	B5ME49:F8WE81:M0QZZ9:M0R2S7:M0R2Y5:Q8WXI7
ANGPTL6	0.28	-0.18	1.63371e-05	0.00012379	Matrisome-associated	Secreted Factors	angiopoietin-like 6	K7EKF6:Q8NI99
PODNL1	-0.17	-1.2	0.00727263	0.0266613	Core matrisome	Proteoglycans	podocan-like 1	B7Z3M0:K7EJ07:K7EMV0:K7EPI2:K7EPR1:K7ER84:K7ERE6:K7ESB1:Q6PEZ8
CLEC17A	-0.15	1.82	0.0284828	0.0844714	Matrisome-associated	ECM-affiliated Proteins	C-type lectin domain family 17, member A	F8W1T8:H9KVA4:Q6ZS10
CPAMD8	-0.17	1.56	0.00503847	0.0194332	Matrisome-associated	ECM Regulators	C3 and PZP-like, alpha-2-macroglobulin domain containing 8	F8W7D1:M0QXH3:M0R0Z5:M0R3G7:Q8IZJ3
INSL3	-0.33	2.59	0.000179595	0.00104032	Matrisome-associated	Secreted Factors	insulin-like 3 (Leydig cell)	M0QXQ3:P51460
GDF15	0.04	1.24	0.684796	0.886907	Matrisome-associated	Secreted Factors	growth differentiation factor 15	Q99988
CRLF1	0.08	-1.18	0.152514	0.307007	Matrisome-associated	Secreted Factors	cytokine receptor-like factor 1	M0QZL6:O75462
COMP	0.06	-1.82	0.547096	0.771621	Core matrisome	ECM Glycoproteins	cartilage oligomeric matrix protein	B4DKJ3:G3XAP6:P49747
HAPLN4	0.29	-3.43	0.0257177	0.0774683	Core matrisome	Proteoglycans	hyaluronan and proteoglycan link protein 4	Q86UW8
LGI4	0.12	-0.52	0.0828048	0.195885	Core matrisome	ECM Glycoproteins	leucine-rich repeat LGI family, member 4	A8MVC2:K7ENQ0:Q8N135
LGALS4	0.67	0.32	2.57814e-10	8.24182e-09	Matrisome-associated	ECM-affiliated Proteins	lectin, galactoside-binding, soluble, 4	M0QZ93:M0R1B2:M0R349:P56470
LGALS14	0.41	-4.15	0.00330599	0.0134753	Matrisome-associated	ECM-affiliated Proteins	lectin, galactoside-binding, soluble, 14	M0R163:Q8TCE9
CLC	0.71	5.99	3.81246e-08	5.95002e-07	Matrisome-associated	ECM-affiliated Proteins	Charcot-Leyden crystal protein	Q05315
LTBP4	0.43	5.02	1.77983e-10	6.06958e-09	Core matrisome	ECM Glycoproteins	latent transforming growth factor beta binding protein 4	E7ENG9:E7EUU1:F5GXC9:F8WAA0:M0QXV3:M0QYE9:M0QZX0:M0R351:Q8N2S1
EGLN2	-0.15	7.65	0.000338506	0.00181475	Matrisome-associated	ECM Regulators	egl nine homolog 2 (C. elegans)	M0QXM8:M0QXR0:M0R035:M0R0Z6:M0R110:M0R1A3:M0R1L0:M0R1W4:M0R2X9:M0R350:Q96KS0
TGFB1	0.12	9	0.00129142	0.00594269	Matrisome-associated	Secreted Factors	transforming growth factor, beta 1	M0R2S0:P01137
MEGF8	0.14	2.96	2.08523e-05	0.00015337	Matrisome-associated	Secreted Factors	multiple EGF-like-domains 8	F5GZG7:M0QZL2:M0R0Q0:Q7Z7M0
NTN5	0.26	-1.52	0.000627744	0.00314207	Core matrisome	ECM Glycoproteins	netrin 5	M0QXZ9:Q8WTR8
FGF21	0.26	-2.74	0.246653	0.44242	Matrisome-associated	Secreted Factors	fibroblast growth factor 21	Q9NSA1
NTF4	-0.27	-4.05	0.039239	0.109069	Matrisome-associated	Secreted Factors	neurotrophin 4	E7EP46:M0QZQ0:M0R0X2:P34130
FLT3LG	0.26	4.7	0.000474854	0.00244945	Matrisome-associated	Secreted Factors	fms-related tyrosine kinase 3 ligand	M0QXI0:M0QYM9:M0R2K0:M0R3A6:P49771
CLEC11A	0.42	3.24	6.46818e-07	7.04616e-06	Matrisome-associated	ECM-affiliated Proteins	C-type lectin domain family 11, member A	M0R081:Q9Y240
TGM3	0.7	3.48	6.17672e-07	6.7733e-06	Matrisome-associated	ECM Regulators	transglutaminase 3 (E polypeptide, protein-glutamine-gamma-glutamyltransferase)	Q08188
ADAM33	-0.02	-0.64	0.769672	0.945209	Matrisome-associated	ECM Regulators	ADAM metallopeptidase domain 33	A2A2L3:Q9BZ11
ISM1	0.24	-1.37	0.00972698	0.0342281	Matrisome-associated	Secreted Factors	isthmin 1 homolog (zebrafish)	B1AKI9
CSTL1	-0.11	-4.69	0.119716	0.263499	Matrisome-associated	ECM Regulators	cystatin-like 1	Q9H114
CST3	0.1	8.07	0.0402231	0.111395	Matrisome-associated	ECM Regulators	cystatin C	P01034
CST7	-0.17	9.87	0.012802	0.0428488	Matrisome-associated	ECM Regulators	cystatin F (leukocystatin)	O76096
MMP24	-0.23	-0.62	6.43676e-05	0.000419221	Matrisome-associated	ECM Regulators	matrix metallopeptidase 24 (membrane-inserted)	Q9Y5R2
GDF5	0.43	-4.3	0.00672395	0.024969	Matrisome-associated	Secreted Factors	growth differentiation factor 5	P43026
TGM2	0.17	4.31	0.0471743	0.127156	Matrisome-associated	ECM Regulators	transglutaminase 2 (C polypeptide, protein-glutamine-gamma-glutamyltransferase)	A2A299:A2A2A0:B4DIT7:F5H6P0:P21980
SLPI	-0.25	6.06	0.00801295	0.029016	Matrisome-associated	ECM Regulators	secretory leukocyte peptidase inhibitor	P03973
SDC4	0.46	2.64	2.6824e-09	5.98217e-08	Matrisome-associated	ECM-affiliated Proteins	syndecan 4	B4E1S6:P31431
CTSA	-0.11	7.4	0.009512	0.0335893	Matrisome-associated	ECM Regulators	cathepsin A	P10619:Q5JZG9:Q5JZH0:U3KQ41:U3KQF1:U3KQU6:X6R5C5:X6R8A1
SULF2	0.36	6.35	1.88161e-07	2.4143e-06	Matrisome-associated	ECM Regulators	sulfatase 2	B1AMP9:G3XAE6:H0Y872:Q8IWU5
CTSZ	-0.16	8	9.94151e-05	0.000616137	Matrisome-associated	ECM Regulators	cathepsin Z	Q9UBR2
LAMA5	0.07	2.18	0.239121	0.432207	Core matrisome	ECM Glycoproteins	laminin, alpha 5	E2QRK0:F2Z2S4:H7C5J6:O15230:Q5JTP4
COL9A3	-0.62	2.63	1.71167e-10	5.88507e-09	Core matrisome	Collagens	collagen, type IX, alpha 3	Q14050:Q4VXW1
COL20A1	-0.25	-3.56	0.0306019	0.0897846	Core matrisome	Collagens	collagen, type XX, alpha 1	B7ZBI4:B7ZBI5:Q9P218
TMPRSS15	0.45	-4.52	0.000604646	0.00304082	Matrisome-associated	ECM Regulators	protease, serine, 7 (enterokinase)	E9PG70:P98073
ADAMTS1	0.15	1.4	0.0433335	0.118487	Matrisome-associated	ECM Regulators	ADAM metallopeptidase with thrombospondin type 1 motif, 1	E5RI60:E5RJR7:H7C206:Q9UHI8
ADAMTS5	-0.06	-1.89	0.632196	0.844388	Matrisome-associated	ECM Regulators	ADAM metallopeptidase with thrombospondin type 1 motif, 5	Q9UNA0
TSPEAR	0.21	-1.46	0.0755429	0.181945	Core matrisome	ECM Glycoproteins	chromosome 21 open reading frame 29	A8MW19:Q8WU66
COL18A1	-0.35	6.53	3.66352e-07	4.28669e-06	Core matrisome	Collagens	collagen, type XVIII, alpha 1	H7BXV5:H7C457:P39060
COL6A1	0.03	2.44	0.696549	0.896734	Core matrisome	Collagens	collagen, type VI, alpha 1	P12109
COL6A2	0.47	5.18	1.79178e-08	3.05701e-07	Core matrisome	Collagens	collagen, type VI, alpha 2	C9JH44:H7C0M5:P12110
S100B	0.34	2.29	0.000779547	0.003803	Matrisome-associated	Secreted Factors	S100 calcium binding protein B	A8MRB1:P04271
SERPIND1	1.1	0.13	7.17662e-08	1.03417e-06	Matrisome-associated	ECM Regulators	serpin peptidase inhibitor, clade D (heparin cofactor), member 1	P05546
MMP11	-0.38	-0.69	9.91508e-08	1.37587e-06	Matrisome-associated	ECM Regulators	matrix metallopeptidase 11 (stromelysin 3)	E9PED7:F8WDI7:H7C3I7:P24347
LIF	0.75	4.82	0.000407435	0.00213799	Matrisome-associated	Secreted Factors	leukemia inhibitory factor (cholinergic differentiation factor)	P15018
OSM	0.55	6.74	6.57525e-08	9.59068e-07	Matrisome-associated	Secreted Factors	oncostatin M	B5MC70:B5MCX1:P13725
PIK3IP1	0.09	6.72	0.0156968	0.0510332	Matrisome-associated	Secreted Factors	phosphoinositide-3-kinase interacting protein 1	C9JMK5:Q96FE7
TIMP3	-0.03	2.31	0.731114	0.923277	Matrisome-associated	ECM Regulators	TIMP metallopeptidase inhibitor 3	P35625
C1QTNF6	-0.23	2.85	1.36318e-08	2.4099e-07	Matrisome-associated	ECM-affiliated Proteins	C1q and tumor necrosis factor related protein 6	F8WC87:Q9BXI9
ELFN2	0.21	-1.32	0.00854901	0.0306862	Matrisome-associated	ECM-affiliated Proteins	extracellular leucine-rich repeat and fibronectin type III domain containing 2	Q5R3F8
PDGFB	0.12	0.36	0.027286	0.0814723	Matrisome-associated	Secreted Factors	platelet-derived growth factor beta polypeptide (simian sarcoma viral (v-sis) oncogene homolog)	A9UJN9:A9UJP0:P01127
FBLN1	-0.06	1.12	0.537854	0.761491	Core matrisome	ECM Glycoproteins	fibulin 1	B1AHL2:B1AHM4:B1AHM5:B1AHM6:B1AHM7:B1AHM8:B1AHM9:B1AHN3:F8W7M9:H7C1M6:P23142
WNT7B	0.07	-3.76	0.597006	0.816841	Matrisome-associated	Secreted Factors	wingless-type MMTV integration site family, member 7B	A8K0G1:B8A595:B8A597:B8A598:P56706
CRELD2	0.1	3.71	0.000568558	0.00287994	Core matrisome	ECM Glycoproteins	cysteine-rich with EGF-like domains 2	A6PWM2:Q6UXH1
PLXNB2	0.27	6.59	5.36028e-08	8.01831e-07	Matrisome-associated	ECM-affiliated Proteins	plexin B2	A6QRG9:A6QRH1:E2PU09:H0Y6J7:H0Y7X5:O15031
AMELX	0.31	-4.71	0.00250082	0.0105846	Core matrisome	ECM Glycoproteins	amelogenin (amelogenesis imperfecta 1, X-linked)	Q99217
EGFL6	0.25	-3.4	0.137739	0.290066	Matrisome-associated	Secreted Factors	EGF-like-domain, multiple 6	Q8IUX8
SRPX	-0.19	-0.7	0.198314	0.376965	Core matrisome	ECM Glycoproteins	sushi-repeat-containing protein, X-linked	P78539
TIMP1	0.15	8.68	0.0169553	0.054538	Matrisome-associated	ECM Regulators	TIMP metallopeptidase inhibitor 1	B4DJK3:H0Y789:P01033:Q5H9A7:Q5H9B4:Q5H9B5
EDA	0.48	0.15	3.78364e-08	5.90833e-07	Matrisome-associated	Secreted Factors	ectodysplasin A	D6RA95:Q92838
FGF16	0.24	-4.56	0.0376605	0.105483	Matrisome-associated	Secreted Factors	fibroblast growth factor 16	H0Y5L6:O43320
SRPX2	-0.04	-2.21	0.735171	0.925857	Core matrisome	ECM Glycoproteins	sushi-repeat-containing protein, X-linked 2	O60687
SERPINA7	1.07	-2.68	1.22421e-06	1.23608e-05	Matrisome-associated	ECM Regulators	serpin peptidase inhibitor, clade A (alpha-1 antiproteinase, antitrypsin), member 7	P05543
CHRDL1	-0.02	-1	0.829685	0.977306	Matrisome-associated	Secreted Factors	chordin-like 1	D3YTA8:Q9BU40
GPC4	0.26	-1.58	0.00443816	0.0173924	Matrisome-associated	ECM-affiliated Proteins	glypican 4	B4E2C0:O75487
FGF13	-0.36	2.16	0.00221329	0.00952574	Matrisome-associated	Secreted Factors	fibroblast growth factor 13	B1AJW0:B1AK17:B1B1H9:Q92913
F9	0.93	-1.71	0.000117892	0.000716089	Matrisome-associated	ECM Regulators	coagulation factor IX	P00740
BGN	0.11	2.55	0.425029	0.648565	Core matrisome	Proteoglycans	biglycan	C9JKG1:P21810
HCFC1	0.29	5.31	1.40384e-13	1.90569e-11	Matrisome-associated	Secreted Factors	host cell factor C1 (VP16-accessory protein)	A6NEM2:H7C1C4:P51610
PLXNA3	0.45	4.21	1.20702e-09	3.01755e-08	Matrisome-associated	ECM-affiliated Proteins	plexin A3	P51805

## Sheet: Female_heart_age
Gene Symbol	logFC_20-39yo/40-59yo/60-79yo	edgeR_logCPM	QLF_pvalue	QLF_FDR	Division	Category	Gene Name	UniProt_IDs
AGRN	0.04	5.18	0.672003	1	Core matrisome	ECM Glycoproteins	agrin	H0Y5U1:O00468
MEGF6	0.5	4.46	8.46143e-05	0.0552945	Matrisome-associated	Secreted Factors	multiple EGF-like-domains 6	H7C557:H7C5N9:O75095
CELA2A	1.77	-0.98	1.43435e-05	0.0158059	Matrisome-associated	ECM Regulators	chymotrypsin-like elastase family, member 2A	P08217
CELA2B	0.75	-3.33	0.00932064	0.561334	Matrisome-associated	ECM Regulators	chymotrypsin-like elastase family, member 2B	P08218:Q5JRU4
MST1L	-0.32	-0.46	0.0285447	0.733274	Matrisome-associated	Secreted Factors	macrophage stimulating 1 (hepatocyte growth factor-like) pseudogene 9	Q2TV78
CELA3B	1.27	-0.4	0.00140137	0.259069	Matrisome-associated	ECM Regulators	chymotrypsin-like elastase family, member 3B	P08861
CELA3A	1.26	0.83	0.0017122	0.284366	Matrisome-associated	ECM Regulators	chymotrypsin-like elastase family, member 3A	B1AQ52:B1AQ54:B1AQ55:P09093
FCN3	-0.38	4.34	0.0763901	0.897204	Matrisome-associated	ECM-affiliated Proteins	ficolin (collagen/fibrinogen domain containing) 3 (Hakata antigen)	O75636:Q5SSB9
COL16A1	0.19	5.71	0.032507	0.733274	Core matrisome	Collagens	collagen, type XVI, alpha 1	A6NCT7:A6NDR9:H7BY97:H7BZL8:H7C3F0:Q07092
COL8A2	0.18	2.65	0.243821	1	Core matrisome	Collagens	collagen, type VIII, alpha 2	E9PP49:P25067
COL9A2	0.25	0.85	0.0533004	0.790156	Core matrisome	Collagens	collagen, type IX, alpha 2	B1AKJ1:B1AKJ3:H0Y409:Q14055
ARTN	0.02	-0.12	0.938961	1	Matrisome-associated	Secreted Factors	artemin	E9PIK2:E9PLG3:E9PN22:Q5T4W7
INSL5	0.05	-5.16	0.883101	1	Matrisome-associated	Secreted Factors	insulin-like 5	Q9Y5Q6
COL11A1	0.9	-2.83	0.00147536	0.264061	Core matrisome	Collagens	collagen, type XI, alpha 1	C9JMN2:H7C381:P12107
WNT2B	0.17	3.14	0.0196479	0.678679	Matrisome-associated	Secreted Factors	wingless-type MMTV integration site family, member 2B	Q5TEH8:Q93097
REG4	0.74	-5.08	0.0401925	0.733274	Matrisome-associated	ECM-affiliated Proteins	regenerating islet-derived family, member 4	E9PNV6:Q9BYZ8
CTSS	0.23	3.55	0.0503498	0.767053	Matrisome-associated	ECM Regulators	cathepsin S	P25774:U3KPS4:U3KQE7
S100A7	0.5	-3.55	0.146035	0.950551	Matrisome-associated	Secreted Factors	S100 calcium binding protein A7	P31151
S100A5	0.27	-4.78	0.251755	1	Matrisome-associated	Secreted Factors	S100 calcium binding protein A5	P33763:Q52LE7
MUC1	0.09	1.72	0.543989	1	Matrisome-associated	ECM-affiliated Proteins	mucin 1, cell surface associated	B1AVQ5:B1AVQ7:P15941
ITLN2	0.44	-2	0.0573396	0.822284	Matrisome-associated	ECM-affiliated Proteins	intelectin 2	Q8WWU7
XCL1	-0.36	-2.7	0.0188043	0.665569	Matrisome-associated	Secreted Factors	chemokine (C motif) ligand 1	P47992
DPT	0.23	6.84	0.0672097	0.880323	Core matrisome	ECM Glycoproteins	dermatopontin	Q07507
SERPINC1	-0.07	-2.55	0.675035	1	Matrisome-associated	ECM Regulators	serpin peptidase inhibitor, clade C (antithrombin), member 1	P01008
TNN	0.49	-0.83	0.040618	0.733274	Core matrisome	ECM Glycoproteins	tenascin N	Q9UQP3
TNR	1.07	-2.21	0.000800743	0.197376	Core matrisome	ECM Glycoproteins	tenascin R (restrictin, janusin)	H0Y668:Q92752
PRG4	0.79	5.21	0.0462211	0.748452	Core matrisome	Proteoglycans	p53-responsive gene 4	E7EQ48:E9PLR3:J3KP74:Q92954
BRINP3	-0.19	1.76	0.231897	1	Matrisome-associated	Secreted Factors	family with sequence similarity 5, member C	B1AMP1:B7Z260:Q76B58
F13B	-0.69	-5.94	0.0481611	0.754339	Matrisome-associated	ECM Regulators	coagulation factor XIII, B polypeptide	P05160
FMOD	0.31	6.8	0.0144513	0.612275	Core matrisome	Proteoglycans	fibromodulin	Q06828
PRELP	0.33	8.42	0.0103735	0.561334	Core matrisome	Proteoglycans	proline/arginine-rich end leucine-rich repeat protein	P51888
IL20	-0.13	-4.78	0.806801	1	Matrisome-associated	Secreted Factors	interleukin 20	Q9NYY1
PLXNA2	0.09	5.63	0.274015	1	Matrisome-associated	ECM-affiliated Proteins	plexin A2	O75051
LEFTY2	0.34	-0.03	0.115058	0.950551	Matrisome-associated	Secreted Factors	left-right determination factor 2	O00292
WNT9A	0.52	2.67	0.00558855	0.414896	Matrisome-associated	Secreted Factors	wingless-type MMTV integration site family, member 9A	O14904
PXDN	0.07	6	0.494295	1	Core matrisome	ECM Glycoproteins	peroxidasin homolog (Drosophila)	C9J4I9:H7C1W1:H7C300:H7C3W2:Q92626
EFEMP1	0.41	7.1	0.00056946	0.162455	Core matrisome	ECM Glycoproteins	EGF-containing fibulin-like extracellular matrix protein 1	C9J4H7:C9J4J8:C9J8S9:C9JPZ9:C9JQX7:C9JUM4:Q12805:Q580Q6
TGFA	-0.31	0.07	0.0298112	0.733274	Matrisome-associated	Secreted Factors	transforming growth factor, alpha	E7EPT6:F8VNR3:F8WA74:H0Y6S5:P01135
LOXL3	0.16	2.99	0.196694	0.986014	Matrisome-associated	ECM Regulators	lysyl oxidase-like 3	B8ZZT6:B9A025:C9J5M1:E7END4:H7C248:P58215
IL1A	-0.82	-4.64	0.00908248	0.561334	Matrisome-associated	Secreted Factors	interleukin 1, alpha	P01583
IL1B	-0.45	0.74	0.122086	0.950551	Matrisome-associated	Secreted Factors	interleukin 1, beta	C9JSC2:C9JVK0:C9JWV2:P01584
C1QL2	0.49	-3.84	0.0483234	0.754339	Matrisome-associated	ECM-affiliated Proteins	complement component 1, q subcomponent-like 2	Q7Z5L3
INHBB	0.05	2.55	0.807222	1	Matrisome-associated	Secreted Factors	inhibin, beta B	P09529
FRZB	0.43	3.6	0.014016	0.608883	Matrisome-associated	Secreted Factors	frizzled-related protein	Q92765
MSTN	0.24	-1.68	0.0627549	0.854366	Matrisome-associated	Secreted Factors	myostatin	O14793
FN1	0.34	9.95	0.0281997	0.733274	Core matrisome	ECM Glycoproteins	fibronectin 1	F8W7G7:H0Y4K8:H0Y7Z1:P02751
CCL20	-1.85	-2.07	4.80019e-05	0.0388594	Matrisome-associated	Secreted Factors	chemokine (C-C motif) ligand 20	P78556
SNED1	0.23	4.61	0.0426858	0.736776	Core matrisome	ECM Glycoproteins	sushi, nidogen and EGF-like domains 1	B5MEF5:H7BYY9:H7C0D4:H7C1R9:Q8TER0
FBLN2	0.21	8.37	0.035441	0.733274	Core matrisome	ECM Glycoproteins	fibulin 2	C9JQS6:F5H1F3:H7BXL0:H7C1A3:P98095
SEMA3F	-0.03	4.4	0.809804	1	Matrisome-associated	ECM-affiliated Proteins	sema domain, immunoglobulin domain (Ig), short basic domain, secreted, (semaphorin) 3F	C9IYS6:C9J1V2:C9J4H5:C9JPG5:H7C4A2:Q13275
ITIH1	0.73	-2.38	0.00971332	0.561334	Matrisome-associated	ECM Regulators	inter-alpha (globulin) inhibitor H1	B5MCP1:F5H7E1:F8WAS2:H7C0N0:H7C5I0:P19827
ABI3BP	0.22	5.71	0.0367441	0.733274	Core matrisome	ECM Glycoproteins	ABI family, member 3 (NESH) binding protein	B4DSV9:D3YTG3:E9PPR9:E9PRB5:H0Y897:H0YCG4:H0YCP4:H0YDN0:H0YDW0:H0YEA0:H0YEL2:H0YF18:H0YF57:H7C4H3:H7C4N5:H7C4S3:H7C4T1:H7C4X4:H7C524:H7C556:H7C5S3:Q5JPC9:Q7Z7G0
ZPLD1	0.37	-3.33	0.226794	1	Core matrisome	ECM Glycoproteins	zona pellucida-like domain containing 1	Q8TCW7
MUC13	0.14	-2.98	0.471639	1	Matrisome-associated	ECM-affiliated Proteins	mucin 13, cell surface associated	C9IZG1:Q9H3R2
PCOLCE2	0.21	6.78	0.0399827	0.733274	Core matrisome	ECM Glycoproteins	procollagen C-endopeptidase enhancer 2	C9JYX9:H7C520:H7C5D5:Q9UKZ9
FGFBP1	-0.43	-3.24	0.0534054	0.790513	Matrisome-associated	Secreted Factors	fibroblast growth factor binding protein 1	Q14512
IGFBP7	0.16	8.59	0.00440957	0.375837	Core matrisome	ECM Glycoproteins	insulin-like growth factor binding protein 7	Q16270
CXCL8	-1.73	3.77	0.00665669	0.461859	Matrisome-associated	Secreted Factors	interleukin 8	C9J4T6:P10145
CXCL6	-1.42	0.76	0.0208615	0.700367	Matrisome-associated	Secreted Factors	chemokine (C-X-C motif) ligand 6 (granulocyte chemotactic protein 2)	D6RF92:P80162
CXCL1	-1.18	3.4	0.0166267	0.645764	Matrisome-associated	Secreted Factors	chemokine (C-X-C motif) ligand 1 (melanoma growth stimulating activity, alpha)	P09341
PF4	0.77	-2.4	0.00275192	0.351495	Matrisome-associated	Secreted Factors	platelet factor 4	P02776
CXCL5	-0.75	-1.2	0.0271744	0.733274	Matrisome-associated	Secreted Factors	chemokine (C-X-C motif) ligand 5	P42830
CXCL2	-0.45	4.56	0.0502714	0.766274	Matrisome-associated	Secreted Factors	chemokine (C-X-C motif) ligand 2	P19875
EPGN	0.7	-2.57	0.0903699	0.950551	Matrisome-associated	Secreted Factors	epithelial mitogen homolog (mouse)	A0PK19:H3BM13:Q6UW88
EREG	-0.44	0.18	0.04598	0.748452	Matrisome-associated	Secreted Factors	epiregulin	O14944
CXCL10	-0.94	0.63	0.132314	0.950551	Matrisome-associated	Secreted Factors	chemokine (C-X-C motif) ligand 10	P02778
CXCL11	-1.85	-0.87	0.0131122	0.597964	Matrisome-associated	Secreted Factors	chemokine (C-X-C motif) ligand 11	O14625
IBSP	0.03	-4.55	0.927825	1	Core matrisome	ECM Glycoproteins	integrin-binding sialoprotein	P21815
EGF	-0.24	2.93	0.0245993	0.733274	Matrisome-associated	Secreted Factors	epidermal growth factor (beta-urogastrone)	P01133
PRSS12	-0.4	-3.26	0.0126485	0.589815	Matrisome-associated	ECM Regulators	protease, serine, 12 (neurotrypsin, motopsin)	P56730
FGB	-0.85	-1.13	0.0881722	0.950174	Core matrisome	ECM Glycoproteins	fibrinogen beta chain	D6REL8:F8W6P4:P02675
FGA	-0.79	-0.73	0.11576	0.950551	Core matrisome	ECM Glycoproteins	fibrinogen alpha chain	P02671
FGG	-0.77	-1.23	0.0903733	0.950551	Core matrisome	ECM Glycoproteins	fibrinogen gamma chain	C9JC84:C9JEU5:C9JPQ9:C9JU00:P02679
SPOCK3	0.54	-1.94	0.0636996	0.861628	Core matrisome	Proteoglycans	sparc/osteonectin, cwcv and kazal-like domains proteoglycan (testican) 3	B4DG04:E7EMP8:E7ENM6:E7ENT7:E7ENY3:E7EQ24:E7ESN1:E7EVH4:H0YA19:Q4W5S3:Q9BQ16
CCL28	0.23	-0.12	0.044468	0.746504	Matrisome-associated	Secreted Factors	chemokine (C-C motif) ligand 28	D6RC73:Q9NRJ3
CRHBP	-0.4	2.02	0.0183916	0.657975	Matrisome-associated	Secreted Factors	corticotropin releasing hormone binding protein	D6RHH7:P24387
THBS4	0.3	6.4	0.162582	0.950551	Core matrisome	ECM Glycoproteins	thrombospondin 4	E7ES19:P35443
HAPLN1	0.81	0.78	0.00623416	0.444619	Core matrisome	Proteoglycans	hyaluronan and proteoglycan link protein 1	D6RAK7:D6RBS1:D6RBX9:D6RC59:D6RFI7:D6RG04:P10915
LOX	0.17	4.87	0.411929	1	Matrisome-associated	ECM Regulators	lysyl oxidase	H0YAL3:P28300
CXCL14	0.29	2.49	0.363181	1	Matrisome-associated	Secreted Factors	chemokine (C-X-C motif) ligand 14	O95715
F12	0.27	-2.07	0.0642145	0.865008	Matrisome-associated	ECM Regulators	coagulation factor XII (Hageman factor)	P00748
PRL	0.84	1.04	0.0381738	0.733274	Matrisome-associated	Secreted Factors	prolactin	P01236
VEGFA	0.1	7.92	0.55641	1	Matrisome-associated	Secreted Factors	vascular endothelial growth factor A	A2A2V4:H0YBI8:H0YBZ0:H3BLW8:J3KPA4:P15692
SMOC2	0.38	5.44	0.0279966	0.733274	Core matrisome	ECM Glycoproteins	SPARC related modular calcium binding 2	H0Y3J4:H0Y5I1:Q9H3U7
THBS2	0.06	6.36	0.802453	1	Core matrisome	ECM Glycoproteins	thrombospondin 2	P35442:Q5RI53
VWDE	0.12	2.02	0.483073	1	Core matrisome	ECM Glycoproteins	von Willebrand factor D and EGF domains	E5RG96:J3KQJ9:Q8N2E2
IL6	-1	3.32	0.00508818	0.391413	Matrisome-associated	Secreted Factors	interleukin 6 (interferon, beta 2)	B4DNQ5:B4DNV3:B5MC14:B5MC21:B5MCZ3:C9J5B0:P05231
SFRP4	0.66	3.47	0.01326	0.598564	Matrisome-associated	Secreted Factors	secreted frizzled-related protein 4	C9JMJ2:Q6FHJ7
INHBA	-0.43	2.88	0.0138256	0.607981	Matrisome-associated	Secreted Factors	inhibin, beta A	P08476
AEBP1	0.4	7.69	0.00154751	0.270517	Core matrisome	ECM Glycoproteins	AE binding protein 1	C9JLQ8:H7C0W8:H7C1J5:H7C391:H7C3D7:H7C4B5:Q8IUX7
IGFBP3	0.35	7.46	0.0239832	0.733274	Core matrisome	ECM Glycoproteins	insulin-like growth factor binding protein 3	B3KWK7:C9JMX4:H0Y485:H0Y5K2:P17936
HGF	0.03	2.58	0.828202	1	Matrisome-associated	Secreted Factors	hepatocyte growth factor (hepapoietin A; scatter factor)	C9JDP4:C9JJ35:C9JS80:C9WSJ3:P14210
SEMA3E	0.6	-2.38	0.00233097	0.323458	Matrisome-associated	ECM-affiliated Proteins	sema domain, immunoglobulin domain (Ig), short basic domain, secreted, (semaphorin) 3E	C9JVH5:F8WCZ5:O15041
COL1A2	0.06	8.98	0.71834	1	Core matrisome	Collagens	collagen, type I, alpha 2	P08123
EPO	0.73	-3.79	0.00800475	0.523101	Matrisome-associated	Secreted Factors	erythropoietin	P01588
RELN	0.36	2.95	0.0326912	0.733274	Core matrisome	ECM Glycoproteins	reelin	H7C2B0:J3KQ66:P78509
LAMB1	0.15	7.51	0.0364616	0.733274	Core matrisome	ECM Glycoproteins	laminin, beta 1	C9J296:E7EPA6:E9PCS6:G3XAI2:P07942
WNT16	0.17	-3.1	0.48966	1	Matrisome-associated	Secreted Factors	wingless-type MMTV integration site family, member 16	E9PH60:Q9UBV4
LEP	0.68	1.3	0.0649963	0.870541	Matrisome-associated	Secreted Factors	leptin	P41159
PRSS1	1.39	1.89	0.00123974	0.247899	Matrisome-associated	ECM Regulators	protease, serine, 1 (trypsin 1)	E7EQ64:H0Y8D1:P07477
PRSS2	1.02	1.96	0.0124685	0.586385	Matrisome-associated	ECM Regulators	protease, serine, 2 (trypsin 2)	P07478
SHH	-0.71	-4.87	0.0205285	0.694444	Matrisome-associated	Secreted Factors	sonic hedgehog homolog (Drosophila)	C9JC48:F8WB84:F8WEH4:Q15465
FGF20	0.5	-4.91	0.0555154	0.805984	Matrisome-associated	Secreted Factors	fibroblast growth factor 20	H0YAT9:Q9NP95
LOXL2	0.1	3.76	0.602739	1	Matrisome-associated	ECM Regulators	lysyl oxidase-like 2	E5RFE2:E5RFY0:E5RHH3:E5RI22:E5RJL2:H0YAP6:H0YAR1:Q9Y4K0:R4GMS2
ADAM18	0.85	-4.3	0.0199067	0.683849	Matrisome-associated	ECM Regulators	ADAM metallopeptidase domain 18	E5RIP0:E5RK96:Q0VAI3:Q9Y3Q7
CTHRC1	0.22	1.52	0.413742	1	Core matrisome	ECM Glycoproteins	collagen triple helix repeat containing 1	E5RK99:E7EVQ5:Q96CG8
RSPO2	0.59	-2.42	0.0330522	0.733274	Core matrisome	ECM Glycoproteins	R-spondin 2 homolog (Xenopus laevis)	E5RGU9:E5RH25:E5RHC3:E5RJA2:E5RJU7:Q6UXX9
COL14A1	0.32	5.54	0.0298962	0.733274	Core matrisome	Collagens	collagen, type XIV, alpha 1	H0YBB2:J3QT75:J3QT83:Q05707:Q4G0W3
ANXA13	0.27	-4.57	0.291731	1	Matrisome-associated	ECM-affiliated Proteins	annexin A13	E5RIN3:P27216
COL22A1	0.08	-1.26	0.727821	1	Core matrisome	Collagens	collagen, type XXII, alpha 1	H0YAX7:Q8NFW1
IFNB1	-1.08	-5.81	0.0054307	0.406075	Matrisome-associated	Secreted Factors	interferon, beta 1, fibroblast	P01574
IFNA17	0.87	-6.01	0.0131362	0.597964	Matrisome-associated	Secreted Factors	interferon, alpha 17	P01571
IFNA1	-0.63	-6.09	0.041775	0.733274	Matrisome-associated	Secreted Factors	interferon, alpha 1	P01562
PRSS3	1.02	-2.16	6.98629e-05	0.0490787	Matrisome-associated	ECM Regulators	protease, serine, 3	B1AN99:P35030
CCL19	-0.38	2.6	0.492425	1	Matrisome-associated	Secreted Factors	chemokine (C-C motif) ligand 19	Q5VZ75:Q99731
IGFBPL1	0.62	-1.39	0.0276786	0.733274	Core matrisome	ECM Glycoproteins	insulin-like growth factor binding protein-like 1	Q8WX77
CTSL	-0.08	6.34	0.166382	0.954711	Matrisome-associated	ECM Regulators	cathepsin L1	P07711:Q5T8F0
SVEP1	0.22	4.84	0.0609505	0.846409	Core matrisome	ECM Glycoproteins	sushi, von Willebrand factor type A, EGF and pentraxin domain containing 1	E9PBN8:Q4LDE5
AMBP	-0.43	-2.46	0.273667	1	Matrisome-associated	ECM Regulators	alpha-1-microglobulin/bikunin precursor	P02760:S4R3Y4:S4R471
PAPPA	0.04	2.65	0.827316	1	Matrisome-associated	ECM Regulators	pregnancy-associated plasma protein A, pappalysin 1	F5GZ19:Q13219
LAMC3	0.48	1.44	0.0029325	0.355795	Core matrisome	ECM Glycoproteins	laminin, gamma 3	H7BY04:Q5JTC4:Q9Y6N6
ADAMTSL2	0.1	6.07	0.512112	1	Matrisome-associated	ECM Regulators	ADAMTS-like 2	B1B0D4:Q86TH1
ITIH2	0.13	-2.9	0.31527	1	Matrisome-associated	ECM Regulators	inter-alpha (globulin) inhibitor H2	P19823:Q5T985:Q5T987
C1QL3	-0.37	-0.72	0.0256145	0.733274	Matrisome-associated	ECM-affiliated Proteins	complement component 1, q subcomponent-like 3	Q5VWW1
PLXDC2	0.2	5.37	0.0417271	0.733274	Matrisome-associated	ECM-affiliated Proteins	plexin domain containing 2	Q6UX71
GDF10	0.36	1.34	0.00844354	0.54108	Matrisome-associated	Secreted Factors	growth differentiation factor 10	P55107
SLIT1	0.16	-0.65	0.216839	1	Core matrisome	ECM Glycoproteins	slit homolog 1 (Drosophila)	O75093:Q5T0V0:Q5T0V2:Q5T0V3:Q5T0V4
HPSE2	0.31	-2.68	0.0450454	0.748452	Matrisome-associated	ECM Regulators	heparanase 2	Q8WWQ2
TECTB	0.78	-5.77	0.0220304	0.723687	Core matrisome	ECM Glycoproteins	tectorin beta	Q96PL2
HABP2	0.41	-0.83	0.0670342	0.879906	Matrisome-associated	ECM Regulators	hyaluronan binding protein 2	B7Z8Q5:F5H475:Q14520
HTRA1	0.18	5.67	0.0248324	0.733274	Matrisome-associated	ECM Regulators	HtrA serine peptidase 1	H0Y7G9:Q92743
MMP21	0.35	-1.91	0.011438	0.569368	Matrisome-associated	ECM Regulators	matrix metallopeptidase 21	Q8N119
MUC5AC	-1.13	-1.55	0.04768	0.751223	Matrisome-associated	ECM-affiliated Proteins	mucin 5AC, oligomeric mucus/gel-forming	E9PGF7:E9PJ98:P98088
IGF2	0.26	6.82	0.0475072	0.749553	Matrisome-associated	Secreted Factors	insulin-like growth factor 2 (somatomedin A)	P01344
INS	2.03	-2.31	1.2864e-06	0.00225924	Matrisome-associated	Secreted Factors	insulin	A6XGL2:C9JNR5:P01308
VWCE	0.23	0.84	0.0316992	0.733274	Core matrisome	ECM Glycoproteins	von Willebrand factor C and EGF domains	B4DS56:B4DY31:Q96DN2
CHRDL2	-0.59	3.99	0.0579513	0.827035	Matrisome-associated	Secreted Factors	chordin-like 2	A8MQ10:H0YCU0:H0YDT1:Q6WN33:Q6WN34
MMP8	-0.73	-0.78	0.0724089	0.895198	Matrisome-associated	ECM Regulators	matrix metallopeptidase 8 (neutrophil collagenase)	E9PIY7:E9PJB3:E9PL87:H7C1M3:P22894
MMP1	-0.62	-2.64	0.0502673	0.766274	Matrisome-associated	ECM Regulators	matrix metallopeptidase 1 (interstitial collagenase)	P03956
MMP3	-0.55	-3.47	0.0598607	0.840583	Matrisome-associated	ECM Regulators	matrix metallopeptidase 3 (stromelysin 1, progelatinase)	E9PKX2:H7C139:P08254
IL18	0.3	0.66	0.0162683	0.634576	Matrisome-associated	Secreted Factors	interleukin 18 (interferon-gamma-inducing factor)	Q14116
ADAMTS8	-0.21	2.44	0.456212	1	Matrisome-associated	ECM Regulators	ADAM metallopeptidase with thrombospondin type 1 motif, 8	Q9UP79
CLEC4D	0.4	-2.16	0.0386345	0.733274	Matrisome-associated	ECM-affiliated Proteins	C-type lectin domain family 4, member D	A6NHA5:Q8WXI8
CLEC4E	0.35	0.18	0.0167552	0.647648	Matrisome-associated	ECM-affiliated Proteins	C-type lectin domain family 4, member E	F5H5X7:F8WFA1:H0YGH9:Q9ULY5
MUC19	0.53	-4.32	0.0262259	0.733274	Matrisome-associated	ECM-affiliated Proteins	mucin 19, oligomeric	C9JCE7:H0YH61:H7BZA9:Q7Z5P9:V9GY53
NELL2	0.21	-1.29	0.275188	1	Core matrisome	ECM Glycoproteins	NEL-like 2 (chicken)	F8VRQ0:F8VVB6:F8VXR5:F8VZ72:F8W1A2:F8W1I8:H0YHY5:H0YI34:H0YIT4:Q99435
INHBE	0.15	-2.51	0.289154	1	Matrisome-associated	Secreted Factors	inhibin, beta E	F8VNP4:P58166
IL22	-0.53	-5.63	0.0779844	0.904745	Matrisome-associated	Secreted Factors	interleukin 22	Q9GZX6
IL17D	0.34	1.66	0.0167415	0.647648	Matrisome-associated	Secreted Factors	interleukin 17D	Q8TAD2
FREM2	-0.71	-2.24	0.000225098	0.0974471	Matrisome-associated	ECM-affiliated Proteins	FRAS1 related extracellular matrix protein 2	Q5SZK8
TNFSF13B	0.2	1.45	0.33228	1	Matrisome-associated	Secreted Factors	tumor necrosis factor (ligand) superfamily, member 13b	Q9Y275
MMP14	0.16	5.87	0.0361023	0.733274	Matrisome-associated	ECM Regulators	matrix metallopeptidase 14 (membrane-inserted)	F8VP90:F8W1B7:P50281
SMOC1	-0.27	2.8	0.112971	0.950551	Core matrisome	ECM Glycoproteins	SPARC related modular calcium binding 1	Q9H4F8
LTBP2	0.61	6.97	0.000911165	0.207318	Core matrisome	ECM Glycoproteins	latent transforming growth factor beta binding protein 2	G3V254:G3V3X5:G3V511:H0YJ20:Q14767
PGF	0.01	3.35	0.949026	1	Matrisome-associated	Secreted Factors	placental growth factor	G3XA84:P49763
TGFB3	0.05	5	0.668082	1	Matrisome-associated	Secreted Factors	transforming growth factor, beta 3	P10600:Q8WV88
SERPINA6	-0.29	-5.26	0.491402	1	Matrisome-associated	ECM Regulators	serpin peptidase inhibitor, clade A (alpha-1 antiproteinase, antitrypsin), member 6	G3V350:G3V4V7:P08185
SERPINA11	-0.27	-5.53	0.512517	1	Matrisome-associated	ECM Regulators	serpin peptidase inhibitor, clade A (alpha-1 antiproteinase, antitrypsin), member 11	Q86U17
SERPINA9	1.4	-5.91	1.09526e-05	0.0133812	Matrisome-associated	ECM Regulators	serpin peptidase inhibitor, clade A (alpha-1 antiproteinase, antitrypsin), member 9	Q86WD7
SEMA6D	-0.2	3.86	0.00424585	0.369682	Matrisome-associated	ECM-affiliated Proteins	sema domain, transmembrane domain (TM), and cytoplasmic domain, (semaphorin) 6D	H0YL82:H0YM97:H0YMA6:H0YMP7:H0YMV0:Q8NFY4
GLDN	0.23	2.72	0.0459946	0.748452	Core matrisome	ECM Glycoproteins	gliomedin	H0YM22:Q6ZMI3
LOXL1	0.31	4.98	0.0193087	0.675684	Matrisome-associated	ECM Regulators	lysyl oxidase-like 1	H3BUV8:Q08397
CSPG4	0.04	5.71	0.633887	1	Matrisome-associated	ECM-affiliated Proteins	chondroitin sulfate proteoglycan 4	Q6UVK1
HAPLN3	0.03	2.73	0.860814	1	Core matrisome	Proteoglycans	hyaluronan and proteoglycan link protein 3	H3BRY4:H3BT26:H3BTH8:Q96S86
CBLN1	-0.46	1.98	0.000782035	0.196207	Matrisome-associated	Secreted Factors	cerebellin 1 precursor	H3BQD0:P23435
CCL8	-0.68	-0.75	0.0245535	0.733274	Matrisome-associated	Secreted Factors	chemokine (C-C motif) ligand 8	P80075
CCL4	-0.27	-0.16	0.110273	0.950551	Matrisome-associated	Secreted Factors	chemokine (C-C motif) ligand 4	P13236:Q7M4M2
CSF3	-2.57	3.35	0.00241238	0.329868	Matrisome-associated	Secreted Factors	colony stimulating factor 3 (granulocyte)	J3KTH8:J3QRD4:J3QRX2:P09919:Q8N4W3
WNT9B	-0.36	-0.49	0.0518406	0.778786	Matrisome-associated	Secreted Factors	wingless-type MMTV integration site family, member 9B	E7EPC3:I3L0L8:O14905
COL1A1	-0.05	8.67	0.85827	1	Core matrisome	Collagens	collagen, type I, alpha 1	I3L3H7:P02452
CSH2	0.8	-6.03	0.00929789	0.561334	Matrisome-associated	Secreted Factors	chorionic somatomammotropin hormone 2	A6NIT4:B1A4H9:H0YM39:P0DML3
C17orf58	-0.23	2.55	0.0121654	0.576472	Matrisome-associated	ECM Regulators	chromosome 17 open reading frame 58	Q2M2W7
COLEC12	0.26	3.82	0.0347874	0.733274	Matrisome-associated	ECM-affiliated Proteins	collectin sub-family member 12	Q5KU26
LAMA3	0.22	3.7	0.00350624	0.35971	Core matrisome	ECM Glycoproteins	laminin, alpha 3	K7EIP4:K7EMU9:K7EPP3:K7EQ42:K7ERM0:Q16787
MEP1B	0.22	-4.44	0.357206	1	Matrisome-associated	ECM Regulators	meprin A, beta	J3KRK1:J3QKX5:Q16820
SERPINB4	1.13	-4.44	0.00145073	0.262158	Matrisome-associated	ECM Regulators	serpin peptidase inhibitor, clade B (ovalbumin), member 4	C9JZ65:F8W9L1:H0Y5H9:P48594
SERPINB2	-1.81	-1.63	0.000211468	0.0943214	Matrisome-associated	ECM Regulators	serpin peptidase inhibitor, clade B (ovalbumin), member 2	E7EPJ9:E7ERB5:E9PDK7:P05120
ELANE	-0.38	0.78	0.017506	0.657975	Matrisome-associated	ECM Regulators	elastase, neutrophil expressed	P08246
NRTN	-0.13	3.44	0.0471346	0.748452	Matrisome-associated	Secreted Factors	neurturin	Q99748
ANGPTL6	0.57	-3.18	0.0028533	0.355795	Matrisome-associated	Secreted Factors	angiopoietin-like 6	K7EKF6:Q8NI99
PODNL1	0.36	0.84	0.0182723	0.657975	Core matrisome	Proteoglycans	podocan-like 1	B7Z3M0:K7EJ07:K7EMV0:K7EPI2:K7EPR1:K7ER84:K7ERE6:K7ESB1:Q6PEZ8
GDF15	0.67	0.46	0.049169	0.757505	Matrisome-associated	Secreted Factors	growth differentiation factor 15	Q99988
COMP	1.01	4.17	0.00213426	0.302129	Core matrisome	ECM Glycoproteins	cartilage oligomeric matrix protein	B4DKJ3:G3XAP6:P49747
NCAN	0.63	-2.99	0.0528981	0.787933	Core matrisome	Proteoglycans	neurocan	F5H7X3:K7EKF8:O14594
CILP2	-0.41	-0.31	0.161941	0.950551	Core matrisome	ECM Glycoproteins	cartilage intermediate layer protein 2	K7EPJ4:Q8IUL8
NTF4	-0.07	-1.74	0.705939	1	Matrisome-associated	Secreted Factors	neurotrophin 4	E7EP46:M0QZQ0:M0R0X2:P34130
IL11	0.15	-2.33	0.710718	1	Matrisome-associated	Secreted Factors	interleukin 11	K7ESD5:P20809
CST1	0.04	-4.84	0.943731	1	Matrisome-associated	ECM Regulators	cystatin SN	P01037
GDF5	0.7	-2.79	0.0101181	0.561334	Matrisome-associated	Secreted Factors	growth differentiation factor 5	P43026
PI3	0.12	-2.28	0.645925	1	Matrisome-associated	ECM Regulators	peptidase inhibitor 3, skin-derived	P19957
COL20A1	0.43	-3.69	0.0706068	0.888671	Core matrisome	Collagens	collagen, type XX, alpha 1	B7ZBI4:B7ZBI5:Q9P218
LIF	-1.01	4.03	0.0689695	0.888671	Matrisome-associated	Secreted Factors	leukemia inhibitory factor (cholinergic differentiation factor)	P15018
SCUBE1	0.32	-0.52	0.132491	0.950551	Matrisome-associated	Secreted Factors	signal peptide, CUB domain, EGF-like 1	B1AH90:H0Y4Y9:Q8IWY4
MXRA5	0.13	4.76	0.675574	1	Core matrisome	ECM Glycoproteins	matrix-remodelling associated 5	Q9NR99
EDA	-0.09	4.05	0.134263	0.950551	Matrisome-associated	Secreted Factors	ectodysplasin A	D6RA95:Q92838
SRPX2	0.28	4.28	0.0223573	0.728072	Core matrisome	ECM Glycoproteins	sushi-repeat-containing protein, X-linked 2	O60687
CHRDL1	0.43	3.95	0.00425595	0.369682	Matrisome-associated	Secreted Factors	chordin-like 1	D3YTA8:Q9BU40
BGN	0.27	8.97	0.0284386	0.733274	Core matrisome	Proteoglycans	biglycan	C9JKG1:P21810

## Sheet: Male_heart_age
Gene Symbol	logFC_20-39yo/40-59yo/60-79yo	edgeR_logCPM	QLF_pvalue	QLF_FDR	Division	Category	Gene Name	UniProt_IDs
AGRN	0.12	5.26	0.0413761	0.196447	Core matrisome	ECM Glycoproteins	agrin	H0Y5U1:O00468
CELA2A	0.96	-1.17	0.000236413	0.0138113	Matrisome-associated	ECM Regulators	chymotrypsin-like elastase family, member 2A	P08217
CELA2B	0.82	-3.19	6.06742e-05	0.00699554	Matrisome-associated	ECM Regulators	chymotrypsin-like elastase family, member 2B	P08218:Q5JRU4
MFAP2	0.19	2.16	0.0531567	0.230246	Core matrisome	ECM Glycoproteins	microfibrillar-associated protein 2	P55001
VWA5B1	-0.41	-1.92	0.0455739	0.209587	Core matrisome	ECM Glycoproteins	von Willebrand factor A domain containing 5B1	E7EM39:E7EM40:E9PMB3:E9PNX8:E9PP07:E9PQ62:H0YED8:Q5TIE3
CELA3B	1.01	-0.2	0.000346422	0.0160234	Matrisome-associated	ECM Regulators	chymotrypsin-like elastase family, member 3B	P08861
CELA3A	1.03	1.17	0.000351051	0.0160399	Matrisome-associated	ECM Regulators	chymotrypsin-like elastase family, member 3A	B1AQ52:B1AQ54:B1AQ55:P09093
WNT4	0.2	-2.08	0.0260934	0.151114	Matrisome-associated	Secreted Factors	wingless-type MMTV integration site family, member 4	B1AJZ6:H0Y663:P56705
MATN1	0.24	-2.97	0.0347754	0.178016	Core matrisome	ECM Glycoproteins	matrilin 1, cartilage matrix protein	P21941
COL16A1	0.15	5.89	0.0251968	0.148	Core matrisome	Collagens	collagen, type XVI, alpha 1	A6NCT7:A6NDR9:H7BY97:H7BZL8:H7C3F0:Q07092
COL8A2	0.18	2.93	0.0716186	0.267974	Core matrisome	Collagens	collagen, type VIII, alpha 2	E9PP49:P25067
CDCP2	0.54	-4.16	0.0014186	0.0315802	Core matrisome	ECM Glycoproteins	CUB domain containing protein 2	Q5VXM1
ANGPTL3	0.17	-3.11	0.394818	0.685882	Matrisome-associated	Secreted Factors	angiopoietin-like 3	Q9Y5C1
COL11A1	0.74	-2.61	8.59397e-05	0.00831293	Core matrisome	Collagens	collagen, type XI, alpha 1	C9JMN2:H7C381:P12107
NTNG1	0.36	-1.96	0.0675231	0.259207	Core matrisome	ECM Glycoproteins	netrin G1	A6NK56:B4DKF0:F5GYT0:F8WEB5:Q9Y2I2
CSF1	0.13	5.55	0.0192085	0.126333	Matrisome-associated	Secreted Factors	colony stimulating factor 1 (macrophage)	E9PJA2:E9PKP4:E9PQ08:H7BY18:P09603
OVGP1	0.31	1.3	0.000590463	0.02074	Matrisome-associated	ECM-affiliated Proteins	oviductal glycoprotein 1, 120kDa	B4DHP1:Q12889
WNT2B	0.1	3.12	0.088225	0.299682	Matrisome-associated	Secreted Factors	wingless-type MMTV integration site family, member 2B	Q5TEH8:Q93097
ADAM30	0.64	-5.6	0.0153851	0.113605	Matrisome-associated	ECM Regulators	ADAM metallopeptidase domain 30	Q9UKF2
ECM1	0.17	5.96	0.0376763	0.186342	Core matrisome	ECM Glycoproteins	extracellular matrix protein 1	Q16610
CTSK	0.18	4.26	0.0404094	0.193664	Matrisome-associated	ECM Regulators	cathepsin K	P43235:Q5QP40
S100A11	0.16	5.94	0.0215172	0.134303	Matrisome-associated	Secreted Factors	S100 calcium binding protein A11	P31949
TCHH	-0.4	-1.76	0.00167697	0.0344378	Matrisome-associated	Secreted Factors	trichohyalin	Q07283
RPTN	0.63	-5.31	0.0146514	0.110484	Matrisome-associated	Secreted Factors	repetin	Q6XPR3
FLG	-0.25	0.75	0.00184727	0.0359601	Matrisome-associated	Secreted Factors	filaggrin	P20930
S100A12	0.42	1.08	0.0330927	0.17328	Matrisome-associated	Secreted Factors	S100 calcium binding protein A12	P80511
S100A6	0.17	7.41	9.67526e-05	0.00879854	Matrisome-associated	Secreted Factors	S100 calcium binding protein A6	P06703:R4GN98
S100A4	0.16	5.58	0.0262717	0.151759	Matrisome-associated	Secreted Factors	S100 calcium binding protein A4	P26447
THBS3	0.18	4.38	0.0112226	0.0944727	Core matrisome	ECM Glycoproteins	thrombospondin 3	B4DQH6:F5H4Z8:P49746:Q2HIZ1
SEMA4A	0.16	1.94	0.00315863	0.047604	Matrisome-associated	ECM-affiliated Proteins	sema domain, immunoglobulin domain (Ig), transmembrane domain (TM) and short cytoplasmic domain, (semaphorin) 4A	Q5TCI4:Q5TCI6:Q5TCJ5:Q5TCJ7:Q9H3S1
ITLN1	0.86	6.25	0.0315107	0.168465	Matrisome-associated	ECM-affiliated Proteins	intelectin 1 (galactofuranose binding)	Q8WWA0
XCL2	0.39	-3.8	0.0302334	0.164087	Matrisome-associated	Secreted Factors	chemokine (C motif) ligand 2	Q9UBD3
SERPINC1	-0.48	-1.9	0.0472365	0.214036	Matrisome-associated	ECM Regulators	serpin peptidase inhibitor, clade C (antithrombin), member 1	P01008
BRINP2	0.35	-0.86	0.0496019	0.220627	Matrisome-associated	Secreted Factors	family with sequence similarity 5, member B	Q9C0B6
FAM20B	-0.1	5.63	0.00410501	0.0549944	Matrisome-associated	ECM Regulators	family with sequence similarity 20, member B	O75063:X6RH03
PRG4	0.62	5.37	0.048464	0.217425	Core matrisome	Proteoglycans	p53-responsive gene 4	E7EQ48:E9PLR3:J3KP74:Q92954
BRINP3	-0.28	1.47	0.0281421	0.156763	Matrisome-associated	Secreted Factors	family with sequence similarity 5, member C	B1AMP1:B7Z260:Q76B58
F13B	-0.24	-5.6	0.480318	0.763024	Matrisome-associated	ECM Regulators	coagulation factor XIII, B polypeptide	P05160
FMOD	0.27	7.17	0.011527	0.095594	Core matrisome	Proteoglycans	fibromodulin	Q06828
PRELP	0.2	8.64	0.0558342	0.231441	Core matrisome	Proteoglycans	proline/arginine-rich end leucine-rich repeat protein	P51888
OPTC	0.34	-4.88	0.0507721	0.223638	Core matrisome	Proteoglycans	opticin	Q5T2G3:Q9UBM4
CTSE	0.86	-1.96	0.0066381	0.071221	Matrisome-associated	ECM Regulators	cathepsin E	B4DNU8:J3KP48:P14091
IL10	-0.43	-2.25	0.0256695	0.149837	Matrisome-associated	Secreted Factors	interleukin 10	P22301
IL19	0.74	-5.69	0.00306499	0.0469864	Matrisome-associated	Secreted Factors	interleukin 19	Q9UHD0
IL24	0	-0.8	0.995304	1	Matrisome-associated	Secreted Factors	interleukin 24	E7ER64:E7ETP6:Q13007
PLXNA2	0.14	5.65	0.0223876	0.137701	Matrisome-associated	ECM-affiliated Proteins	plexin A2	O75051
LAMB3	-0.11	2.27	0.156939	0.42106	Core matrisome	ECM Glycoproteins	laminin, beta 3	Q13751:Q5THA1:X1WI29
LEFTY2	0.3	0.44	0.0279416	0.156157	Matrisome-associated	Secreted Factors	left-right determination factor 2	O00292
EGLN1	-0.12	6.35	0.0276725	0.155085	Matrisome-associated	ECM Regulators	egl nine homolog 1 (C. elegans)	Q9GZT9
LGALS8	-0.11	5.62	0.0115603	0.0956711	Matrisome-associated	ECM-affiliated Proteins	lectin, galactoside-binding, soluble, 8	B1ANM0:E9PJ77:E9PN19:E9PNC2:E9PPL1:E9PPM4:E9PRN3:F6V2D4:H7BXD8:O00214:Q5T3P9
PXDN	0.22	5.99	0.000455205	0.0182602	Core matrisome	ECM Glycoproteins	peroxidasin homolog (Drosophila)	C9J4I9:H7C1W1:H7C300:H7C3W2:Q92626
CRIM1	0.09	5.87	0.120339	0.363448	Core matrisome	ECM Glycoproteins	cysteine rich transmembrane BMP regulator 1 (chordin-like)	H7C1Z0:H7C2T6:H7C458:Q9NZV1
VIT	0.1	4.44	0.305091	0.596512	Core matrisome	ECM Glycoproteins	vitrin	B5MD45:C9J6F5:H7C587:Q6UXI7
EFEMP1	0.27	7.28	0.00111703	0.0277406	Core matrisome	ECM Glycoproteins	EGF-containing fibulin-like extracellular matrix protein 1	C9J4H7:C9J4J8:C9J8S9:C9JPZ9:C9JQX7:C9JUM4:Q12805:Q580Q6
REG3G	1.38	-3.16	3.05858e-06	0.00118546	Matrisome-associated	ECM-affiliated Proteins	regenerating islet-derived 3 gamma	Q6UW15
REG1B	1.26	-0.21	1.93857e-05	0.00376852	Matrisome-associated	ECM-affiliated Proteins	regenerating islet-derived 1 beta	H7BZ24:P48304
REG1A	1.14	1.25	3.96449e-05	0.00577213	Matrisome-associated	ECM-affiliated Proteins	regenerating islet-derived 1 alpha	P05451
REG3A	1.12	-1.82	0.000223327	0.0135168	Matrisome-associated	ECM-affiliated Proteins	regenerating islet-derived 3 alpha	Q06141
SEMA4C	0.13	5.35	0.0217477	0.135097	Matrisome-associated	ECM-affiliated Proteins	sema domain, immunoglobulin domain (Ig), transmembrane domain (TM) and short cytoplasmic domain, (semaphorin) 4C	C9J4M7:C9JV89:Q9C0C4
FBLN7	0.21	0.69	0.0409616	0.195486	Core matrisome	ECM Glycoproteins	fibulin 7	B8ZZC1:H7BZ65:Q53RD9:Q8IY13
IL1A	-0.58	-3.31	0.116814	0.357529	Matrisome-associated	Secreted Factors	interleukin 1, alpha	P01583
IL1RN	-0.21	0.68	0.15063	0.410981	Matrisome-associated	Secreted Factors	interleukin 1 receptor antagonist	P18510
C1QL2	0.58	-3.78	0.00104546	0.0269146	Matrisome-associated	ECM-affiliated Proteins	complement component 1, q subcomponent-like 2	Q7Z5L3
INHBB	0.27	2.88	0.0505268	0.223029	Matrisome-associated	Secreted Factors	inhibin, beta B	P09529
FRZB	0.52	4.32	0.000153109	0.0109335	Matrisome-associated	Secreted Factors	frizzled-related protein	Q92765
COL3A1	0.26	8.82	0.0361148	0.182342	Core matrisome	Collagens	collagen, type III, alpha 1	E7ENY8:H7C435:P02461
MSTN	0.29	-1.51	0.00134352	0.0305892	Matrisome-associated	Secreted Factors	myostatin	O14793
ADAM23	-0.35	5.61	7.65251e-06	0.00219424	Matrisome-associated	ECM Regulators	ADAM metallopeptidase domain 23	E7EWD3:H7C2M6:O75077
FN1	0.23	9.95	0.0255225	0.149257	Core matrisome	ECM Glycoproteins	fibronectin 1	F8W7G7:H0Y4K8:H0Y7Z1:P02751
WNT6	0.05	0.94	0.632281	0.857982	Matrisome-associated	Secreted Factors	wingless-type MMTV integration site family, member 6	Q9Y6F9
WNT10A	0.41	-2.33	0.00188449	0.0361462	Matrisome-associated	Secreted Factors	wingless-type MMTV integration site family, member 10A	H7BZB8:Q9GZT5
INHA	-0.28	2.73	0.0378993	0.186444	Matrisome-associated	Secreted Factors	inhibin, alpha	P05111
CCL20	-0.24	-0.71	0.53804	0.802214	Matrisome-associated	Secreted Factors	chemokine (C-C motif) ligand 20	P78556
GPC1	-0.14	7.48	0.0103538	0.0913178	Matrisome-associated	ECM-affiliated Proteins	glypican 1	C9J4Y6:H7BZE9:H7BZL4:H7C024:H7C410:P35052
CRELD1	-0.1	5.74	0.0131804	0.103876	Core matrisome	ECM Glycoproteins	cysteine-rich with EGF-like domains 1	F8WBY3:H7C2L3:Q96HD1
WNT7A	0.59	-5.09	0.00434556	0.0567801	Matrisome-associated	Secreted Factors	wingless-type MMTV integration site family, member 7A	O00755
NGLY1	-0.14	4.16	0.00295944	0.0461873	Matrisome-associated	ECM Regulators	N-glycanase 1	C9JU75:H0Y2P2:Q96IV0:Q9NV10
TGM4	-0.19	-3.79	0.44325	0.73194	Matrisome-associated	ECM Regulators	transglutaminase 4 (prostate)	F8WCU8:P49221
CLEC3B	0.13	4.77	0.0785453	0.280252	Matrisome-associated	ECM-affiliated Proteins	C-type lectin domain family 3, member B	E9PHK0:P05452
PLXNB1	0	6.19	0.961175	1	Matrisome-associated	ECM-affiliated Proteins	plexin B1	G8JLJ7:O43157
MST1	0.19	2.22	0.0116931	0.0963286	Matrisome-associated	Secreted Factors	macrophage stimulating 1 (hepatocyte growth factor-like)	F5H6L8:G3XAK1:H7C0F8:P26927
HYAL1	-0.15	5.18	0.00577381	0.0660334	Matrisome-associated	ECM Regulators	hyaluronoglucosaminidase 1	C9JB49:C9JRK1:Q12794
HYAL2	0.14	5.67	0.0476492	0.215091	Matrisome-associated	ECM Regulators	hyaluronoglucosaminidase 2	C9J700:C9JBF5:C9JSD1:C9JSI7:C9K016:Q12891
SEMA3G	0.19	4.78	0.00159403	0.0336277	Matrisome-associated	ECM-affiliated Proteins	sema domain, immunoglobulin domain (Ig), short basic domain, secreted, (semaphorin) 3G	C9JXB2:H7C5M7:Q9NS98
ITIH1	-0.15	-2.11	0.560183	0.819104	Matrisome-associated	ECM Regulators	inter-alpha (globulin) inhibitor H1	B5MCP1:F5H7E1:F8WAS2:H7C0N0:H7C5I0:P19827
WNT5A	-0.19	1.98	0.0340845	0.175832	Matrisome-associated	Secreted Factors	wingless-type MMTV integration site family, member 5A	C9J8I8:P41221
ADAMTS9	0.04	5.92	0.803464	0.961392	Matrisome-associated	ECM Regulators	ADAM metallopeptidase with thrombospondin type 1 motif, 9	C9JWI2:H0Y859:Q9P2N4
ABI3BP	0.2	6.01	0.0171296	0.120422	Core matrisome	ECM Glycoproteins	ABI family, member 3 (NESH) binding protein	B4DSV9:D3YTG3:E9PPR9:E9PRB5:H0Y897:H0YCG4:H0YCP4:H0YDN0:H0YDW0:H0YEA0:H0YEL2:H0YF18:H0YF57:H7C4H3:H7C4N5:H7C4S3:H7C4T1:H7C4X4:H7C524:H7C556:H7C5S3:Q5JPC9:Q7Z7G0
ZPLD1	0.85	-3.37	3.94515e-05	0.00576051	Core matrisome	ECM Glycoproteins	zona pellucida-like domain containing 1	Q8TCW7
MUC13	0.37	-3.11	0.00419393	0.0556432	Matrisome-associated	ECM-affiliated Proteins	mucin 13, cell surface associated	C9IZG1:Q9H3R2
PLXND1	0.08	6.62	0.0702458	0.265846	Matrisome-associated	ECM-affiliated Proteins	plexin D1	D6RH25:H0Y9D1:H0YA64:H0YAB2:H0YAM9:Q9Y4D7
KY	-0.37	0.98	0.0208825	0.132138	Matrisome-associated	ECM Regulators	kyphoscoliosis peptidase	B4DGA7:Q8NBH2
PCOLCE2	0.2	6.86	0.0194416	0.127254	Core matrisome	ECM Glycoproteins	procollagen C-endopeptidase enhancer 2	C9JYX9:H7C520:H7C5D5:Q9UKZ9
IL12A	0.2	-1.18	0.0247929	0.146723	Matrisome-associated	Secreted Factors	interleukin 12A (natural killer cell stimulatory factor 1, cytotoxic lymphocyte maturation factor 1, p35)	E7ENE1:E9PGR3:P29459
TNFSF10	0.14	4.08	0.0802122	0.283179	Matrisome-associated	Secreted Factors	tumor necrosis factor (ligand) superfamily, member 10	H7C246:P50591
HRG	-0.89	-2.88	0.0232327	0.141124	Matrisome-associated	ECM Regulators	histidine-rich glycoprotein	P04196
KNG1	-0.52	-2.03	0.0105025	0.0920536	Matrisome-associated	ECM Regulators	kininogen 1	P01042
ADIPOQ	-0.54	2.07	0.0374022	0.185723	Core matrisome	ECM Glycoproteins	adiponectin, C1Q and collagen domain containing	Q15848
MUC20	0.21	2.3	0.0723916	0.268821	Matrisome-associated	ECM-affiliated Proteins	mucin 20, cell surface associated	C9JJE7:E9PH32:H7C102:Q8N307
SPON2	0.25	4.72	0.00422785	0.0558776	Core matrisome	ECM Glycoproteins	spondin 2, extracellular matrix protein	D6RA41:D6RB12:D6RBY3:D6REX2:D6RFY9:D6RIH5:Q9BUD6
S100P	0.44	-0.42	0.00509211	0.061676	Matrisome-associated	Secreted Factors	S100 calcium binding protein P	P25815
FGFBP1	0.59	-3.03	0.00120533	0.0287642	Matrisome-associated	Secreted Factors	fibroblast growth factor binding protein 1	Q14512
IGFBP7	0.09	8.72	0.0545993	0.231182	Core matrisome	ECM Glycoproteins	insulin-like growth factor binding protein 7	Q16270
CXCL8	-0.53	3.94	0.0441076	0.204982	Matrisome-associated	Secreted Factors	interleukin 8	C9J4T6:P10145
CXCL6	-0.19	0.35	0.386132	0.679556	Matrisome-associated	Secreted Factors	chemokine (C-X-C motif) ligand 6 (granulocyte chemotactic protein 2)	D6RF92:P80162
CXCL5	1.06	-0.31	1.10573e-05	0.00272866	Matrisome-associated	Secreted Factors	chemokine (C-X-C motif) ligand 5	P42830
CXCL3	0.36	2.16	0.041311	0.196312	Matrisome-associated	Secreted Factors	chemokine (C-X-C motif) ligand 3	P19876
CXCL2	0.27	4.8	0.0734198	0.270233	Matrisome-associated	Secreted Factors	chemokine (C-X-C motif) ligand 2	P19875
EPGN	0.58	-1.97	0.0342721	0.176452	Matrisome-associated	Secreted Factors	epithelial mitogen homolog (mouse)	A0PK19:H3BM13:Q6UW88
EREG	-0.2	0.64	0.267285	0.561087	Matrisome-associated	Secreted Factors	epiregulin	O14944
AREG	-0.31	3.4	0.0613089	0.243899	Matrisome-associated	Secreted Factors	amphiregulin	D6RFX5:P15514
PARM1	-0.17	6.84	0.00904348	0.084108	Matrisome-associated	ECM-affiliated Proteins	prostate androgen-regulated mucin-like protein 1	D6RBB6:Q6UWI2
CXCL10	1.4	1.13	4.63798e-07	0.00029287	Matrisome-associated	Secreted Factors	chemokine (C-X-C motif) ligand 10	P02778
CXCL11	1.55	-1.34	7.32882e-09	9.5786e-06	Matrisome-associated	Secreted Factors	chemokine (C-X-C motif) ligand 11	O14625
CXCL13	-0.65	-3.68	0.0442558	0.205416	Matrisome-associated	Secreted Factors	chemokine (C-X-C motif) ligand 13	O43927
FRAS1	-0.08	3.1	0.250962	0.542069	Core matrisome	ECM Glycoproteins	Fraser syndrome 1	D6RCP6:H0Y8V2:H0Y930:H0Y9A6:H0Y9C9:Q86XX4
ANXA3	0.2	4.65	0.00435986	0.0568501	Matrisome-associated	ECM-affiliated Proteins	annexin A3	D6RA82:D6RAZ8:D6RCA8:D6RFG5:D6RFJ9:P12429
FGF5	-0.44	-2.32	0.00802419	0.0780126	Matrisome-associated	Secreted Factors	fibroblast growth factor 5	H0Y9E2:P12034
IBSP	0.86	-4.38	2.18922e-05	0.00410115	Core matrisome	ECM Glycoproteins	integrin-binding sialoprotein	P21815
MEPE	0.47	-5.71	0.0442398	0.205405	Core matrisome	ECM Glycoproteins	matrix extracellular phosphoglycoprotein	D6RAC8:D6RFW6:Q9NQ76
SPP1	0.55	3.95	0.000965261	0.0259558	Core matrisome	ECM Glycoproteins	secreted phosphoprotein 1	D6R9C5:P10451
EMCN	0.13	5.03	0.04308	0.201759	Matrisome-associated	ECM-affiliated Proteins	endomucin	D6RHW5:H0YAA7:Q9ULC0
EGF	-0.41	2.83	1.12018e-06	0.00056209	Matrisome-associated	Secreted Factors	epidermal growth factor (beta-urogastrone)	P01133
IL15	0.13	2.35	0.00798171	0.0777825	Matrisome-associated	Secreted Factors	interleukin 15	P40933
FREM3	0.33	-3.68	0.0361768	0.182524	Matrisome-associated	ECM-affiliated Proteins	FRAS1 related extracellular matrix 3	P0C091
SFRP2	0.38	2.02	0.075328	0.272976	Matrisome-associated	Secreted Factors	secreted frizzled-related protein 2	Q96HF1
FGB	-1.05	0.16	0.0168066	0.119127	Core matrisome	ECM Glycoproteins	fibrinogen beta chain	D6REL8:F8W6P4:P02675
FGA	-0.79	0.47	0.0754125	0.273114	Core matrisome	ECM Glycoproteins	fibrinogen alpha chain	P02671
FGG	-0.81	-0.1	0.0504033	0.222746	Core matrisome	ECM Glycoproteins	fibrinogen gamma chain	C9JC84:C9JEU5:C9JPQ9:C9JU00:P02679
SPOCK3	-0.18	-2.06	0.354365	0.648622	Core matrisome	Proteoglycans	sparc/osteonectin, cwcv and kazal-like domains proteoglycan (testican) 3	B4DG04:E7EMP8:E7ENM6:E7ENT7:E7ENY3:E7EQ24:E7ESN1:E7EVH4:H0YA19:Q4W5S3:Q9BQ16
ADAM29	0.73	-5.27	0.00313419	0.0474441	Matrisome-associated	ECM Regulators	ADAM metallopeptidase domain 29	D6RBU0:D6RHU0:D6RIU9:Q9UKF5
VEGFC	0.4	3.2	1.25546e-05	0.00291009	Matrisome-associated	Secreted Factors	vascular endothelial growth factor C	P49767
ADAMTS16	0.48	-2.47	0.00542026	0.0638213	Matrisome-associated	ECM Regulators	ADAM metallopeptidase with thrombospondin type 1 motif, 16	Q2XQZ0:Q8TE57
CCL28	0.19	0.19	0.0768856	0.276595	Matrisome-associated	Secreted Factors	chemokine (C-C motif) ligand 28	D6RC73:Q9NRJ3
FGF10	-0.31	-0.82	0.0137608	0.106503	Matrisome-associated	Secreted Factors	fibroblast growth factor 10	D6RG33:O15520
FST	-0.4	2.94	0.00104629	0.0269238	Matrisome-associated	Secreted Factors	follistatin	H0YA75:H0YAF9:P19883
ESM1	0.85	0.67	8.71759e-05	0.00834113	Core matrisome	Proteoglycans	endothelial cell-specific molecule 1	M0R154:Q9NQ30
ADAMTS6	0.28	0.93	0.00144045	0.0318966	Matrisome-associated	ECM Regulators	ADAM metallopeptidase with thrombospondin type 1 motif, 6	D6R9L6:Q9UKP5
THBS4	0.34	6.63	0.00952686	0.0870444	Core matrisome	ECM Glycoproteins	thrombospondin 4	E7ES19:P35443
VCAN	0.21	6.99	0.0399074	0.19202	Core matrisome	Proteoglycans	versican	D6RGZ6:E9PF17:P13611:Q86W61
HAPLN1	0.42	0.98	0.0169361	0.119742	Core matrisome	Proteoglycans	hyaluronan and proteoglycan link protein 1	D6RAK7:D6RBS1:D6RBX9:D6RC59:D6RFI7:D6RG04:P10915
EDIL3	0.21	3.58	0.0171241	0.120419	Core matrisome	ECM Glycoproteins	EGF-like repeats and discoidin I-like domains 3	O43854
LOX	0.46	5.14	0.000326969	0.0157904	Matrisome-associated	ECM Regulators	lysyl oxidase	H0YAL3:P28300
ADAMTS19	-0.04	-0.82	0.729074	0.917875	Matrisome-associated	ECM Regulators	ADAM metallopeptidase with thrombospondin type 1 motif, 19	D6R9M2:H0Y8Y0:Q8TE59
P4HA2	-0.13	5.29	0.0221182	0.136658	Matrisome-associated	ECM Regulators	prolyl 4-hydroxylase, alpha polypeptide II	A8MXE0:C9JCP0:C9JFJ1:C9JIG4:C9JN43:C9JX45:E7ENX0:E7EPI9:E7ERI1:O15460
IL13	0.35	-4.66	0.078726	0.280647	Matrisome-associated	Secreted Factors	interleukin 13	P35225
IL4	0.46	-5.08	0.0077554	0.0766107	Matrisome-associated	Secreted Factors	interleukin 4	P05112
CXCL14	0.08	3.11	0.675403	0.880136	Matrisome-associated	Secreted Factors	chemokine (C-X-C motif) ligand 14	O95715
IL9	0.45	-5.88	0.0351932	0.179186	Matrisome-associated	Secreted Factors	interleukin 9	P15248
TGFBI	0.22	6.23	0.0124274	0.0999546	Core matrisome	ECM Glycoproteins	transforming growth factor, beta-induced, 68kDa	D6RBX4:G8JLA8:H0Y8L3:H0Y8M8:H0Y9D7:H0YAB8:H0YAH8:Q15582:S4R3C6
NRG2	-0.15	0.77	0.0297922	0.162619	Matrisome-associated	Secreted Factors	neuregulin 2	F5GZS7:F5H0N2:O14511
IL17B	0.25	-1.99	0.00837163	0.0802055	Matrisome-associated	Secreted Factors	interleukin 17B	Q9UHF5
ANXA6	-0.11	7.45	0.00162232	0.033957	Matrisome-associated	ECM-affiliated Proteins	annexin A6	A6NN80:E5RFF0:E5RI05:E5RIU8:E5RJF5:E5RJR0:E5RK63:E5RK69:E7EMC6:H0YC77:P08133
SPARC	0.15	9.44	0.0320747	0.170281	Core matrisome	ECM Glycoproteins	secreted protein, acidic, cysteine-rich (osteonectin)	E5RJA5:E5RK62:F5GY03:F5H4E2:P09486
ADAM19	0.05	5.58	0.565858	0.82388	Matrisome-associated	ECM Regulators	ADAM metallopeptidase domain 19 (meltrin beta)	E5RIS2:E7ENW4:E9PD32:H0YC66:Q9H013
ADAMTS2	0.17	5.19	0.0143221	0.109101	Matrisome-associated	ECM Regulators	ADAM metallopeptidase with thrombospondin type 1 motif, 2	O95450
SERPINB1	-0.24	5.02	0.00234517	0.0411999	Matrisome-associated	ECM Regulators	serpin peptidase inhibitor, clade B (ovalbumin), member 1	B4DNT0:P30740
BMP6	0.29	2.52	0.00164055	0.0341391	Matrisome-associated	Secreted Factors	bone morphogenetic protein 6	P22004
MUC22	-0.37	-3	0.045364	0.209075	Matrisome-associated	ECM-affiliated Proteins	hypothetical LOC729792	E2RYF6
LTA	0.22	-2.78	0.060784	0.242562	Matrisome-associated	Secreted Factors	lymphotoxin alpha (TNF superfamily, member 1)	P01374
TNF	0.6	-0.05	0.000396892	0.017053	Matrisome-associated	Secreted Factors	tumor necrosis factor (TNF superfamily, member 2)	P01375
LTB	0.26	-0.94	0.0483675	0.21717	Matrisome-associated	Secreted Factors	lymphotoxin beta (TNF superfamily, member 3)	Q06643
VWA7	-0.25	2.7	0.00173289	0.03509	Core matrisome	ECM Glycoproteins	chromosome 6 open reading frame 27	E7EMA3:Q9Y334
TNXB	0.2	7.63	0.0150953	0.11241	Core matrisome	ECM Glycoproteins	tenascin XB	C9J7W4:E7EPZ9:P22105
EGFL8	0.18	3.66	0.0137418	0.106417	Matrisome-associated	Secreted Factors	EGF-like-domain, multiple 8	Q5JP22:Q99944
SCUBE3	-0.24	2.74	0.049499	0.220327	Matrisome-associated	Secreted Factors	signal peptide, CUB domain, EGF-like 3	Q8IX30
IL17A	0.52	-6.03	0.0114516	0.0952708	Matrisome-associated	Secreted Factors	interleukin 17A	Q16552
IL17F	0.87	-6.01	0.000571344	0.0204137	Matrisome-associated	Secreted Factors	interleukin 17F	Q96PD4
TINAG	0.31	-3.17	0.00397766	0.0539051	Core matrisome	ECM Glycoproteins	tubulointerstitial nephritis antigen	B1AQ11:Q5T466:Q5T471:Q9UJW2
BMP5	-0.22	2.02	0.0218621	0.135617	Matrisome-associated	Secreted Factors	bone morphogenetic protein 5	B4E0Y4:P22003
COL12A1	0.23	6.06	0.0274911	0.154538	Core matrisome	Collagens	collagen, type XII, alpha 1	D6RGG3:H0Y4P7:H0Y5N9:H0Y991:Q99715
COL10A1	0.07	-2.42	0.657434	0.873318	Core matrisome	Collagens	collagen, type X, alpha 1	Q03692:Q5QPC7:Q5QPC8
PLG	-1.56	-2.57	0.000986157	0.0261952	Matrisome-associated	ECM Regulators	plasminogen	A6PVI2:P00747:Q5TEH5
SMOC2	0.31	5.91	0.00439652	0.0571161	Core matrisome	ECM Glycoproteins	SPARC related modular calcium binding 2	H0Y3J4:H0Y5I1:Q9H3U7
SFRP4	0.4	4.12	0.0200105	0.129427	Matrisome-associated	Secreted Factors	secreted frizzled-related protein 4	C9JMJ2:Q6FHJ7
INHBA	-0.59	3.56	7.05767e-05	0.00747615	Matrisome-associated	Secreted Factors	inhibin, beta A	P08476
AEBP1	0.28	7.91	0.00245192	0.0420651	Core matrisome	ECM Glycoproteins	AE binding protein 1	C9JLQ8:H7C0W8:H7C1J5:H7C391:H7C3D7:H7C4B5:Q8IUX7
IGFBP1	0.74	-2.03	0.00487645	0.0601673	Core matrisome	ECM Glycoproteins	insulin-like growth factor binding protein 1	C9J6H2:C9JXF9:P08833
IGFBP3	0.4	7.72	0.000157331	0.0111399	Core matrisome	ECM Glycoproteins	insulin-like growth factor binding protein 3	B3KWK7:C9JMX4:H0Y485:H0Y5K2:P17936
VWC2	-0.19	4.07	0.0437473	0.203746	Matrisome-associated	Secreted Factors	von Willebrand factor C domain containing 2	Q2TAL6
COL1A2	0.18	9.12	0.0703259	0.266024	Core matrisome	Collagens	collagen, type I, alpha 2	P08123
PCOLCE	0.15	6	0.0622585	0.246507	Core matrisome	ECM Glycoproteins	procollagen C-endopeptidase enhancer	Q15113
EPO	0.15	-3.2	0.518077	0.789628	Matrisome-associated	Secreted Factors	erythropoietin	P01588
MUC12	0.27	-2.74	0.0211071	0.132796	Matrisome-associated	ECM-affiliated Proteins	mucin 12, cell surface associated	F5GWV9:H7BXN1:Q9UKN1
SERPINE1	0.19	7.38	0.366788	0.661919	Matrisome-associated	ECM Regulators	serpin peptidase inhibitor, clade E (nexin, plasminogen activator inhibitor type 1), member 1	P05121
COL26A1	-0.34	-3.1	0.0160135	0.11572	Core matrisome	Collagens	EMI domain containing 2	C9JPW4:Q96A83
RELN	-0.18	2.9	0.157902	0.422526	Core matrisome	ECM Glycoproteins	reelin	H7C2B0:J3KQ66:P78509
LAMB1	0.11	7.57	0.0549391	0.231182	Core matrisome	ECM Glycoproteins	laminin, beta 1	C9J296:E7EPA6:E9PCS6:G3XAI2:P07942
WNT16	0.5	-2.92	0.000121793	0.00990324	Matrisome-associated	Secreted Factors	wingless-type MMTV integration site family, member 16	E9PH60:Q9UBV4
HYAL4	0.67	-3.01	5.0691e-05	0.00651907	Matrisome-associated	ECM Regulators	hyaluronoglucosaminidase 4	C9J6F9:C9JU18:F8WDH9:Q2M3T9
SPAM1	0.64	-5.2	0.0113522	0.0949257	Matrisome-associated	ECM Regulators	sperm adhesion molecule 1 (PH-20 hyaluronidase, zona pellucida binding)	C9J2X5:P38567
KCP	-0.26	-0.35	0.00533845	0.0634561	Core matrisome	ECM Glycoproteins	kielin/chordin-like protein	Q6ZWJ8
PLXNA4	-0.18	4.34	0.0131338	0.103625	Matrisome-associated	ECM-affiliated Proteins	plexin A4	Q9HCM2
PTN	0.27	5.31	0.020862	0.132138	Matrisome-associated	Secreted Factors	pleiotrophin	C9JR52:P21246
CLEC5A	0.28	-0.51	0.0419747	0.19845	Matrisome-associated	ECM-affiliated Proteins	C-type lectin domain family 5, member A	C9JCE4:C9JPR7:F8WCL0:Q14DL9:Q9NY25
PRSS1	0.91	1.86	0.00106986	0.0271695	Matrisome-associated	ECM Regulators	protease, serine, 1 (trypsin 1)	E7EQ64:H0Y8D1:P07477
PRSS2	0.82	2.05	0.00342101	0.0497091	Matrisome-associated	ECM Regulators	protease, serine, 2 (trypsin 2)	P07478
FGL1	-0.23	-2.22	0.484282	0.763024	Core matrisome	ECM Glycoproteins	fibrinogen-like 1	Q08830
FGF17	0.19	-1.06	0.0612658	0.243831	Matrisome-associated	Secreted Factors	fibroblast growth factor 17	O60258
LGI3	-0.36	1.27	0.0221358	0.136682	Core matrisome	ECM Glycoproteins	leucine-rich repeat LGI family, member 3	A5PLP2:E5RIV5:H0YAP4:Q8N145
LOXL2	0.26	3.84	0.0209415	0.132297	Matrisome-associated	ECM Regulators	lysyl oxidase-like 2	E5RFE2:E5RFY0:E5RHH3:E5RI22:E5RJL2:H0YAP6:H0YAR1:Q9Y4K0:R4GMS2
ADAM28	0.2	0.57	0.0375916	0.186103	Matrisome-associated	ECM Regulators	ADAM metallopeptidase domain 28	B4DDY3:E5RGY1:E5RJQ1:E7EMU1:H0YBG8:H0YBQ8:Q9UKQ2
ADAMDEC1	-0.5	-3.47	0.00764079	0.076083	Matrisome-associated	ECM Regulators	ADAM-like, decysin 1	E5RK05:O15204
ADAM7	0.78	-5.87	0.00127122	0.0297305	Matrisome-associated	ECM Regulators	ADAM metallopeptidase domain 7	C9JK28:E5RK87:Q6PEJ6:Q9H2U9
NRG1	0.5	1.13	0.00046876	0.0186179	Matrisome-associated	Secreted Factors	neuregulin 1	B7Z1E3:E5RHP6:E5RHQ1:E5RIG8:E7EX30:F8W9E3:H0YBA3:H0YCP0:H0YDC2:H7BXY2:Q02297
HTRA4	0.41	-3.77	0.00622671	0.0687448	Matrisome-associated	ECM Regulators	HtrA serine peptidase 4	P83105
ADAM9	-0.14	5.84	0.020865	0.132138	Matrisome-associated	ECM Regulators	ADAM metallopeptidase domain 9 (meltrin gamma)	A0AVL1:C9J6H5:C9JPM3:F8WC54:Q13443
ADAM32	0.12	-0.27	0.0735844	0.270493	Matrisome-associated	ECM Regulators	ADAM metallopeptidase domain 32	E3W988:E5RGK7:E5RJE6:E5RJY7:E7EPX8:E7ER82:Q8TC27
SULF1	0.21	4.88	0.0379012	0.186444	Matrisome-associated	ECM Regulators	sulfatase 1	E9PI06:E9PJL8:E9PLS5:E9PPQ3:E9PS14:H0YDR1:Q8IWU6
CRISPLD1	0.26	2.47	0.0744314	0.27101	Core matrisome	ECM Glycoproteins	cysteine-rich secretory protein LCCL domain containing 1	B7Z8V9:E5RJS4:Q9H336
IL7	0.24	-1.2	0.0202943	0.130466	Matrisome-associated	Secreted Factors	interleukin 7	P13232:Q5FBY3:Q5FBY6
GDF6	0.17	1.57	0.0501358	0.222053	Matrisome-associated	Secreted Factors	growth differentiation factor 6	Q6KF10
CTHRC1	0.55	1.57	4.36412e-05	0.00604942	Core matrisome	ECM Glycoproteins	collagen triple helix repeat containing 1	E5RK99:E7EVQ5:Q96CG8
RSPO2	0.53	-1.96	0.00370987	0.0516879	Core matrisome	ECM Glycoproteins	R-spondin 2 homolog (Xenopus laevis)	E5RGU9:E5RH25:E5RHC3:E5RJA2:E5RJU7:Q6UXX9
COL22A1	0.25	-1.13	0.0480679	0.216269	Core matrisome	Collagens	collagen, type XXII, alpha 1	H0YAX7:Q8NFW1
IFNA4	0.85	-6	0.00197001	0.0370531	Matrisome-associated	Secreted Factors	interferon, alpha 4	P05014
IFNA7	0.67	-6.06	0.00454465	0.0576285	Matrisome-associated	Secreted Factors	interferon, alpha 7	P01567
IFNA10	0.53	-6.06	0.0206276	0.131458	Matrisome-associated	Secreted Factors	interferon, alpha 10	P01566
IFNA16	0.4	-6.05	0.0371554	0.185128	Matrisome-associated	Secreted Factors	interferon, alpha 16	P05015
IFNA17	0.64	-6.03	0.00636726	0.069322	Matrisome-associated	Secreted Factors	interferon, alpha 17	P01571
IFNA5	0.65	-5.27	0.00634201	0.0691984	Matrisome-associated	Secreted Factors	interferon, alpha 5	P01569
IFNA6	1.15	-6	7.08634e-06	0.00209607	Matrisome-associated	Secreted Factors	interferon, alpha 6	P05013
IFNA13	0.57	-6.05	0.0106493	0.0921171	Matrisome-associated	Secreted Factors	interferon, alpha 13	E9PB07:P01562
IFNA8	0.61	-6.04	0.00626031	0.0687838	Matrisome-associated	Secreted Factors	interferon, alpha 8	P32881
IFNA1	0.49	-6.04	0.0193085	0.126709	Matrisome-associated	Secreted Factors	interferon, alpha 1	P01562
IFNE	0.85	-4.95	0.00220481	0.0398553	Matrisome-associated	Secreted Factors	interferon, epsilon	Q86WN2
PRSS3	0.84	-2.09	1.769e-05	0.00356336	Matrisome-associated	ECM Regulators	protease, serine, 3	B1AN99:P35030
CCL21	0.47	2.83	0.00415682	0.0553762	Matrisome-associated	Secreted Factors	chemokine (C-C motif) ligand 21	O00585:Q5VZ73
ANXA1	0.14	6.52	0.0174641	0.121795	Matrisome-associated	ECM-affiliated Proteins	annexin A1	P04083:Q5T3N0:Q5T3N1
PCSK5	0.19	3.56	0.00240539	0.0418783	Matrisome-associated	ECM Regulators	proprotein convertase subtilisin/kexin type 5	B1AMG5:B1AMG8:Q5JSG7:Q92824
CTSL	-0.14	6.32	0.00394443	0.053597	Matrisome-associated	ECM Regulators	cathepsin L1	P07711:Q5T8F0
SEMA4D	-0.11	4.43	0.00798769	0.0778139	Matrisome-associated	ECM-affiliated Proteins	sema domain, immunoglobulin domain (Ig), transmembrane domain (TM) and short cytoplasmic domain, (semaphorin) 4D	C9JD54:C9JFP1:C9JYS7:E9PFD9:F5H044:Q92854
OMD	0.23	3.98	0.0309555	0.166399	Core matrisome	Proteoglycans	osteomodulin	Q99983
ASPN	0.36	5.11	0.0235519	0.142188	Core matrisome	Proteoglycans	asporin	C9JGC9:Q05CQ6:Q5TBF2:Q9BXN1
ECM2	0.18	4.46	0.0696055	0.264224	Core matrisome	ECM Glycoproteins	extracellular matrix protein 2, female organ and adipocyte specific	O94769:Q5T9F3:Q5T9F4
AMBP	-0.72	-1.42	0.0514656	0.225628	Matrisome-associated	ECM Regulators	alpha-1-microglobulin/bikunin precursor	P02760:S4R3Y4:S4R471
TNC	0.4	6.27	0.0355969	0.180539	Core matrisome	ECM Glycoproteins	tenascin C	E9PC84:F5H5D6:F5H7V9:H0YGZ3:J3QSU6:P24821
MEGF9	-0.14	3.99	0.0406364	0.194363	Matrisome-associated	Secreted Factors	multiple EGF-like-domains 9	C9J1K8:Q9H1U4
HMCN2	0.22	4.81	0.0314219	0.168182	Core matrisome	ECM Glycoproteins	hemicentin 2	A2A3K3:H0Y3X1:H7BZI5:H7C0N8:H7C3T8:Q8NDA2
COL5A1	0.22	6.71	0.0112388	0.0944727	Core matrisome	Collagens	collagen, type V, alpha 1	H7BY82:P20908
EGFL7	0.22	6.64	0.00309237	0.047096	Matrisome-associated	Secreted Factors	EGF-like-domain, multiple 7	Q9UHF1:R4GMT3
ITIH5	0.25	4.88	0.0321221	0.17034	Matrisome-associated	ECM Regulators	inter-alpha (globulin) inhibitor H5	C9J2H1:G5E9D8:H7C5A6:J3KQ60:Q86UX2
ITIH2	-0.31	-2.28	0.126963	0.375465	Matrisome-associated	ECM Regulators	inter-alpha (globulin) inhibitor H2	P19823:Q5T985:Q5T987
PLXDC2	0.27	5.66	0.000778366	0.0238388	Matrisome-associated	ECM-affiliated Proteins	plexin domain containing 2	Q6UX71
CXCL12	0.14	6.93	0.0521067	0.227448	Matrisome-associated	Secreted Factors	chemokine (C-X-C motif) ligand 12 (stromal cell-derived factor 1)	P48061
ANXA8L1	0.52	0.09	0.00483855	0.0599486	Matrisome-associated	ECM-affiliated Proteins	annexin A8-like 1	F5H7X5:Q5T2P7:Q5T2P8
GDF10	0.22	1.73	0.0762608	0.275178	Matrisome-associated	Secreted Factors	growth differentiation factor 10	P55107
ANXA8	0.63	0.33	0.0264257	0.152299	Matrisome-associated	ECM-affiliated Proteins	annexin A8	B4DTC9:P13928:Q5VTM3
MBL2	-0.18	-4.79	0.584282	0.836129	Matrisome-associated	ECM-affiliated Proteins	mannose-binding lectin (protein C) 2, soluble (opsonic defect)	P11226
SRGN	0.15	5.75	0.0418835	0.198152	Core matrisome	Proteoglycans	serglycin	P10124
NODAL	0.37	-2.55	0.000809335	0.024161	Matrisome-associated	Secreted Factors	nodal homolog (mouse)	H7C0E4:Q96S42
ADAMTS14	0.38	0.78	0.0055081	0.0643834	Matrisome-associated	ECM Regulators	ADAM metallopeptidase with thrombospondin type 1 motif, 14	Q8WXS8
ANXA7	-0.1	6.3	0.00650958	0.0702185	Matrisome-associated	ECM-affiliated Proteins	annexin A7	B4DT77:B9ZVT2:P20073
PLAU	0.02	4	0.857119	0.993995	Matrisome-associated	ECM Regulators	plasminogen activator, urokinase	E7ESM2:E7ET40:P00749:S4R3G7
ANXA11	-0.11	8.05	0.00420468	0.055709	Matrisome-associated	ECM-affiliated Proteins	annexin A11	H0Y6E1:P50995:Q5T0G7:Q5T0G9
MMRN2	0.09	5.88	0.0756248	0.273601	Core matrisome	ECM Glycoproteins	multimerin 2	Q9H8L6:R4GMY6:V9GY37:V9GY43:V9GYS9
SFRP5	-0.34	5.32	0.0725655	0.268821	Matrisome-associated	Secreted Factors	secreted frizzled-related protein 5	Q5T4F7
LOXL4	-0.23	1.85	0.0608912	0.242807	Matrisome-associated	ECM Regulators	lysyl oxidase-like 4	Q96JB6
WNT8B	0.27	-4.55	0.0660301	0.256091	Matrisome-associated	Secreted Factors	wingless-type MMTV integration site family, member 8B	Q93098
SEMA4G	-0.12	1.13	0.0279354	0.156138	Matrisome-associated	ECM-affiliated Proteins	sema domain, immunoglobulin domain (Ig), transmembrane domain (TM) and short cytoplasmic domain, (semaphorin) 4G	E5RFG2:E5RGX4:H0YBN3:Q9NTN9
FGF8	0.55	-4.43	0.00520137	0.0624999	Matrisome-associated	Secreted Factors	fibroblast growth factor 8 (androgen-induced)	P55075:R4GMQ3
COL17A1	0.16	-0.35	0.320873	0.61631	Core matrisome	Collagens	collagen, type XVII, alpha 1	A2A2Y8:H0Y420:Q9UMD9
TECTB	0.6	-5.78	0.0167547	0.118911	Core matrisome	ECM Glycoproteins	tectorin beta	Q96PL2
HABP2	0.1	-0.63	0.527679	0.795845	Matrisome-associated	ECM Regulators	hyaluronan binding protein 2	B7Z8Q5:F5H475:Q14520
VWA2	-0.14	-3.2	0.19044	0.459483	Core matrisome	ECM Glycoproteins	von Willebrand factor A domain containing 2	Q5GFL6
HTRA1	0.25	5.83	1.21794e-06	0.000605736	Matrisome-associated	ECM Regulators	HtrA serine peptidase 1	H0Y7G9:Q92743
ADAM12	0.65	1.12	8.43811e-05	0.00825378	Matrisome-associated	ECM Regulators	ADAM metallopeptidase domain 12	O43184:Q5JRP2
ADAM8	0.42	1.84	5.69922e-06	0.00179942	Matrisome-associated	ECM Regulators	ADAM metallopeptidase domain 8	H0YKZ1:H0YMT6:P78325
IGF2	0.14	6.95	0.0701948	0.265707	Matrisome-associated	Secreted Factors	insulin-like growth factor 2 (somatomedin A)	P01344
INS	0.89	-2.91	0.000317321	0.0157552	Matrisome-associated	Secreted Factors	insulin	A6XGL2:C9JNR5:P01308
HPX	-0.05	-0.16	0.782147	0.949244	Matrisome-associated	ECM-affiliated Proteins	hemopexin	P02790
NELL1	0.66	-4.3	0.00357382	0.0506044	Core matrisome	ECM Glycoproteins	NEL-like 1 (chicken)	F5H6I3:J3KNC5:Q92832
PAMR1	0.32	4.48	0.00221195	0.0399046	Matrisome-associated	ECM Regulators	peptidase domain containing associated with muscle regeneration 1	E9PIV1:E9PMN5:E9PQ70:Q6UXH9
F2	-0.17	-2.71	0.447214	0.73524	Matrisome-associated	ECM Regulators	coagulation factor II (thrombin)	C9JV37:E9PIT3:P00734
C1QTNF4	0.19	-0.77	0.0323703	0.171043	Matrisome-associated	ECM-affiliated Proteins	C1q and tumor necrosis factor related protein 4	E9PPZ5:Q9BXJ3
PRG3	0.94	-4.95	0.000404226	0.0171693	Core matrisome	Proteoglycans	proteoglycan 3	Q9Y2Y8
PRG2	0.57	-0.7	0.000598146	0.0209314	Core matrisome	Proteoglycans	proteoglycan 2, bone marrow (natural killer cell activator, eosinophil granule major basic protein)	A6XMW0:P13727
SERPING1	0.1	8.37	0.0834999	0.289012	Matrisome-associated	ECM Regulators	serpin peptidase inhibitor, clade G (C1 inhibitor), member 1	B4E1F0:B4E1H2:B5MCB9:C9JZJ9:E9PGN7:E9PK97:H0YCA1:H9KV48:P05155
ZFP91	-0.09	5.71	0.0236513	0.142358	Matrisome-associated	Secreted Factors	zinc finger protein 91 homolog (mouse)	Q96JP5
VWCE	0.32	1.07	2.81858e-05	0.00480013	Core matrisome	ECM Glycoproteins	von Willebrand factor C and EGF domains	B4DS56:B4DY31:Q96DN2
EFEMP2	0.06	6.47	0.0756756	0.27372	Core matrisome	ECM Glycoproteins	EGF-containing fibulin-like extracellular matrix protein 2	E9PI47:E9PKA3:E9PNB8:E9PRQ8:E9PRU1:E9PSC1:H0YCB5:H0YCR9:H0YET5:H0YEU0:O95967
CTSW	0.22	-0.19	0.049485	0.220282	Matrisome-associated	ECM Regulators	cathepsin W	E9PI30:H0YDT2:P56202
P4HA3	0.32	-0.8	0.0119754	0.0977034	Matrisome-associated	ECM Regulators	prolyl 4-hydroxylase, alpha polypeptide III	E9PM97:H0YCC3:Q7Z4N8
SERPINH1	0.34	7.01	0.0036725	0.0514443	Matrisome-associated	ECM Regulators	serpin peptidase inhibitor, clade H (heat shock protein 47), member 1, (collagen binding protein 1)	E9PIG2:E9PJH8:E9PK86:E9PKH2:E9PLA6:E9PMI5:E9PNX1:E9PPV6:E9PQ34:E9PR70:E9PRS3:H0YEP8:P50454
ANGPTL5	0.32	0.88	0.00385668	0.0528768	Matrisome-associated	Secreted Factors	angiopoietin-like 5	E9PKF7:Q86XS5
MMP7	-1.2	-2.83	0.000323292	0.0157904	Matrisome-associated	ECM Regulators	matrix metallopeptidase 7 (matrilysin, uterine)	P09237
MMP10	0.7	-4.57	0.0199428	0.129132	Matrisome-associated	ECM Regulators	matrix metallopeptidase 10 (stromelysin 2)	F5GYX7:P09238
MMP1	0.81	-1.6	0.00357809	0.0506332	Matrisome-associated	ECM Regulators	matrix metallopeptidase 1 (interstitial collagenase)	P03956
MMP3	-0.3	-2.69	0.239438	0.526382	Matrisome-associated	ECM Regulators	matrix metallopeptidase 3 (stromelysin 1, progelatinase)	E9PKX2:H7C139:P08254
MMP13	0.64	-5.92	0.00671604	0.0712697	Matrisome-associated	ECM Regulators	matrix metallopeptidase 13 (collagenase 3)	G5E971:P45452
PDGFD	0.16	4.93	0.0271361	0.154538	Matrisome-associated	Secreted Factors	platelet derived growth factor D	H0YD37:Q9GZP0
ADAMTS8	-0.21	2.06	0.143886	0.400674	Matrisome-associated	ECM Regulators	ADAM metallopeptidase with thrombospondin type 1 motif, 8	Q9UP79
ADAMTS15	-0.28	5.14	0.000208861	0.0129232	Matrisome-associated	ECM Regulators	ADAM metallopeptidase with thrombospondin type 1 motif, 15	Q8TE58
GDF3	0.3	-3.38	0.0513652	0.225402	Matrisome-associated	Secreted Factors	growth differentiation factor 3	Q9NR23
CLEC4A	0.23	-0.05	0.000600719	0.0209807	Matrisome-associated	ECM-affiliated Proteins	C-type lectin domain family 4, member A	H0YGF9:Q9UMR7
CLEC6A	0.19	-5.8	0.428395	0.717366	Matrisome-associated	ECM-affiliated Proteins	C-type lectin domain family 6, member A	Q6EIG7
MFAP5	0.22	5.47	0.0514752	0.225628	Core matrisome	ECM Glycoproteins	microfibrillar associated protein 5	B3KW70:F5GYX4:F5H1C0:F5H2W4:F5H413:F5H7Z2:H0YG03:H0YGS3:Q13361:Q7Z490
CLEC2D	0.21	3.1	0.0147751	0.111022	Matrisome-associated	ECM-affiliated Proteins	C-type lectin domain family 2, member D	F5H0P0:F5H5U4:F8WF99:H0YGG6:H0YH49:Q9UHP7
CLEC2B	0.39	2.89	8.52839e-05	0.00827718	Matrisome-associated	ECM-affiliated Proteins	C-type lectin domain family 2, member B	F5H631:Q92478
CLEC9A	0.26	-3.29	0.0233755	0.141655	Matrisome-associated	ECM-affiliated Proteins	C-type lectin domain family 9, member A	Q6UXN8
CLEC1A	0.29	2.55	0.00162737	0.034012	Matrisome-associated	ECM-affiliated Proteins	C-type lectin domain family 1, member A	E7ESV9:E9PFB4:F5H038:F8WCT4:Q8NC01
MGP	0.16	8.91	0.06248	0.247193	Core matrisome	ECM Glycoproteins	matrix Gla protein	H0YGZ6:P08493
MUC19	0.4	-4.01	0.0108742	0.0932876	Matrisome-associated	ECM-affiliated Proteins	mucin 19, oligomeric	C9JCE7:H0YH61:H7BZA9:Q7Z5P9:V9GY53
WNT1	-0.32	-3.98	0.0179927	0.12406	Matrisome-associated	Secreted Factors	wingless-type MMTV integration site family, member 1	P04628
MUCL1	-2.95	-0.79	5.07178e-09	7.12585e-06	Matrisome-associated	ECM-affiliated Proteins	mucin-like 1	F8VV13:Q96DR8
GDF11	-0.15	4.24	0.000953414	0.0257605	Matrisome-associated	Secreted Factors	growth differentiation factor 11	H0YI30:O95390
IFNG	0.49	-3.11	0.0345754	0.177362	Matrisome-associated	Secreted Factors	interferon, gamma	P01579
IL26	2.31	-4.89	2.12413e-13	1.08524e-09	Matrisome-associated	Secreted Factors	interleukin 26	Q9NPH9
HCFC2	0.06	3.7	0.029698	0.162309	Matrisome-associated	Secreted Factors	host cell factor C2	C0H5X3:F8VU09:Q9Y5Z7
IL17D	0.3	1.95	0.00182812	0.0357855	Matrisome-associated	Secreted Factors	interleukin 17D	Q8TAD2
FGF9	-0.11	2.71	0.0274417	0.154538	Matrisome-associated	Secreted Factors	fibroblast growth factor 9 (glia-activating factor)	P31371
FREM2	-1.09	-1.88	3.50085e-10	7.56722e-07	Matrisome-associated	ECM-affiliated Proteins	FRAS1 related extracellular matrix protein 2	Q5SZK8
GPC6	0.26	2.63	0.0148746	0.111316	Matrisome-associated	ECM-affiliated Proteins	glypican 6	Q9Y625
MMP14	0.2	5.9	0.000639166	0.0214968	Matrisome-associated	ECM Regulators	matrix metallopeptidase 14 (membrane-inserted)	F8VP90:F8W1B7:P50281
TGM1	0.64	1.86	0.0100422	0.0896827	Matrisome-associated	ECM Regulators	transglutaminase 1 (K polypeptide epidermal type I, protein-glutamine-gamma-glutamyltransferase)	B4DWR7:H0YKI6:H0YLJ6:H0YLT9:H0YMQ8:H0YN27:H0YNM4:P22735
EGLN3	-0.16	6.79	0.0625172	0.247277	Matrisome-associated	ECM Regulators	egl nine homolog 3 (C. elegans)	F8VR39:F8W1G2:G3V3M1:Q9H6Z9
CLEC14A	0.12	5.6	0.0272043	0.154538	Matrisome-associated	ECM-affiliated Proteins	C-type lectin domain family 14, member A	Q86T13
NID2	-0.08	4.22	0.12746	0.37626	Core matrisome	ECM Glycoproteins	nidogen 2 (osteonidogen)	H0YJV3:Q14112
BMP4	0.21	3.41	0.0143956	0.109373	Matrisome-associated	Secreted Factors	bone morphogenetic protein 4	H0YLW3:H0YM53:H0YMP9:P12644:V9GYF1
SMOC1	-0.51	3.14	0.00156543	0.0333627	Core matrisome	ECM Glycoproteins	SPARC related modular calcium binding 1	Q9H4F8
ADAM21	-0.18	-1.68	0.0428191	0.201049	Matrisome-associated	ECM Regulators	ADAM metallopeptidase domain 21	Q9UKJ8
ADAM20	0.42	-2.44	5.56244e-05	0.00688566	Matrisome-associated	ECM Regulators	ADAM metallopeptidase domain 20	O43506
LTBP2	0.49	7.36	7.02097e-05	0.00747615	Core matrisome	ECM Glycoproteins	latent transforming growth factor beta binding protein 2	G3V254:G3V3X5:G3V511:H0YJ20:Q14767
PGF	0.23	3.43	0.00332901	0.0490315	Matrisome-associated	Secreted Factors	placental growth factor	G3XA84:P49763
ISM2	0.73	-3.48	0.00233389	0.0410954	Matrisome-associated	Secreted Factors	isthmin 2 homolog (zebrafish)	G3V2Q2:G3XAI3:H7C4M8:H7C5B3:Q6H9L7
SERPINA6	-1.84	-3.76	0.000104116	0.00911891	Matrisome-associated	ECM Regulators	serpin peptidase inhibitor, clade A (alpha-1 antiproteinase, antitrypsin), member 6	G3V350:G3V4V7:P08185
SERPINA11	-0.88	-4.57	0.0274662	0.154538	Matrisome-associated	ECM Regulators	serpin peptidase inhibitor, clade A (alpha-1 antiproteinase, antitrypsin), member 11	Q86U17
SERPINA9	0.63	-5.95	0.00722758	0.07392	Matrisome-associated	ECM Regulators	serpin peptidase inhibitor, clade A (alpha-1 antiproteinase, antitrypsin), member 9	Q86WD7
SERPINA4	-0.15	-4.48	0.672005	0.878193	Matrisome-associated	ECM Regulators	serpin peptidase inhibitor, clade A (alpha-1 antiproteinase, antitrypsin), member 4	P29622
THBS1	-0.32	8.24	0.0280501	0.156577	Core matrisome	ECM Glycoproteins	thrombospondin 1	A8MZG1:P07996
TGM5	0.34	-3.29	0.0229796	0.139934	Matrisome-associated	ECM Regulators	transglutaminase 5	O43548
MFAP1	-0.19	4.12	7.75629e-05	0.00785412	Core matrisome	ECM Glycoproteins	microfibrillar-associated protein 1	P55081
SEMA6D	-0.17	3.62	0.00127654	0.029793	Matrisome-associated	ECM-affiliated Proteins	sema domain, transmembrane domain (TM), and cytoplasmic domain, (semaphorin) 6D	H0YL82:H0YM97:H0YMA6:H0YMP7:H0YMV0:Q8NFY4
FGF7	-0.34	4.36	1.44299e-05	0.00315549	Matrisome-associated	Secreted Factors	fibroblast growth factor 7 (keratinocyte growth factor)	H0YNE7:P21781
MEGF11	0.26	-2.03	0.000302664	0.0154634	Matrisome-associated	Secreted Factors	multiple EGF-like-domains 11	A6BM72:C9JYE7:H3BR81
THSD4	-0.22	6.13	0.00133304	0.0304911	Core matrisome	ECM Glycoproteins	thrombospondin, type I, domain containing 4	Q6ZMP0
LOXL1	0.27	5.02	0.00753209	0.0755823	Matrisome-associated	ECM Regulators	lysyl oxidase-like 1	H3BUV8:Q08397
NRG4	0.27	-2.13	0.010846	0.093132	Matrisome-associated	Secreted Factors	neuregulin 4	E9PJI7:F8W729:H3BP63:Q0P6N6:Q7Z663:Q8WWG1
IL16	0.11	2.99	0.116023	0.356208	Matrisome-associated	Secreted Factors	interleukin 16 (lymphocyte chemoattractant factor)	H0YKB7:H0YLB1:H0YLH9:H0YLL1:H3BN12:H3BT15:H3BVH5:Q14005
WFIKKN1	0.21	-1.21	0.0227363	0.138874	Matrisome-associated	Secreted Factors	WAP, follistatin/kazal, immunoglobulin, kunitz and netrin domain containing 1	Q96NZ8
IGFALS	0.13	-2.15	0.18199	0.446026	Core matrisome	ECM Glycoproteins	insulin-like growth factor binding protein, acid labile subunit	H3BSX8:P35858
NTN3	-0.45	-3.35	0.00109258	0.0274242	Core matrisome	ECM Glycoproteins	netrin 3	O00634
MMP25	0.47	1.09	0.000282435	0.015036	Matrisome-associated	ECM Regulators	matrix metallopeptidase 25	Q9NPA2
CTF1	-0.06	3.46	0.258399	0.549202	Matrisome-associated	Secreted Factors	cardiotrophin 1	Q16619
CBLN1	-0.3	1.82	0.00182551	0.0357802	Matrisome-associated	Secreted Factors	cerebellin 1 precursor	H3BQD0:P23435
MMP2	0.18	8.05	0.0108881	0.0933218	Matrisome-associated	ECM Regulators	matrix metallopeptidase 2 (gelatinase A, 72kDa gelatinase, 72kDa type IV collagenase)	H3BR66:H3BS34:H3BV48:J3KRB7:P08253
OGFOD1	-0.1	4.3	0.0148497	0.111228	Matrisome-associated	ECM Regulators	2-oxoglutarate and iron-dependent oxygenase domain containing 1	H3BP48:H3BR02:H3BR79:H3BUA6:J3KNR5:Q8N543
CCL22	-0.94	-2.83	6.1982e-05	0.00704707	Matrisome-associated	Secreted Factors	chemokine (C-C motif) ligand 22	O00626
CX3CL1	0.25	5.41	0.0107851	0.0928213	Matrisome-associated	Secreted Factors	chemokine (C-X3-C motif) ligand 1	H3BSR6:H3BV86:J3QRA1:P78423
IL34	0.2	1.5	0.0745514	0.271307	Matrisome-associated	Secreted Factors	interleukin 34	H3BPB7:J3QQT3:Q6ZMJ4
CLEC18B	-0.03	-3.34	0.846215	0.986256	Matrisome-associated	ECM-affiliated Proteins	C-type lectin domain family 18, member B	Q6UXF7
ADAMTS18	0.78	-3.6	0.000371874	0.0165081	Matrisome-associated	ECM Regulators	ADAM metallopeptidase with thrombospondin type 1 motif, 18	B4DEX3:H3BMG1:H3BTZ3:Q8TE60
CLEC3A	0.97	-4.41	0.000246551	0.0140211	Matrisome-associated	ECM-affiliated Proteins	C-type lectin domain family 3, member A	H3BTK1:J3KNC9:O75596
SERPINF1	0.09	7.7	0.145436	0.402021	Matrisome-associated	ECM Regulators	serpin peptidase inhibitor, clade F (alpha-2 antiplasmin, pigment epithelium derived factor), member 1	I3L107:I3L1U4:I3L2R7:I3L3Z3:I3L425:I3L4F9:I3L4N7:I3L4Z0:P36955
FGF11	-0.15	3.79	0.00330309	0.048851	Matrisome-associated	Secreted Factors	fibroblast growth factor 11	I3L4N4:Q92914
LGALS9	0.26	3.76	7.8037e-05	0.0078848	Matrisome-associated	ECM-affiliated Proteins	lectin, galactoside-binding, soluble, 9	B4DWP7:F8W9W4:J3KS82:J3KSA0:J3QKK6:J3QS92:K7EPS0:O00182:Q8WYQ7
CRLF3	0.1	2.33	0.0077901	0.0767776	Matrisome-associated	Secreted Factors	cytokine receptor-like factor 3	B4DJU5:J3KST8:J3QLS9:Q8IUI8
CCL8	0.86	-0.16	4.86365e-05	0.00642193	Matrisome-associated	Secreted Factors	chemokine (C-C motif) ligand 8	P80075
CCL5	0.27	1.26	0.0143826	0.109334	Matrisome-associated	Secreted Factors	chemokine (C-C motif) ligand 5	K7EJM0:P13501
CCL16	0.27	-2.32	0.0632043	0.249186	Matrisome-associated	Secreted Factors	chemokine (C-C motif) ligand 16	H0YCC1:K7ELY7:O15467
CCL18	0.5	0.55	0.0174566	0.121795	Matrisome-associated	Secreted Factors	chemokine (C-C motif) ligand 18 (pulmonary and activation-regulated)	P55774
PLXDC1	0.21	5.29	0.0325802	0.171738	Matrisome-associated	ECM-affiliated Proteins	plexin domain containing 1	B3KSI0:B4E173:C9JCL2:C9JWQ3:J3KS04:J3QR40:J3QRR7:Q8IUK5
ADAM11	-0.27	4.63	0.00188951	0.0362064	Matrisome-associated	ECM Regulators	ADAM metallopeptidase domain 11	B4DKD2:H7BY08:K7EKA8:O75078
WNT9B	0.07	-0.84	0.614729	0.851599	Matrisome-associated	Secreted Factors	wingless-type MMTV integration site family, member 9B	E7EPC3:I3L0L8:O14905
COL1A1	0.42	8.51	0.00167197	0.0344067	Core matrisome	Collagens	collagen, type I, alpha 1	I3L3H7:P02452
CSH1	0.49	-6.08	0.00446473	0.0573265	Matrisome-associated	Secreted Factors	chorionic somatomammotropin hormone 1 (placental lactogen)	A6NFB4:B1A4H2:P0DML2
CSHL1	0.56	-5.99	0.0124321	0.0999546	Matrisome-associated	Secreted Factors	chorionic somatomammotropin hormone-like 1	H0YKQ4:H7C3R7:J3QT06:Q14406
GH1	0.88	0.33	0.00341981	0.0497091	Matrisome-associated	Secreted Factors	growth hormone 1	B1A4G9:P01241
FAM20A	0.15	2.98	0.0321595	0.170442	Matrisome-associated	ECM Regulators	family with sequence similarity 20, member A	K7EIV7:K7EQL5:Q96MK3
TIMP2	0.14	8.05	0.021847	0.135564	Matrisome-associated	ECM Regulators	TIMP metallopeptidase inhibitor 2	B4DFW2:K7EIX4:P16035
C1QTNF1	-0.14	8.2	0.115127	0.354471	Matrisome-associated	ECM-affiliated Proteins	C1q and tumor necrosis factor related protein 1	Q6ZMH6:Q9BXJ1
LAMA1	0.59	-0.1	0.000323873	0.0157904	Core matrisome	ECM Glycoproteins	laminin, alpha 1	P25391
SERPINB5	-0.12	-2.41	0.485252	0.763024	Matrisome-associated	ECM Regulators	serpin peptidase inhibitor, clade B (ovalbumin), member 5	C9JLM5:P36952
SERPINB2	-0.54	-1	0.114991	0.35426	Matrisome-associated	ECM Regulators	serpin peptidase inhibitor, clade B (ovalbumin), member 2	E7EPJ9:E7ERB5:E9PDK7:P05120
FGF22	-0.06	-2.57	0.593029	0.842949	Matrisome-associated	Secreted Factors	fibroblast growth factor 22	K7ELB9:O60371:Q9HCT0
AMH	0.19	-1.55	0.0757521	0.273934	Matrisome-associated	Secreted Factors	anti-Mullerian hormone	K7EJU5:P03971
TNFSF9	0.41	-1.17	0.00507957	0.0616411	Matrisome-associated	Secreted Factors	tumor necrosis factor (ligand) superfamily, member 9	P41273
CLEC4G	-0.34	-0.67	0.0163387	0.116913	Matrisome-associated	ECM-affiliated Proteins	C-type lectin domain family 4, member G	M0R277:Q6UXB4
CLEC4M	0.52	-4.44	0.0438845	0.204232	Matrisome-associated	ECM-affiliated Proteins	C-type lectin domain family 4, member M	E7ENS9:H7BXE2:H7BXU4:M0QYX2:M0QZ42:Q9H2X3
ANGPTL4	0.36	4.72	0.0236337	0.142308	Matrisome-associated	Secreted Factors	angiopoietin-like 4	M0QZ51:M0R0N8:M0R2X8:M0R369:M0R3A2:Q9BY76
MUC16	0.86	0.86	0.00600656	0.0672581	Matrisome-associated	ECM-affiliated Proteins	mucin 16, cell surface associated	B5ME49:F8WE81:M0QZZ9:M0R2S7:M0R2Y5:Q8WXI7
PODNL1	0.25	1.28	0.00966222	0.0876998	Core matrisome	Proteoglycans	podocan-like 1	B7Z3M0:K7EJ07:K7EMV0:K7EPI2:K7EPR1:K7ER84:K7ERE6:K7ESB1:Q6PEZ8
GDF15	1.17	0.88	1.92797e-10	4.33407e-07	Matrisome-associated	Secreted Factors	growth differentiation factor 15	Q99988
COMP	0.49	5.56	0.0614239	0.244253	Core matrisome	ECM Glycoproteins	cartilage oligomeric matrix protein	B4DKJ3:G3XAP6:P49747
NCAN	0.36	-3.59	0.0141971	0.108496	Core matrisome	Proteoglycans	neurocan	F5H7X3:K7EKF8:O14594
LGALS4	0.28	-0.52	0.0197331	0.128371	Matrisome-associated	ECM-affiliated Proteins	lectin, galactoside-binding, soluble, 4	M0QZ93:M0R1B2:M0R349:P56470
CLC	0.48	-3.36	0.0401023	0.192677	Matrisome-associated	ECM-affiliated Proteins	Charcot-Leyden crystal protein	Q05315
LTBP4	0.16	9.1	0.0633981	0.249561	Core matrisome	ECM Glycoproteins	latent transforming growth factor beta binding protein 4	E7ENG9:E7EUU1:F5GXC9:F8WAA0:M0QXV3:M0QYE9:M0QZX0:M0R351:Q8N2S1
TGFB1	0.21	5.24	0.000137118	0.0102911	Matrisome-associated	Secreted Factors	transforming growth factor, beta 1	M0R2S0:P01137
MEGF8	-0.17	6.22	0.000361095	0.0162134	Matrisome-associated	Secreted Factors	multiple EGF-like-domains 8	F5GZG7:M0QZL2:M0R0Q0:Q7Z7M0
ELSPBP1	0.68	-5.94	0.00428093	0.0562911	Core matrisome	ECM Glycoproteins	epididymal sperm binding protein 1	M0QZH6:M0R006:M0R179:M0R331:Q96BH3
FGF21	0.47	-5.47	0.0307059	0.16552	Matrisome-associated	Secreted Factors	fibroblast growth factor 21	Q9NSA1
FLT3LG	0.17	2.31	0.0174486	0.121795	Matrisome-associated	Secreted Factors	fms-related tyrosine kinase 3 ligand	M0QXI0:M0QYM9:M0R2K0:M0R3A6:P49771
IL11	0.19	-1.68	0.348289	0.641826	Matrisome-associated	Secreted Factors	interleukin 11	K7ESD5:P20809
BMP2	0.28	2.62	0.000684035	0.02217	Matrisome-associated	Secreted Factors	bone morphogenetic protein 2	P12643
CST2	0.65	-3.62	0.00803112	0.0780407	Matrisome-associated	ECM Regulators	cystatin SA	P09228
CST7	0.36	0.88	0.00122448	0.029073	Matrisome-associated	ECM Regulators	cystatin F (leukocystatin)	O76096
GDF5	0.86	-2.26	5.95522e-05	0.00698878	Matrisome-associated	Secreted Factors	growth differentiation factor 5	P43026
TGM2	-0.23	9.97	0.00771948	0.0765681	Matrisome-associated	ECM Regulators	transglutaminase 2 (C polypeptide, protein-glutamine-gamma-glutamyltransferase)	A2A299:A2A2A0:B4DIT7:F5H6P0:P21980
PI3	-0.23	-1.94	0.161464	0.428618	Matrisome-associated	ECM Regulators	peptidase inhibitor 3, skin-derived	P19957
SLPI	0.63	2.94	0.00468201	0.058716	Matrisome-associated	ECM Regulators	secretory leukocyte peptidase inhibitor	P03973
CTSA	-0.1	6.02	0.00196785	0.0370496	Matrisome-associated	ECM Regulators	cathepsin A	P10619:Q5JZG9:Q5JZH0:U3KQ41:U3KQF1:U3KQU6:X6R5C5:X6R8A1
MMP9	0.46	0.82	0.022689	0.138751	Matrisome-associated	ECM Regulators	matrix metallopeptidase 9 (gelatinase B, 92kDa gelatinase, 92kDa type IV collagenase)	P14780
SULF2	0.17	5.32	0.00927843	0.0856517	Matrisome-associated	ECM Regulators	sulfatase 2	B1AMP9:G3XAE6:H0Y872:Q8IWU5
CBLN4	0.87	-3.99	0.000488699	0.0188848	Matrisome-associated	Secreted Factors	cerebellin 4 precursor	Q9NTU7
BMP7	-0.24	4.14	0.00757273	0.0758619	Matrisome-associated	Secreted Factors	bone morphogenetic protein 7	B1AKZ9:B1AL00:H0Y4B5:P18075
CTSZ	-0.05	6.57	0.0872333	0.297519	Matrisome-associated	ECM Regulators	cathepsin Z	Q9UBR2
COL20A1	0.68	-3.61	1.08741e-05	0.00271611	Core matrisome	Collagens	collagen, type XX, alpha 1	B7ZBI4:B7ZBI5:Q9P218
ADAMTS5	0.22	3.49	0.0331081	0.173312	Matrisome-associated	ECM Regulators	ADAM metallopeptidase with thrombospondin type 1 motif, 5	Q9UNA0
COL18A1	0.1	7.37	0.0523054	0.228014	Core matrisome	Collagens	collagen, type XVIII, alpha 1	H7BXV5:H7C457:P39060
COL6A1	0.11	8.96	0.0336549	0.175146	Core matrisome	Collagens	collagen, type VI, alpha 1	P12109
COL6A2	0.16	9.35	0.0148555	0.111228	Core matrisome	Collagens	collagen, type VI, alpha 2	C9JH44:H7C0M5:P12110
LIF	-0.54	4.42	0.0175145	0.121957	Matrisome-associated	Secreted Factors	leukemia inhibitory factor (cholinergic differentiation factor)	P15018
PIK3IP1	0.15	4.73	0.0971062	0.318162	Matrisome-associated	Secreted Factors	phosphoinositide-3-kinase interacting protein 1	C9JMK5:Q96FE7
MXRA5	0.34	5.01	0.0330308	0.173068	Core matrisome	ECM Glycoproteins	matrix-remodelling associated 5	Q9NR99
SRPX	-0.16	5.98	0.016245	0.116718	Core matrisome	ECM Glycoproteins	sushi-repeat-containing protein, X-linked	P78539
FGF16	-0.08	-3.05	0.572534	0.827194	Matrisome-associated	Secreted Factors	fibroblast growth factor 16	H0Y5L6:O43320
SRPX2	0.26	4.23	0.00994886	0.0892295	Core matrisome	ECM Glycoproteins	sushi-repeat-containing protein, X-linked 2	O60687
SERPINA7	-0.91	-4.98	0.00125329	0.0294707	Matrisome-associated	ECM Regulators	serpin peptidase inhibitor, clade A (alpha-1 antiproteinase, antitrypsin), member 7	P05543
GPC4	-0.33	3.92	9.46745e-05	0.00875116	Matrisome-associated	ECM-affiliated Proteins	glypican 4	B4E2C0:O75487
FGF13	-0.12	0.56	0.0598115	0.240307	Matrisome-associated	Secreted Factors	fibroblast growth factor 13	B1AJW0:B1AK17:B1B1H9:Q92913
F9	-0.75	-4.24	0.0496062	0.220629	Matrisome-associated	ECM Regulators	coagulation factor IX	P00740
BGN	0.27	9.21	0.00136285	0.0308218	Core matrisome	Proteoglycans	biglycan	C9JKG1:P21810
PLXNB3	-0.13	3.4	0.0408261	0.195055	Matrisome-associated	ECM-affiliated Proteins	plexin B3	B7Z3H9:F5GWC0:F5GZZ4:H7BZV5:H7C0P4:H7C3L0:Q9ULL4
HCFC1	-0.1	5.6	0.00229252	0.0407849	Matrisome-associated	Secreted Factors	host cell factor C1 (VP16-accessory protein)	A6NEM2:H7C1C4:P51610
AMELY	0.51	-6.01	0.0236344	0.142308	Core matrisome	ECM Glycoproteins	amelogenin, Y-linked	J3KPK5:Q99218

## Sheet: Female_kidney_age
Gene Symbol	logFC_20-39yo/40-59yo/60-79yo	edgeR_logCPM	QLF_pvalue	QLF_FDR	Division	Category	Gene Name	UniProt_IDs
MEGF6	0.09	4.68	0.735467	1	Matrisome-associated	Secreted Factors	multiple EGF-like-domains 6	H7C557:H7C5N9:O75095
ANGPTL7	0.09	2.57	0.89261	1	Matrisome-associated	Secreted Factors	angiopoietin-like 7	O43827
C1QA	0	5.49	0.995714	1	Matrisome-associated	ECM-affiliated Proteins	complement component 1, q subcomponent, A chain	P02745:X6RLJ0
C1QC	-0.14	5.4	0.751352	1	Matrisome-associated	ECM-affiliated Proteins	complement component 1, q subcomponent, C chain	P02747
C1QB	-0.04	5.78	0.920342	1	Matrisome-associated	ECM-affiliated Proteins	complement component 1, q subcomponent, B chain	D6R934:D6RGJ1:P02746
SDC3	-0.12	5.47	0.54433	1	Matrisome-associated	ECM-affiliated Proteins	syndecan 3	D3DPN2:O75056
PODN	-0.16	3.86	0.728896	1	Core matrisome	Proteoglycans	podocan	Q7Z5L7
ADAM30	2.27	-4.3	0.0157124	0.974816	Matrisome-associated	ECM Regulators	ADAM metallopeptidase domain 30	Q9UKF2
ADAMTSL4	0.13	4.58	0.660997	1	Matrisome-associated	ECM Regulators	ADAMTS-like 4	F8WAD0:Q6UY14
TCHH	-0.23	-1.65	0.590129	1	Matrisome-associated	Secreted Factors	trichohyalin	Q07283
S100A14	0.76	3.98	0.0126864	0.971151	Matrisome-associated	Secreted Factors	S100 calcium binding protein A14	Q9HCY8
MUC1	0.47	8.33	0.0132527	0.971151	Matrisome-associated	ECM-affiliated Proteins	mucin 1, cell surface associated	B1AVQ5:B1AVQ7:P15941
ITLN1	1.53	-1.16	0.00548402	0.971151	Matrisome-associated	ECM-affiliated Proteins	intelectin 1 (galactofuranose binding)	Q8WWA0
ADAMTS4	1.75	6.03	0.00815667	0.971151	Matrisome-associated	ECM Regulators	ADAM metallopeptidase with thrombospondin type 1 motif, 4	O75173:Q5VTW1
XCL2	-0.24	-2.27	0.580013	1	Matrisome-associated	Secreted Factors	chemokine (C motif) ligand 2	Q9UBD3
XCL1	-0.29	-1.48	0.340549	1	Matrisome-associated	Secreted Factors	chemokine (C motif) ligand 1	P47992
FASLG	-0.61	-1.67	0.101738	1	Matrisome-associated	Secreted Factors	Fas ligand (TNF superfamily, member 6)	P48023
BRINP2	-0.57	-2.96	0.158479	1	Matrisome-associated	Secreted Factors	family with sequence similarity 5, member B	Q9C0B6
FAM20B	0.13	5.4	0.309713	1	Matrisome-associated	ECM Regulators	family with sequence similarity 20, member B	O75063:X6RH03
LAMC2	0.84	4.87	0.0589398	1	Core matrisome	ECM Glycoproteins	laminin, gamma 2	Q13753
PRG4	-0.57	0.2	0.121994	1	Core matrisome	Proteoglycans	p53-responsive gene 4	E7EQ48:E9PLR3:J3KP74:Q92954
BRINP3	0.58	-0.57	0.0635116	1	Matrisome-associated	Secreted Factors	family with sequence similarity 5, member C	B1AMP1:B7Z260:Q76B58
F13B	1.53	-4.8	0.0254747	0.974816	Matrisome-associated	ECM Regulators	coagulation factor XIII, B polypeptide	P05160
CTSE	1.29	-1.96	0.00804602	0.971151	Matrisome-associated	ECM Regulators	cathepsin E	B4DNU8:J3KP48:P14091
IL10	-0.26	-2.66	0.588912	1	Matrisome-associated	Secreted Factors	interleukin 10	P22301
IL24	-0.23	0.81	0.589656	1	Matrisome-associated	Secreted Factors	interleukin 24	E7ER64:E7ETP6:Q13007
LAMB3	0.81	4.49	0.0595077	1	Core matrisome	ECM Glycoproteins	laminin, beta 3	Q13751:Q5THA1:X1WI29
WNT9A	0.48	1.47	0.0461753	0.979786	Matrisome-associated	Secreted Factors	wingless-type MMTV integration site family, member 9A	O14904
VIT	-1.12	-0.96	0.0711546	1	Core matrisome	ECM Glycoproteins	vitrin	B5MD45:C9J6F5:H7C587:Q6UXI7
IL1RN	0.89	1.14	0.0247443	0.974816	Matrisome-associated	Secreted Factors	interleukin 1 receptor antagonist	P18510
WNT6	-0.14	0.41	0.569846	1	Matrisome-associated	Secreted Factors	wingless-type MMTV integration site family, member 6	Q9Y6F9
COL6A3	-0.16	6.17	0.704372	1	Core matrisome	Collagens	collagen, type VI, alpha 3	C9JNG9:E7ENL6:E9PCV6:I3L392:P12111
TIMP4	-1.42	2.12	0.00756339	0.971151	Matrisome-associated	ECM Regulators	TIMP metallopeptidase inhibitor 4	Q99727
TDGF1	1.06	3.3	0.0866917	1	Matrisome-associated	Secreted Factors	teratocarcinoma-derived growth factor 1	F5H1T8:P13385
SEMA3G	-0.09	5.64	0.753399	1	Matrisome-associated	ECM-affiliated Proteins	sema domain, immunoglobulin domain (Ig), short basic domain, secreted, (semaphorin) 3G	C9JXB2:H7C5M7:Q9NS98
ITIH4	-0.32	4.38	0.195327	1	Matrisome-associated	ECM Regulators	inter-alpha (globulin) inhibitor H4 (plasma Kallikrein-sensitive glycoprotein)	B7ZKJ8:F5GXQ1:H7C0L5:Q14624
ADAMTS9	0.6	6.35	0.0286133	0.979786	Matrisome-associated	ECM Regulators	ADAM metallopeptidase with thrombospondin type 1 motif, 9	C9JWI2:H0Y859:Q9P2N4
COL8A1	0.19	4.51	0.576529	1	Core matrisome	Collagens	collagen, type VIII, alpha 1	C9JTN9:P27658
FSTL1	-0.07	7.14	0.791591	1	Matrisome-associated	Secreted Factors	follistatin-like 1	C9J5G4:H7C4W4:Q12841
IGSF10	-0.51	-0.28	0.21588	1	Core matrisome	ECM Glycoproteins	immunoglobulin superfamily, member 10	H7C4M2:Q6WRI0
ADIPOQ	-3.18	2.74	0.00103592	0.924106	Core matrisome	ECM Glycoproteins	adiponectin, C1Q and collagen domain containing	Q15848
MUC20	0.38	6.49	0.0363903	0.979786	Matrisome-associated	ECM-affiliated Proteins	mucin 20, cell surface associated	C9JJE7:E9PH32:H7C102:Q8N307
FGFBP2	-1.03	-0.93	0.0141489	0.971151	Matrisome-associated	Secreted Factors	fibroblast growth factor binding protein 2	Q9BYJ0
CXCL8	1.19	3.24	0.0500008	0.979786	Matrisome-associated	Secreted Factors	interleukin 8	C9J4T6:P10145
CXCL6	-0.61	2.74	0.20361	1	Matrisome-associated	Secreted Factors	chemokine (C-X-C motif) ligand 6 (granulocyte chemotactic protein 2)	D6RF92:P80162
CXCL1	-0.32	3.94	0.365734	1	Matrisome-associated	Secreted Factors	chemokine (C-X-C motif) ligand 1 (melanoma growth stimulating activity, alpha)	P09341
EREG	2	0.09	0.019043	0.974816	Matrisome-associated	Secreted Factors	epiregulin	O14944
AREG	0.22	0.98	0.624734	1	Matrisome-associated	Secreted Factors	amphiregulin	D6RFX5:P15514
CXCL9	1.18	2.22	0.0744793	1	Matrisome-associated	Secreted Factors	chemokine (C-X-C motif) ligand 9	Q07325
CXCL10	1.35	2.37	0.0685936	1	Matrisome-associated	Secreted Factors	chemokine (C-X-C motif) ligand 10	P02778
CXCL11	1.37	-1.01	0.0508237	0.981207	Matrisome-associated	Secreted Factors	chemokine (C-X-C motif) ligand 11	O14625
CXCL13	-0.56	0.6	0.394166	1	Matrisome-associated	Secreted Factors	chemokine (C-X-C motif) ligand 13	O43927
GDNF	0.01	0.65	0.975332	1	Matrisome-associated	Secreted Factors	glial cell derived neurotrophic factor	P39905
EGFLAM	-0.15	2.69	0.532917	1	Core matrisome	ECM Glycoproteins	EGF-like, fibronectin type III and laminin G domains	D6RG24:D6RJD2:Q63HQ2
THBS4	-0.25	0.96	0.290608	1	Core matrisome	ECM Glycoproteins	thrombospondin 4	E7ES19:P35443
SEMA6A	-0.32	5.02	0.0480245	0.979786	Matrisome-associated	ECM-affiliated Proteins	sema domain, transmembrane domain (TM), and cytoplasmic domain, (semaphorin) 6A	B3KU01:D6RAG9:D6RCR0:E7ERF3:E9PDV9:H0Y8V9:Q9H2E6
LOX	0.66	3.87	0.0607537	1	Matrisome-associated	ECM Regulators	lysyl oxidase	H0YAL3:P28300
IL3	-1.33	-4.84	0.0182505	0.974816	Matrisome-associated	Secreted Factors	interleukin 3 (colony-stimulating factor, multiple)	P08700
ANXA6	-0.19	6.89	0.182752	1	Matrisome-associated	ECM-affiliated Proteins	annexin A6	A6NN80:E5RFF0:E5RI05:E5RIU8:E5RJF5:E5RJR0:E5RK63:E5RK69:E7EMC6:H0YC77:P08133
ADAM19	-0.13	3.19	0.689804	1	Matrisome-associated	ECM Regulators	ADAM metallopeptidase domain 19 (meltrin beta)	E5RIS2:E7ENW4:E9PD32:H0YC66:Q9H013
C1QTNF2	-0.03	-0.35	0.891405	1	Matrisome-associated	ECM-affiliated Proteins	C1q and tumor necrosis factor related protein 2	Q9BXJ5
F13A1	0.11	6.28	0.797345	1	Matrisome-associated	ECM Regulators	coagulation factor XIII, A1 polypeptide	A6PVK5:H0Y4W5:H0Y796:P00488:Q9NQP5
LTA	-0.45	-1.36	0.160152	1	Matrisome-associated	Secreted Factors	lymphotoxin alpha (TNF superfamily, member 1)	P01374
LTB	0.07	2.87	0.853721	1	Matrisome-associated	Secreted Factors	lymphotoxin beta (TNF superfamily, member 3)	Q06643
IL17A	1.38	-4.82	0.0238898	0.974816	Matrisome-associated	Secreted Factors	interleukin 17A	Q16552
LAMA2	0.08	5.02	0.84432	1	Core matrisome	ECM Glycoproteins	laminin, alpha 2	P24043
BMPER	-0.08	0.35	0.832781	1	Core matrisome	ECM Glycoproteins	BMP binding endothelial regulator	C9JY72:F8WDG9:G5E9K4:Q8N8U9
INHBA	1	2.44	0.0736879	1	Matrisome-associated	Secreted Factors	inhibin, beta A	P08476
ELN	-0.54	4.79	0.193492	1	Core matrisome	ECM Glycoproteins	elastin	E7EN51:E7EN65:E7ENM0:E7ENW7:E7EP82:E7EQH8:E7ETP7:E7EWS8:E9PGX4:F8WAH6:G3V0G6:G5E950:H7C3K0:P15502
CCL26	-0.23	-0.99	0.571695	1	Matrisome-associated	Secreted Factors	chemokine (C-C motif) ligand 26	Q9Y258
CCL24	-0.22	-2.06	0.748898	1	Matrisome-associated	Secreted Factors	chemokine (C-C motif) ligand 24	O00175
SEMA3E	-0.07	-1.74	0.868745	1	Matrisome-associated	ECM-affiliated Proteins	sema domain, immunoglobulin domain (Ig), short basic domain, secreted, (semaphorin) 3E	C9JVH5:F8WCZ5:O15041
GPC2	-0.23	0.06	0.402851	1	Matrisome-associated	ECM-affiliated Proteins	glypican 2	Q8N158
LAMB4	0.62	0.82	0.0745992	1	Core matrisome	ECM Glycoproteins	laminin, beta 4	A4D0S4:C9JMJ0
HYAL4	1.13	-2.38	0.0448768	0.979786	Matrisome-associated	ECM Regulators	hyaluronoglucosaminidase 4	C9J6F9:C9JU18:F8WDH9:Q2M3T9
LEP	-3.21	1.42	0.000322071	0.532365	Matrisome-associated	Secreted Factors	leptin	P41159
PLXNA4	-0.74	2.86	0.0611058	1	Matrisome-associated	ECM-affiliated Proteins	plexin A4	Q9HCM2
ADAM28	0.1	3.2	0.756626	1	Matrisome-associated	ECM Regulators	ADAM metallopeptidase domain 28	B4DDY3:E5RGY1:E5RJQ1:E7EMU1:H0YBG8:H0YBQ8:Q9UKQ2
ADAMDEC1	-0.5	-0.27	0.468446	1	Matrisome-associated	ECM Regulators	ADAM-like, decysin 1	E5RK05:O15204
ADAM18	2.63	-4.53	0.00724267	0.971151	Matrisome-associated	ECM Regulators	ADAM metallopeptidase domain 18	E5RIP0:E5RK96:Q0VAI3:Q9Y3Q7
CTHRC1	-0.12	1.14	0.795474	1	Core matrisome	ECM Glycoproteins	collagen triple helix repeat containing 1	E5RK99:E7EVQ5:Q96CG8
RSPO2	1.63	-3.96	0.0285775	0.979786	Core matrisome	ECM Glycoproteins	R-spondin 2 homolog (Xenopus laevis)	E5RGU9:E5RH25:E5RHC3:E5RJA2:E5RJU7:Q6UXX9
ANXA13	-1.1	0.97	0.0353396	0.979786	Matrisome-associated	ECM-affiliated Proteins	annexin A13	E5RIN3:P27216
IFNB1	-1.35	-4.88	0.0140058	0.971151	Matrisome-associated	Secreted Factors	interferon, beta 1, fibroblast	P01574
IFNA1	-1.29	-4.79	0.0106769	0.971151	Matrisome-associated	Secreted Factors	interferon, alpha 1	P01562
CCL21	-0.23	5.68	0.668031	1	Matrisome-associated	Secreted Factors	chemokine (C-C motif) ligand 21	O00585:Q5VZ73
OMD	0.28	1.31	0.507066	1	Core matrisome	Proteoglycans	osteomodulin	Q99983
CTSV	-0.68	2.87	0.121536	1	Matrisome-associated	ECM Regulators	cathepsin L2	O60911
SVEP1	-0.23	5.46	0.539097	1	Core matrisome	ECM Glycoproteins	sushi, von Willebrand factor type A, EGF and pentraxin domain containing 1	E9PBN8:Q4LDE5
TNFSF15	-1.65	4.43	0.0543233	1	Matrisome-associated	Secreted Factors	tumor necrosis factor (ligand) superfamily, member 15	O95150:X6R8I9
TNFSF8	-0.35	0.14	0.43023	1	Matrisome-associated	Secreted Factors	tumor necrosis factor (ligand) superfamily, member 8	P32971
MEGF9	0.14	4.83	0.332118	1	Matrisome-associated	Secreted Factors	multiple EGF-like-domains 9	C9J1K8:Q9H1U4
HMCN2	0.86	2.77	0.0756069	1	Core matrisome	ECM Glycoproteins	hemicentin 2	A2A3K3:H0Y3X1:H7BZI5:H7C0N8:H7C3T8:Q8NDA2
ITIH5	0.07	5.75	0.775736	1	Matrisome-associated	ECM Regulators	inter-alpha (globulin) inhibitor H5	C9J2H1:G5E9D8:H7C5A6:J3KQ60:Q86UX2
P4HA1	0.68	5.56	0.0662164	1	Matrisome-associated	ECM Regulators	prolyl 4-hydroxylase, alpha polypeptide I	P13674
SFRP5	-0.27	-1.59	0.558124	1	Matrisome-associated	Secreted Factors	secreted frizzled-related protein 5	Q5T4F7
MUC6	-0.71	3.14	0.154477	1	Matrisome-associated	ECM-affiliated Proteins	mucin 6, oligomeric mucus/gel-forming	E9PJC5:H0YDA7:H0YEZ6:Q6W4X9
HPX	-0.54	-0.06	0.0274043	0.979786	Matrisome-associated	ECM-affiliated Proteins	hemopexin	P02790
SCUBE2	0.2	1.85	0.591254	1	Matrisome-associated	Secreted Factors	signal peptide, CUB domain, EGF-like 2	E7EQD6:H0YD28:H0YDN3:H0YEB3:H0YEI5:Q9NQ36
MDK	-0.21	3.84	0.394046	1	Matrisome-associated	Secreted Factors	midkine (neurite growth-promoting factor 2)	C9JHA4:E9PLM6:E9PPJ5:P21741
F2	-0.63	-2.84	0.198632	1	Matrisome-associated	ECM Regulators	coagulation factor II (thrombin)	C9JV37:E9PIT3:P00734
SERPING1	0.24	8.88	0.38629	1	Matrisome-associated	ECM Regulators	serpin peptidase inhibitor, clade G (C1 inhibitor), member 1	B4E1F0:B4E1H2:B5MCB9:C9JZJ9:E9PGN7:E9PK97:H0YCA1:H9KV48:P05155
VWCE	-0.25	1.14	0.340867	1	Core matrisome	ECM Glycoproteins	von Willebrand factor C and EGF domains	B4DS56:B4DY31:Q96DN2
LGALS12	-1.82	0.16	0.000103199	0.289989	Matrisome-associated	ECM-affiliated Proteins	lectin, galactoside-binding, soluble, 12	G5E970:Q96DT0
CTSW	-0.42	1.07	0.226033	1	Matrisome-associated	ECM Regulators	cathepsin W	E9PI30:H0YDT2:P56202
CLCF1	-0.29	4.25	0.0734815	1	Matrisome-associated	Secreted Factors	cardiotrophin-like cytokine factor 1	Q9UBD9
WNT11	-0.52	0.36	0.219043	1	Matrisome-associated	Secreted Factors	wingless-type MMTV integration site family, member 11	O96014
MMP3	1.17	-1.84	0.0280369	0.979786	Matrisome-associated	ECM Regulators	matrix metallopeptidase 3 (stromelysin 1, progelatinase)	E9PKX2:H7C139:P08254
ADAMTS8	0.79	0.94	0.0372684	0.979786	Matrisome-associated	ECM Regulators	ADAM metallopeptidase with thrombospondin type 1 motif, 8	Q9UP79
FGF23	2.49	-3.88	0.00751551	0.971151	Matrisome-associated	Secreted Factors	fibroblast growth factor 23	Q9GZV9
GDF3	-2.86	-1.17	0.036523	0.979786	Matrisome-associated	Secreted Factors	growth differentiation factor 3	Q9NR23
CLEC6A	1.65	-4.34	0.0335819	0.979786	Matrisome-associated	ECM-affiliated Proteins	C-type lectin domain family 6, member A	Q6EIG7
CLEC2D	-0.1	3.46	0.708761	1	Matrisome-associated	ECM-affiliated Proteins	C-type lectin domain family 2, member D	F5H0P0:F5H5U4:F8WF99:H0YGG6:H0YH49:Q9UHP7
CLEC2B	0.92	3.24	0.0262938	0.976677	Matrisome-associated	ECM-affiliated Proteins	C-type lectin domain family 2, member B	F5H631:Q92478
CLEC12A	-0.43	0.27	0.395647	1	Matrisome-associated	ECM-affiliated Proteins	C-type lectin domain family 12, member A	A8MVL9:Q5QGZ9
CLEC12B	-0.56	-2.25	0.252913	1	Matrisome-associated	ECM-affiliated Proteins	C-type lectin domain family 12, member B	F5H4H7:Q2HXU8
CELA1	-1.41	-4.66	0.0123772	0.971151	Matrisome-associated	ECM Regulators	chymotrypsin-like elastase family, member 1	Q9UNI1
IL23A	-0.14	-0.68	0.556019	1	Matrisome-associated	Secreted Factors	interleukin 23, alpha subunit p19	Q9NPF7
KERA	1.26	-4.84	0.0457675	0.979786	Core matrisome	Proteoglycans	keratocan	O60938
IGF1	-0.09	1.81	0.878376	1	Matrisome-associated	Secreted Factors	insulin-like growth factor 1 (somatomedin C)	P05019:Q13429
C1QTNF9	-0.73	-2.19	0.0619193	1	Matrisome-associated	ECM-affiliated Proteins	C1q and tumor necrosis factor related protein 9	P0C862
F7	-1	0	0.000803763	0.798122	Matrisome-associated	ECM Regulators	coagulation factor VII (serum prothrombin conversion accelerator)	E9PH36:F5H8B0:P08709
MMP14	-0.05	6.74	0.827929	1	Matrisome-associated	ECM Regulators	matrix metallopeptidase 14 (membrane-inserted)	F8VP90:F8W1B7:P50281
CTSG	-0.96	-0.47	0.0237057	0.974816	Matrisome-associated	ECM Regulators	cathepsin G	P08311
EGLN3	0.76	4.15	0.0118081	0.971151	Matrisome-associated	ECM Regulators	egl nine homolog 3 (C. elegans)	F8VR39:F8W1G2:G3V3M1:Q9H6Z9
LGALS3	0.57	6.62	0.0201182	0.974816	Matrisome-associated	ECM-affiliated Proteins	lectin, galactoside-binding, soluble, 3	G3V3R6:G3V407:P17931
ADAM20	-0.52	-2.37	0.0957857	1	Matrisome-associated	ECM Regulators	ADAM metallopeptidase domain 20	O43506
PAPLN	-0.01	6.81	0.966346	1	Core matrisome	ECM Glycoproteins	papilin, proteoglycan-like sulfated glycoprotein	B5MDP7:G3V5P6:H0YJA1:H0YMM2:O95428
SERPINA10	-0.15	-2.15	0.749528	1	Matrisome-associated	ECM Regulators	serpin peptidase inhibitor, clade A (alpha-1 antiproteinase, antitrypsin), member 10	G3V2W1:Q9UK55
GREM1	0.64	3.21	0.42931	1	Matrisome-associated	ECM-affiliated Proteins	gremlin 1, cysteine knot superfamily, homolog (Xenopus laevis)	H0YLY2:O60565
THBS1	0.63	8.11	0.0771268	1	Core matrisome	ECM Glycoproteins	thrombospondin 1	A8MZG1:P07996
FGF7	1.35	4.84	0.0341905	0.979786	Matrisome-associated	Secreted Factors	fibroblast growth factor 7 (keratinocyte growth factor)	H0YNE7:P21781
GLDN	-0.58	1.17	0.0617906	1	Core matrisome	ECM Glycoproteins	gliomedin	H0YM22:Q6ZMI3
IL16	-0.32	3.15	0.386991	1	Matrisome-associated	Secreted Factors	interleukin 16 (lymphocyte chemoattractant factor)	H0YKB7:H0YLB1:H0YLH9:H0YLL1:H3BN12:H3BT15:H3BVH5:Q14005
ACAN	0	1.1	0.996381	1	Core matrisome	Proteoglycans	aggrecan	E7ENV9:E7EX88:H0YK70:H0YM81:H0YMF1:P16112:Q6PID9
MFGE8	0.13	6.7	0.669691	1	Core matrisome	ECM Glycoproteins	milk fat globule-EGF factor 8 protein	F5GZN3:F5H7N9:H0YKB5:H0YKS8:Q08431:X6R3G6
CBLN1	-0.83	-1.27	0.0478006	0.979786	Matrisome-associated	Secreted Factors	cerebellin 1 precursor	H3BQD0:P23435
MMP2	0.18	6.87	0.673356	1	Matrisome-associated	ECM Regulators	matrix metallopeptidase 2 (gelatinase A, 72kDa gelatinase, 72kDa type IV collagenase)	H3BR66:H3BS34:H3BV48:J3KRB7:P08253
CCL22	-0.48	-1.04	0.313612	1	Matrisome-associated	Secreted Factors	chemokine (C-C motif) ligand 22	O00626
CCL17	0.01	-1.55	0.989204	1	Matrisome-associated	Secreted Factors	chemokine (C-C motif) ligand 17	Q92583
SERPINF1	0.05	5.75	0.912628	1	Matrisome-associated	ECM Regulators	serpin peptidase inhibitor, clade F (alpha-2 antiplasmin, pigment epithelium derived factor), member 1	I3L107:I3L1U4:I3L2R7:I3L3Z3:I3L425:I3L4F9:I3L4N7:I3L4Z0:P36955
CLEC10A	-0.37	1.87	0.354971	1	Matrisome-associated	ECM-affiliated Proteins	C-type lectin domain family 10, member A	I3NI09:J3KR22:Q8IUN9
FGF11	0.95	3.37	0.0364701	0.979786	Matrisome-associated	Secreted Factors	fibroblast growth factor 11	I3L4N4:Q92914
LGALS9	-0.34	3.96	0.0461206	0.979786	Matrisome-associated	ECM-affiliated Proteins	lectin, galactoside-binding, soluble, 9	B4DWP7:F8W9W4:J3KS82:J3KSA0:J3QKK6:J3QS92:K7EPS0:O00182:Q8WYQ7
CCL13	-0.2	-0.77	0.508868	1	Matrisome-associated	Secreted Factors	chemokine (C-C motif) ligand 13	J3QLQ9:Q99616
CCL5	-0.14	2.89	0.700834	1	Matrisome-associated	Secreted Factors	chemokine (C-C motif) ligand 5	K7EJM0:P13501
CCL23	0.1	1.2	0.853632	1	Matrisome-associated	Secreted Factors	chemokine (C-C motif) ligand 23	K7EMG9:P55773
CCL18	-1.44	0.47	0.0372038	0.979786	Matrisome-associated	Secreted Factors	chemokine (C-C motif) ligand 18 (pulmonary and activation-regulated)	P55774
CSF3	2.78	1.28	0.00713515	0.971151	Matrisome-associated	Secreted Factors	colony stimulating factor 3 (granulocyte)	J3KTH8:J3QRD4:J3QRX2:P09919:Q8N4W3
C1QTNF1	-0.27	5.2	0.304509	1	Matrisome-associated	ECM-affiliated Proteins	C1q and tumor necrosis factor related protein 1	Q6ZMH6:Q9BXJ1
EMILIN2	-0.23	3.23	0.451885	1	Core matrisome	ECM Glycoproteins	elastin microfibril interfacer 2	Q9BXX0
EBI3	0.07	1.13	0.860549	1	Matrisome-associated	Secreted Factors	Epstein-Barr virus induced 3	Q14213
CLEC4G	-0.88	-0.44	0.0126075	0.971151	Matrisome-associated	ECM-affiliated Proteins	C-type lectin domain family 4, member G	M0R277:Q6UXB4
ANGPTL4	0.33	6.39	0.53705	1	Matrisome-associated	Secreted Factors	angiopoietin-like 4	M0QZ51:M0R0N8:M0R2X8:M0R369:M0R3A2:Q9BY76
CLEC17A	-0.9	-1.12	0.125538	1	Matrisome-associated	ECM-affiliated Proteins	C-type lectin domain family 17, member A	F8W1T8:H9KVA4:Q6ZS10
GDF15	0.76	7.7	0.112555	1	Matrisome-associated	Secreted Factors	growth differentiation factor 15	Q99988
COMP	0.14	2.84	0.7937	1	Core matrisome	ECM Glycoproteins	cartilage oligomeric matrix protein	B4DKJ3:G3XAP6:P49747
HAPLN4	-0.16	0.66	0.639334	1	Core matrisome	Proteoglycans	hyaluronan and proteoglycan link protein 4	Q86UW8
LGALS4	-0.45	0.68	0.0885481	1	Matrisome-associated	ECM-affiliated Proteins	lectin, galactoside-binding, soluble, 4	M0QZ93:M0R1B2:M0R349:P56470
LGALS13	1.28	-4.84	0.0457675	0.979786	Matrisome-associated	ECM-affiliated Proteins	lectin, galactoside-binding, soluble, 13	M0R015:Q9UHV8
ISM1	0.18	2.19	0.648697	1	Matrisome-associated	Secreted Factors	isthmin 1 homolog (zebrafish)	B1AKI9
CST4	1.62	-4.62	0.0376101	0.979786	Matrisome-associated	ECM Regulators	cystatin S	P01036
MMP24	0.04	3.9	0.871238	1	Matrisome-associated	ECM Regulators	matrix metallopeptidase 24 (membrane-inserted)	Q9Y5R2
CTSZ	-0.13	6.78	0.304756	1	Matrisome-associated	ECM Regulators	cathepsin Z	Q9UBR2
S100B	-0.07	0.53	0.82509	1	Matrisome-associated	Secreted Factors	S100 calcium binding protein B	A8MRB1:P04271
MMP11	-0.2	2.15	0.384615	1	Matrisome-associated	ECM Regulators	matrix metallopeptidase 11 (stromelysin 3)	E9PED7:F8WDI7:H7C3I7:P24347
PIK3IP1	-0.07	5.77	0.794538	1	Matrisome-associated	Secreted Factors	phosphoinositide-3-kinase interacting protein 1	C9JMK5:Q96FE7
C1QTNF6	-0.23	3.74	0.0451667	0.979786	Matrisome-associated	ECM-affiliated Proteins	C1q and tumor necrosis factor related protein 6	F8WC87:Q9BXI9
ELFN2	0.34	-2.63	0.458359	1	Matrisome-associated	ECM-affiliated Proteins	extracellular leucine-rich repeat and fibronectin type III domain containing 2	Q5R3F8
SRPX	-0.67	4.1	0.158873	1	Core matrisome	ECM Glycoproteins	sushi-repeat-containing protein, X-linked	P78539

## Sheet: Male_kidney_age
Gene Symbol	logFC_20-39yo/40-59yo/60-79yo	edgeR_logCPM	QLF_pvalue	QLF_FDR	Division	Category	Gene Name	UniProt_IDs
ANGPTL7	1	1.67	0.0369664	0.553707	Matrisome-associated	Secreted Factors	angiopoietin-like 7	O43827
MFAP2	-0.47	1.66	0.0402091	0.578208	Core matrisome	ECM Glycoproteins	microfibrillar-associated protein 2	P55001
WNT4	-0.87	1.42	0.0165199	0.455779	Matrisome-associated	Secreted Factors	wingless-type MMTV integration site family, member 4	B1AJZ6:H0Y663:P56705
COL8A2	-0.12	1.6	0.632669	1	Core matrisome	Collagens	collagen, type VIII, alpha 2	E9PP49:P25067
RSPO1	0.26	0.12	0.571915	1	Core matrisome	ECM Glycoproteins	R-spondin homolog (Xenopus laevis)	Q2MKA7
BMP8B	0.09	1.56	0.463011	1	Matrisome-associated	Secreted Factors	bone morphogenetic protein 8b	E7EMY8:P34820
OVGP1	0.25	2.9	0.0462688	0.617878	Matrisome-associated	ECM-affiliated Proteins	oviductal glycoprotein 1, 120kDa	B4DHP1:Q12889
WNT2B	0.27	2.84	0.0175479	0.468607	Matrisome-associated	Secreted Factors	wingless-type MMTV integration site family, member 2B	Q5TEH8:Q93097
ECM1	-0.29	4.63	0.0494853	0.631724	Core matrisome	ECM Glycoproteins	extracellular matrix protein 1	Q16610
CTSK	-0.01	3.47	0.927443	1	Matrisome-associated	ECM Regulators	cathepsin K	P43235:Q5QP40
S100A12	0.74	1.69	0.102094	0.702506	Matrisome-associated	Secreted Factors	S100 calcium binding protein A12	P80511
S100A8	0.57	4.47	0.117788	0.744802	Matrisome-associated	Secreted Factors	S100 calcium binding protein A8	P05109
S100A2	0.62	6.51	0.0345574	0.548074	Matrisome-associated	Secreted Factors	S100 calcium binding protein A2	P29034:Q5RHS7:R4GN49
ITLN1	-0.27	0.55	0.392048	0.972215	Matrisome-associated	ECM-affiliated Proteins	intelectin 1 (galactofuranose binding)	Q8WWA0
LAMC2	0.79	5.08	0.017469	0.468607	Core matrisome	ECM Glycoproteins	laminin, gamma 2	Q13753
IL24	0.34	-0.06	0.168785	0.800355	Matrisome-associated	Secreted Factors	interleukin 24	E7ER64:E7ETP6:Q13007
LAMB3	0.95	4.76	0.00174396	0.175646	Core matrisome	ECM Glycoproteins	laminin, beta 3	Q13751:Q5THA1:X1WI29
WNT9A	0.54	1.2	0.00472785	0.266504	Matrisome-associated	Secreted Factors	wingless-type MMTV integration site family, member 9A	O14904
ADAM17	0.17	3.14	0.0615847	0.631724	Matrisome-associated	ECM Regulators	ADAM metallopeptidase domain 17	E7EUI5:P78536
LTBP1	-0.57	5.17	0.0607719	0.631724	Core matrisome	ECM Glycoproteins	latent transforming growth factor beta binding protein 1	C9JD84:C9JDW2:E7EUU6:E7EV71:H7BZ76:H7C0I7:H7C2H7:H7C4L5:Q14766
REG3G	0.97	1.61	0.0281819	0.52851	Matrisome-associated	ECM-affiliated Proteins	regenerating islet-derived 3 gamma	Q6UW15
REG1A	1.25	5.25	0.00509506	0.281389	Matrisome-associated	ECM-affiliated Proteins	regenerating islet-derived 1 alpha	P05451
REG3A	0.29	-2.1	0.576515	1	Matrisome-associated	ECM-affiliated Proteins	regenerating islet-derived 3 alpha	Q06141
VWA3B	-0.56	-2.29	0.0366604	0.551477	Core matrisome	ECM Glycoproteins	von Willebrand factor A domain containing 3B	B7Z7Q7:F8W737:F8WBX4:F8WD48:F8WD56:H0YCW7:H0YDS6:H0YEM4:H0YF54:Q502W6
INHBB	0.77	2.67	0.020078	0.483248	Matrisome-associated	Secreted Factors	inhibin, beta B	P09529
FRZB	-0.4	4.73	0.0488722	0.628804	Matrisome-associated	Secreted Factors	frizzled-related protein	Q92765
COL5A2	-0.34	4.1	0.031526	0.548074	Core matrisome	Collagens	collagen, type V, alpha 2	P05997
IHH	-0.26	1.62	0.183658	0.800355	Matrisome-associated	Secreted Factors	Indian hedgehog homolog (Drosophila)	Q14623
SERPINE2	-0.71	5.6	0.00112214	0.145645	Matrisome-associated	ECM Regulators	serpin peptidase inhibitor, clade E (nexin, plasminogen activator inhibitor type 1), member 2	C9JN98:C9JRK5:C9K031:P07093
FBLN2	-0.56	2.86	0.0812579	0.669505	Core matrisome	ECM Glycoproteins	fibulin 2	C9JQS6:F5H1F3:H7BXL0:H7C1A3:P98095
CSPG5	-0.24	-1.48	0.0698688	0.642025	Matrisome-associated	ECM-affiliated Proteins	chondroitin sulfate proteoglycan 5 (neuroglycan C)	O95196
COL7A1	0.79	6.51	0.00218943	0.204794	Core matrisome	Collagens	collagen, type VII, alpha 1	C9JBL3:Q02388
ITIH3	-0.34	1.12	0.0234223	0.496783	Matrisome-associated	ECM Regulators	inter-alpha (globulin) inhibitor H3	E7ET33:Q06033
COL8A1	0.41	4.25	0.114316	0.736958	Core matrisome	Collagens	collagen, type VIII, alpha 1	C9JTN9:P27658
ZPLD1	1.37	0.67	0.000489547	0.0948708	Core matrisome	ECM Glycoproteins	zona pellucida-like domain containing 1	Q8TCW7
PLOD2	0.2	4.95	0.057623	0.631724	Matrisome-associated	ECM Regulators	procollagen-lysine, 2-oxoglutarate 5-dioxygenase 2	B3KWS3:C9JXZ0:E7ETU9:F8WEW3:O00469
FGF12	-0.28	0.93	0.0791555	0.665482	Matrisome-associated	Secreted Factors	fibroblast growth factor 12	C9JEN8:C9JIN3:C9JUK8:H7C1L8:P61328
SPON2	0.1	5.41	0.599095	1	Core matrisome	ECM Glycoproteins	spondin 2, extracellular matrix protein	D6RA41:D6RB12:D6RBY3:D6REX2:D6RFY9:D6RIH5:Q9BUD6
HGFAC	0.26	0.59	0.0648905	0.631724	Matrisome-associated	Secreted Factors	HGF activator	D6RAR4:Q04756
HTRA3	0.35	3.26	0.0503045	0.631724	Matrisome-associated	ECM Regulators	HtrA serine peptidase 3	P83110
CXCL8	0.87	3.5	0.0188325	0.476252	Matrisome-associated	Secreted Factors	interleukin 8	C9J4T6:P10145
CXCL6	0.59	1.63	0.128053	0.771954	Matrisome-associated	Secreted Factors	chemokine (C-X-C motif) ligand 6 (granulocyte chemotactic protein 2)	D6RF92:P80162
PF4	0.79	-2.29	0.0101477	0.379949	Matrisome-associated	Secreted Factors	platelet factor 4	P02776
PPBP	0.68	-1.51	0.0332815	0.548074	Matrisome-associated	Secreted Factors	pro-platelet basic protein (chemokine (C-X-C motif) ligand 7)	P02775
CXCL2	0.81	3.59	0.00600504	0.309275	Matrisome-associated	Secreted Factors	chemokine (C-X-C motif) ligand 2	P19875
AREG	0.79	0.94	0.0382068	0.564528	Matrisome-associated	Secreted Factors	amphiregulin	D6RFX5:P15514
CXCL10	0.72	2.22	0.0439038	0.604492	Matrisome-associated	Secreted Factors	chemokine (C-X-C motif) ligand 10	P02778
CXCL13	0.17	-2.07	0.701691	1	Matrisome-associated	Secreted Factors	chemokine (C-X-C motif) ligand 13	O43927
EGF	-0.52	5.87	0.0633547	0.631724	Matrisome-associated	Secreted Factors	epidermal growth factor (beta-urogastrone)	P01133
FREM3	1.05	-2.52	0.00157921	0.16265	Matrisome-associated	ECM-affiliated Proteins	FRAS1 related extracellular matrix 3	P0C091
FGB	1.2	5.67	0.0397931	0.576831	Core matrisome	ECM Glycoproteins	fibrinogen beta chain	D6REL8:F8W6P4:P02675
FGA	1.08	4.63	0.0467017	0.62113	Core matrisome	ECM Glycoproteins	fibrinogen alpha chain	P02671
FGG	1.52	3.2	0.00954281	0.372514	Core matrisome	ECM Glycoproteins	fibrinogen gamma chain	C9JC84:C9JEU5:C9JPQ9:C9JU00:P02679
TLL1	0.32	1.85	0.0224812	0.496783	Matrisome-associated	ECM Regulators	tolloid-like 1	D6RAK5:D6RBI6:D6RCE0:E9PD25:O43897
FST	0.25	1.86	0.371468	0.9579	Matrisome-associated	Secreted Factors	follistatin	H0YA75:H0YAF9:P19883
MEGF10	-0.46	-1.89	0.0226363	0.496783	Matrisome-associated	Secreted Factors	multiple EGF-like-domains 10	Q96KG7
CSF2	-1.05	-4.31	0.0117826	0.400599	Matrisome-associated	Secreted Factors	colony stimulating factor 2 (granulocyte-macrophage)	P04141
GDF9	-0.29	0.26	0.0504887	0.631724	Matrisome-associated	Secreted Factors	growth differentiation factor 9	O60383
COL23A1	0.04	2.83	0.771359	1	Core matrisome	Collagens	collagen, type XXIII, alpha 1	Q86Y22
SERPINB1	0.31	5.75	0.0612374	0.631724	Matrisome-associated	ECM Regulators	serpin peptidase inhibitor, clade B (ovalbumin), member 1	B4DNT0:P30740
BMP6	-0.47	2.96	0.0125908	0.410467	Matrisome-associated	Secreted Factors	bone morphogenetic protein 6	P22004
EYS	0.28	-1.4	0.0419802	0.591896	Core matrisome	ECM Glycoproteins	eyes shut homolog (Drosophila)	F8WDD3:H0Y3Q4:Q5T1H1
COL9A1	-0.73	-0.79	0.0137004	0.429769	Core matrisome	Collagens	collagen, type IX, alpha 1	A6NEQ6:P20849
IMPG1	0.39	-0.09	0.0149764	0.449612	Core matrisome	Proteoglycans	interphotoreceptor matrix proteoglycan 1	Q17R60:Q5JSC4:Q68D53
COL10A1	-0.21	-1.04	0.536558	1	Core matrisome	Collagens	collagen, type X, alpha 1	Q03692:Q5QPC7:Q5QPC8
ELFN1	-0.3	2.28	0.0417783	0.59038	Matrisome-associated	ECM-affiliated Proteins	extracellular leucine-rich repeat and fibronectin type III domain containing 1	P0C7U0
IL6	1.23	2.03	0.0218849	0.496783	Matrisome-associated	Secreted Factors	interleukin 6 (interferon, beta 2)	B4DNQ5:B4DNV3:B5MC14:B5MC21:B5MCZ3:C9J5B0:P05231
IGFBP1	0.93	0.45	0.00514123	0.282994	Core matrisome	ECM Glycoproteins	insulin-like growth factor binding protein 1	C9J6H2:C9JXF9:P08833
EPO	-1.04	1.32	0.0925757	0.694513	Matrisome-associated	Secreted Factors	erythropoietin	P01588
MUC3A	0.62	1.9	0.0176659	0.470088	Matrisome-associated	ECM-affiliated Proteins	mucin 3A, cell surface associated	H0Y6M1:J3QST7:Q02505
MUC12	0.44	-1.74	0.140092	0.796319	Matrisome-associated	ECM-affiliated Proteins	mucin 12, cell surface associated	F5GWV9:H7BXN1:Q9UKN1
SERPINE1	0.7	6.64	0.0404704	0.579917	Matrisome-associated	ECM Regulators	serpin peptidase inhibitor, clade E (nexin, plasminogen activator inhibitor type 1), member 1	P05121
COL26A1	-0.87	1.91	0.00492863	0.275611	Core matrisome	Collagens	EMI domain containing 2	C9JPW4:Q96A83
CLEC2L	-0.65	-3.75	0.0374674	0.558142	Matrisome-associated	ECM-affiliated Proteins	C-type lectin domain family 2, member L	H0YB20:P0C7M8
SFTPC	0.1	-0.89	0.753787	1	Matrisome-associated	ECM-affiliated Proteins	surfactant protein C	C9JYF6:E5RG20:E5RG93:E5RHW5:E5RI64:E5RI92:P11686
ADAM18	-0.78	-4.97	0.0244633	0.496783	Matrisome-associated	ECM Regulators	ADAM metallopeptidase domain 18	E5RIP0:E5RK96:Q0VAI3:Q9Y3Q7
PXDNL	-0.94	-0.17	0.000113214	0.0429906	Core matrisome	ECM Glycoproteins	peroxidasin homolog (Drosophila)-like	A1KZ92:H0YAV0:K4DIA6
SBSPON	0.16	4.59	0.215193	0.825311	Core matrisome	ECM Glycoproteins	chromosome 8 open reading frame 84	Q8IVN8
ADAMTSL1	0.28	3.84	0.0508876	0.631724	Matrisome-associated	ECM Regulators	ADAMTS-like 1	A2A343:A6NIB9:F8WEP3:H7BYE3:Q8N6G6
IFNA7	0.89	-4.94	0.0198723	0.480697	Matrisome-associated	Secreted Factors	interferon, alpha 7	P01567
IFNA17	-0.87	-4.8	0.0348778	0.548074	Matrisome-associated	Secreted Factors	interferon, alpha 17	P01571
IFNA6	-0.8	-5.08	0.0166092	0.455779	Matrisome-associated	Secreted Factors	interferon, alpha 6	P05013
IFNA8	1.59	-4.99	2.36014e-05	0.0213936	Matrisome-associated	Secreted Factors	interferon, alpha 8	P32881
IFNA1	0.86	-4.85	0.0239256	0.496783	Matrisome-associated	Secreted Factors	interferon, alpha 1	P01562
IFNE	0.88	-1.67	0.0021691	0.204194	Matrisome-associated	Secreted Factors	interferon, epsilon	Q86WN2
IFNK	1.73	-4.44	0.000310609	0.0687486	Matrisome-associated	Secreted Factors	interferon, kappa	Q9P0W0
CCL19	-0.22	2.93	0.691098	1	Matrisome-associated	Secreted Factors	chemokine (C-C motif) ligand 19	Q5VZ75:Q99731
CTSL	0.1	6.78	0.488399	1	Matrisome-associated	ECM Regulators	cathepsin L1	P07711:Q5T8F0
OMD	0.48	0.93	0.0600301	0.631724	Core matrisome	Proteoglycans	osteomodulin	Q99983
PAPPA	0.33	4.28	0.0166589	0.456476	Matrisome-associated	ECM Regulators	pregnancy-associated plasma protein A, pappalysin 1	F5GZ19:Q13219
HMCN2	-0.66	2.51	0.00825221	0.36691	Core matrisome	ECM Glycoproteins	hemicentin 2	A2A3K3:H0Y3X1:H7BZI5:H7C0N8:H7C3T8:Q8NDA2
ITIH2	-0.59	-0.74	0.0234654	0.496783	Matrisome-associated	ECM Regulators	inter-alpha (globulin) inhibitor H2	P19823:Q5T985:Q5T987
GDF10	-0.21	-1.91	0.547313	1	Matrisome-associated	Secreted Factors	growth differentiation factor 10	P55107
NODAL	0.5	-3.01	0.0269427	0.514678	Matrisome-associated	Secreted Factors	nodal homolog (mouse)	H7C0E4:Q96S42
SFTPA1	-0.04	-1.51	0.914473	1	Matrisome-associated	ECM-affiliated Proteins	surfactant protein A1	B4DNW5:J3KPA7:Q8IWL2
SFRP5	1.21	-0.79	0.00165419	0.168111	Matrisome-associated	Secreted Factors	secreted frizzled-related protein 5	Q5T4F7
HPSE2	-1.24	0.84	0.0121348	0.404144	Matrisome-associated	ECM Regulators	heparanase 2	Q8WWQ2
MUC6	0.67	3.48	0.022847	0.496783	Matrisome-associated	ECM-affiliated Proteins	mucin 6, oligomeric mucus/gel-forming	E9PJC5:H0YDA7:H0YEZ6:Q6W4X9
OTOG	-0.45	-2.76	0.0348336	0.548074	Core matrisome	ECM Glycoproteins	otogelin	C9IZ84:H9KVB3:Q6ZRI0
NELL1	-0.59	2.57	0.00900448	0.372514	Core matrisome	ECM Glycoproteins	NEL-like 1 (chicken)	F5H6I3:J3KNC5:Q92832
MUC15	-0.49	2.54	0.0316966	0.548074	Matrisome-associated	ECM-affiliated Proteins	mucin 15, cell surface associated	E9PII6:F8W945:Q8N387
PRG2	0.59	-1.29	0.0470397	0.623645	Core matrisome	Proteoglycans	proteoglycan 2, bone marrow (natural killer cell activator, eosinophil granule major basic protein)	A6XMW0:P13727
VWCE	0.34	1.05	0.0375504	0.558584	Core matrisome	ECM Glycoproteins	von Willebrand factor C and EGF domains	B4DS56:B4DY31:Q96DN2
EFEMP2	-0.2	5.93	0.0108154	0.392398	Core matrisome	ECM Glycoproteins	EGF-containing fibulin-like extracellular matrix protein 2	E9PI47:E9PKA3:E9PNB8:E9PRQ8:E9PRU1:E9PSC1:H0YCB5:H0YCR9:H0YET5:H0YEU0:O95967
CTSF	-0.18	6.06	0.034841	0.548074	Matrisome-associated	ECM Regulators	cathepsin F	E9PSC2:H0YD65:H0YE42:Q9UBX1
CLCF1	0.28	4.14	0.0394576	0.575047	Matrisome-associated	Secreted Factors	cardiotrophin-like cytokine factor 1	Q9UBD9
FGF3	-0.88	-5.07	0.0196824	0.479892	Matrisome-associated	Secreted Factors	fibroblast growth factor 3 (murine mammary tumor virus integration site (v-int-2) oncogene homolog)	P11487
WNT11	-0.73	0.12	0.0079405	0.359305	Matrisome-associated	Secreted Factors	wingless-type MMTV integration site family, member 11	O96014
CTSC	-0.12	6.34	0.234254	0.851559	Matrisome-associated	ECM Regulators	cathepsin C	H0YCY8:H0YDA2:P53634
MMP8	0.92	-1.36	0.0430624	0.599969	Matrisome-associated	ECM Regulators	matrix metallopeptidase 8 (neutrophil collagenase)	E9PIY7:E9PJB3:E9PL87:H7C1M3:P22894
MMP10	1.53	-3.08	0.000655123	0.107029	Matrisome-associated	ECM Regulators	matrix metallopeptidase 10 (stromelysin 2)	F5GYX7:P09238
MMP1	0.29	0.28	0.284715	0.909886	Matrisome-associated	ECM Regulators	matrix metallopeptidase 1 (interstitial collagenase)	P03956
MMP3	0.43	-1.03	0.23137	0.846274	Matrisome-associated	ECM Regulators	matrix metallopeptidase 3 (stromelysin 1, progelatinase)	E9PKX2:H7C139:P08254
ADAMTS8	-0.29	0.54	0.0431639	0.599969	Matrisome-associated	ECM Regulators	ADAM metallopeptidase with thrombospondin type 1 motif, 8	Q9UP79
ADAMTS15	-0.45	3.53	0.035931	0.548074	Matrisome-associated	ECM Regulators	ADAM metallopeptidase with thrombospondin type 1 motif, 15	Q8TE58
CLEC2B	0.35	2.6	0.0340634	0.548074	Matrisome-associated	ECM-affiliated Proteins	C-type lectin domain family 2, member B	F5H631:Q92478
MUC19	0.28	0.19	0.15748	0.800355	Matrisome-associated	ECM-affiliated Proteins	mucin 19, oligomeric	C9JCE7:H0YH61:H7BZA9:Q7Z5P9:V9GY53
NELL2	0.5	0.03	0.0306372	0.548074	Core matrisome	ECM Glycoproteins	NEL-like 2 (chicken)	F8VRQ0:F8VVB6:F8VXR5:F8VZ72:F8W1A2:F8W1I8:H0YHY5:H0YI34:H0YIT4:Q99435
WNT10B	0.12	-0.89	0.679822	1	Matrisome-associated	Secreted Factors	wingless-type MMTV integration site family, member 10B	B5MCC8:C9J3H3:C9JCI2:O00744:Q4VAJ4
EPYC	0.91	-4.81	0.0314896	0.548074	Core matrisome	Proteoglycans	epiphycan	F8VSI4:Q99645
KERA	1.14	-5.02	0.00338915	0.229206	Core matrisome	Proteoglycans	keratocan	O60938
IGF1	0.82	0.05	0.00583242	0.306912	Matrisome-associated	Secreted Factors	insulin-like growth factor 1 (somatomedin C)	P05019:Q13429
TNFSF11	0.42	-2.77	0.0946462	0.695092	Matrisome-associated	Secreted Factors	tumor necrosis factor (ligand) superfamily, member 11	O14788
EGLN3	0.25	3.56	0.0576546	0.631724	Matrisome-associated	ECM Regulators	egl nine homolog 3 (C. elegans)	F8VR39:F8W1G2:G3V3M1:Q9H6Z9
BMP4	-0.3	2.95	0.0469382	0.622446	Matrisome-associated	Secreted Factors	bone morphogenetic protein 4	H0YLW3:H0YM53:H0YMP9:P12644:V9GYF1
GREM1	-0.06	0.71	0.902434	1	Matrisome-associated	ECM-affiliated Proteins	gremlin 1, cysteine knot superfamily, homolog (Xenopus laevis)	H0YLY2:O60565
TGM7	-1.03	-3.83	0.00397934	0.2386	Matrisome-associated	ECM Regulators	transglutaminase 7	Q96PF1
FGF7	0.42	3.34	0.0913289	0.69081	Matrisome-associated	Secreted Factors	fibroblast growth factor 7 (keratinocyte growth factor)	H0YNE7:P21781
NRG4	0.19	-0.07	0.0736333	0.654777	Matrisome-associated	Secreted Factors	neuregulin 4	E9PJI7:F8W729:H3BP63:Q0P6N6:Q7Z663:Q8WWG1
HAPLN3	0.03	2.77	0.904657	1	Core matrisome	Proteoglycans	hyaluronan and proteoglycan link protein 3	H3BRY4:H3BT26:H3BTH8:Q96S86
SEMA4B	0.37	6.63	0.0739299	0.655765	Matrisome-associated	ECM-affiliated Proteins	sema domain, immunoglobulin domain (Ig), transmembrane domain (TM) and short cytoplasmic domain, (semaphorin) 4B	H0YKP2:H0YKV7:H0YLN3:H0YM68:H0YMD6:H0YMR1:H0YMZ3:H0YN49:H0YNC4:H0YNM2:J3KNP4:Q9NPR2
CTF1	-0.26	2.86	0.0121209	0.404144	Matrisome-associated	Secreted Factors	cardiotrophin 1	Q16619
TNFSF12	-0.16	5.15	0.0412467	0.5855	Matrisome-associated	Secreted Factors	tumor necrosis factor (ligand) superfamily, member 12	C0H5Y4:O43508
NTN1	0.34	2.87	0.0325515	0.548074	Core matrisome	ECM Glycoproteins	netrin 1	H7BZF4:O95631
VTN	0.51	2.28	0.0488292	0.628683	Core matrisome	ECM Glycoproteins	vitronectin	P04004
CCL16	0.27	-0.58	0.344037	0.933565	Matrisome-associated	Secreted Factors	chemokine (C-C motif) ligand 16	H0YCC1:K7ELY7:O15467
CCL23	0.75	2.11	0.0880342	0.687442	Matrisome-associated	Secreted Factors	chemokine (C-C motif) ligand 23	K7EMG9:P55773
CSF3	2.42	1.65	0.000415678	0.0840328	Matrisome-associated	Secreted Factors	colony stimulating factor 3 (granulocyte)	J3KTH8:J3QRD4:J3QRX2:P09919:Q8N4W3
CHAD	-0.28	0.92	0.189571	0.800355	Core matrisome	Proteoglycans	chondroadherin	H0YA03:O15335
GH2	1.77	-4.84	2.30791e-05	0.0212631	Matrisome-associated	Secreted Factors	growth hormone 2	P01242
LAMA1	-0.37	4.24	0.0212106	0.496055	Core matrisome	ECM Glycoproteins	laminin, alpha 1	P25391
MEP1B	0.61	-3.89	0.0521155	0.631724	Matrisome-associated	ECM Regulators	meprin A, beta	J3KRK1:J3QKX5:Q16820
SERPINB12	0.88	-4.99	0.0156491	0.455779	Matrisome-associated	ECM Regulators	serpin peptidase inhibitor, clade B (ovalbumin), member 12	Q3SYB4:Q96P63
SERPINB11	0.91	-4.94	0.0109721	0.395004	Matrisome-associated	ECM Regulators	serpin peptidase inhibitor, clade B (ovalbumin), member 11 (gene/pseudogene)	F5GWT8:F5GY69:F5GYW9:Q96P15
SERPINB7	-1.22	-1.02	0.000409662	0.0831156	Matrisome-associated	ECM Regulators	serpin peptidase inhibitor, clade B (ovalbumin), member 7	C9JA68:C9JM00:C9JZR8:O75635
SERPINB10	1.23	-4.62	0.0115207	0.400599	Matrisome-associated	ECM Regulators	serpin peptidase inhibitor, clade B (ovalbumin), member 10	H7BYS2:H7C004:P48595
HMSD	-0.45	-3.17	0.103167	0.705773	Matrisome-associated	ECM Regulators	histocompatibility (minor) serpin domain containing	A8MTL9:P0C7T4
CBLN2	-0.5	-0.81	0.197556	0.801569	Matrisome-associated	Secreted Factors	cerebellin 2 precursor	J3KST0:J3QS23:Q8IUK8
ADAMTSL5	0.11	1.28	0.513602	1	Matrisome-associated	ECM Regulators	ADAMTS-like 5	K7EJ85:K7ELN4:K7ELV0:Q0VD77:Q6ZMM2:X6R4H8
TNFSF9	0.48	-0.02	0.0459718	0.616468	Matrisome-associated	Secreted Factors	tumor necrosis factor (ligand) superfamily, member 9	P41273
CLEC4M	-0.86	-1.78	0.00197989	0.19385	Matrisome-associated	ECM-affiliated Proteins	C-type lectin domain family 4, member M	E7ENS9:H7BXE2:H7BXU4:M0QYX2:M0QZ42:Q9H2X3
ANGPTL4	1.03	5.72	0.0154076	0.455261	Matrisome-associated	Secreted Factors	angiopoietin-like 4	M0QZ51:M0R0N8:M0R2X8:M0R369:M0R3A2:Q9BY76
ADAMTS10	-0.02	4.56	0.894177	1	Matrisome-associated	ECM Regulators	ADAM metallopeptidase with thrombospondin type 1 motif, 10	M0QY12:M0QY36:Q9H324
ANGPTL6	-0.31	-1.68	0.0603409	0.631724	Matrisome-associated	Secreted Factors	angiopoietin-like 6	K7EKF6:Q8NI99
PODNL1	-0.09	0.44	0.696238	1	Core matrisome	Proteoglycans	podocan-like 1	B7Z3M0:K7EJ07:K7EMV0:K7EPI2:K7EPR1:K7ER84:K7ERE6:K7ESB1:Q6PEZ8
INSL3	-0.23	-2.06	0.50097	1	Matrisome-associated	Secreted Factors	insulin-like 3 (Leydig cell)	M0QXQ3:P51460
COMP	-0.53	3.04	0.266377	0.888346	Core matrisome	ECM Glycoproteins	cartilage oligomeric matrix protein	B4DKJ3:G3XAP6:P49747
LGALS4	0.43	0.71	0.0142529	0.439153	Matrisome-associated	ECM-affiliated Proteins	lectin, galactoside-binding, soluble, 4	M0QZ93:M0R1B2:M0R349:P56470
IL11	1.72	2.44	9.41481e-05	0.0391258	Matrisome-associated	Secreted Factors	interleukin 11	K7ESD5:P20809
ADAM33	-0.56	3.89	0.0202337	0.485912	Matrisome-associated	ECM Regulators	ADAM metallopeptidase domain 33	A2A2L3:Q9BZ11
BMP2	0.46	3.25	0.015909	0.455779	Matrisome-associated	Secreted Factors	bone morphogenetic protein 2	P12643
CST8	-0.81	-4.92	0.034524	0.548074	Matrisome-associated	ECM Regulators	cystatin 8 (cystatin-related epididymal specific)	A2A2N0:O60676
CST9L	-1.83	-4.74	0.000124794	0.0453978	Matrisome-associated	ECM Regulators	cystatin 9-like	Q9H4G1
CST2	0.48	-3.61	0.36528	0.95277	Matrisome-associated	ECM Regulators	cystatin SA	P09228
MMP9	1.36	1.31	0.000884725	0.126518	Matrisome-associated	ECM Regulators	matrix metallopeptidase 9 (gelatinase B, 92kDa gelatinase, 92kDa type IV collagenase)	P14780
COL9A3	-0.45	1.54	0.0124143	0.407318	Core matrisome	Collagens	collagen, type IX, alpha 3	Q14050:Q4VXW1
TMPRSS15	-0.8	-3.84	0.0663103	0.631724	Matrisome-associated	ECM Regulators	protease, serine, 7 (enterokinase)	E9PG70:P98073
LIF	0.7	5.05	0.0716263	0.649153	Matrisome-associated	Secreted Factors	leukemia inhibitory factor (cholinergic differentiation factor)	P15018
CHADL	-0.31	0.87	0.0277303	0.522793	Core matrisome	Proteoglycans	chondroadherin-like	B0QYT2:H0Y4I5:Q6NUI6
WNT7B	-0.81	1.48	0.17357	0.800355	Matrisome-associated	Secreted Factors	wingless-type MMTV integration site family, member 7B	A8K0G1:B8A595:B8A597:B8A598:P56706
AMELX	1.68	-4.82	0.000116052	0.0434806	Core matrisome	ECM Glycoproteins	amelogenin (amelogenesis imperfecta 1, X-linked)	Q99217
S100G	0.56	-5.09	0.0253077	0.496783	Matrisome-associated	Secreted Factors	S100 calcium binding protein G	P29377
SRPX	0.02	2.8	0.946973	1	Core matrisome	ECM Glycoproteins	sushi-repeat-containing protein, X-linked	P78539
EDA	0	2.58	0.967359	1	Matrisome-associated	Secreted Factors	ectodysplasin A	D6RA95:Q92838
GPC3	-0.44	5.46	0.0115486	0.400599	Matrisome-associated	ECM-affiliated Proteins	glypican 3	H0Y3U6:P51654
FGF13	0.11	2.77	0.249859	0.867867	Matrisome-associated	Secreted Factors	fibroblast growth factor 13	B1AJW0:B1AK17:B1B1H9:Q92913
PLXNB3	-0.27	2.03	0.0355904	0.548074	Matrisome-associated	ECM-affiliated Proteins	plexin B3	B7Z3H9:F5GWC0:F5GZZ4:H7BZV5:H7C0P4:H7C3L0:Q9ULL4
PLXNA3	0.11	5.46	0.256294	0.87472	Matrisome-associated	ECM-affiliated Proteins	plexin A3	P51805

## Sheet: Female_liver_age
Gene Symbol	logFC_20-39yo/40-59yo/60-79yo	edgeR_logCPM	QLF_pvalue	QLF_FDR	Division	Category	Gene Name	UniProt_IDs
ANGPTL7	-0.17	-2.76	0.527624	1	Matrisome-associated	Secreted Factors	angiopoietin-like 7	O43827
WNT4	0.5	0.44	0.0869182	0.683889	Matrisome-associated	Secreted Factors	wingless-type MMTV integration site family, member 4	B1AJZ6:H0Y663:P56705
C1QA	-0.77	4.94	0.0155661	0.428044	Matrisome-associated	ECM-affiliated Proteins	complement component 1, q subcomponent, A chain	P02745:X6RLJ0
C1QC	-0.94	5.06	0.0132611	0.403239	Matrisome-associated	ECM-affiliated Proteins	complement component 1, q subcomponent, C chain	P02747
C1QB	-0.86	5.57	0.0149875	0.42244	Matrisome-associated	ECM-affiliated Proteins	complement component 1, q subcomponent, B chain	D6R934:D6RGJ1:P02746
SDC3	-0.48	4.48	0.010039	0.377029	Matrisome-associated	ECM-affiliated Proteins	syndecan 3	D3DPN2:O75056
CSF1	-0.24	4.73	0.0488992	0.532081	Matrisome-associated	Secreted Factors	colony stimulating factor 1 (macrophage)	E9PJA2:E9PKP4:E9PQ08:H7BY18:P09603
ADAMTSL4	0.22	5.89	0.0279614	0.493521	Matrisome-associated	ECM Regulators	ADAMTS-like 4	F8WAD0:Q6UY14
CTSS	-0.39	4.8	0.0269619	0.493143	Matrisome-associated	ECM Regulators	cathepsin S	P25774:U3KPS4:U3KQE7
S100A11	-0.33	4.16	0.038834	0.500491	Matrisome-associated	Secreted Factors	S100 calcium binding protein A11	P31949
RPTN	0.97	-4.24	0.045481	0.513259	Matrisome-associated	Secreted Factors	repetin	Q6XPR3
FLG	1.25	0.17	0.000198219	0.0615464	Matrisome-associated	Secreted Factors	filaggrin	P20930
FLG2	1.39	0.24	0.00147321	0.158005	Matrisome-associated	Secreted Factors	filaggrin family member 2	Q5D862
S100A4	-0.42	2.59	0.00687716	0.308211	Matrisome-associated	Secreted Factors	S100 calcium binding protein A4	P26447
MUC1	-0.36	1.08	0.0973332	0.686598	Matrisome-associated	ECM-affiliated Proteins	mucin 1, cell surface associated	B1AVQ5:B1AVQ7:P15941
SEMA4A	-0.37	1.44	0.00434839	0.24196	Matrisome-associated	ECM-affiliated Proteins	sema domain, immunoglobulin domain (Ig), transmembrane domain (TM) and short cytoplasmic domain, (semaphorin) 4A	Q5TCI4:Q5TCI6:Q5TCJ5:Q5TCJ7:Q9H3S1
TNFSF18	-0.77	-3.94	0.0261493	0.485334	Matrisome-associated	Secreted Factors	tumor necrosis factor (ligand) superfamily, member 18	Q9UNG2
TNFSF4	0.37	0.41	0.0343813	0.500491	Matrisome-associated	Secreted Factors	tumor necrosis factor (ligand) superfamily, member 4	P23510:Q8IV74
LAMC1	-0.23	5.11	0.0488206	0.532074	Core matrisome	ECM Glycoproteins	laminin, gamma 1 (formerly LAMB2)	P11047:R4GNC7
LAMC2	-1.12	0.66	0.00359635	0.234472	Core matrisome	ECM Glycoproteins	laminin, gamma 2	Q13753
IL24	1.67	0.62	6.26306e-06	0.00924336	Matrisome-associated	Secreted Factors	interleukin 24	E7ER64:E7ETP6:Q13007
LEFTY1	0.4	-0.97	0.0613508	0.597083	Matrisome-associated	Secreted Factors	left-right determination factor 1	O75610
TPO	0.1	-0.94	0.774043	1	Matrisome-associated	Secreted Factors	thyroid peroxidase	C9J511:C9JFW0:E9PFM6:H0Y6H4:H7BZH8:H7C1F5:H7C5B6:P07202
COLEC11	0.33	5.98	0.0225918	0.473959	Matrisome-associated	ECM-affiliated Proteins	collectin sub-family member 11	C9JWT5:F8WB29:Q9BWP8
SDC1	0.08	9.2	0.443713	1	Matrisome-associated	ECM-affiliated Proteins	syndecan 1	E9PHH3:F8WCX9:H7C1K4:P18827
GDF7	0.34	4.25	0.00606067	0.283338	Matrisome-associated	Secreted Factors	growth differentiation factor 7	Q7Z4P5
ANXA4	-0.19	6.11	0.0151855	0.423123	Matrisome-associated	ECM-affiliated Proteins	annexin A4	B4DDF9:P09525:Q6P452
TGFA	0.23	2.13	0.0403967	0.500491	Matrisome-associated	Secreted Factors	transforming growth factor, alpha	E7EPT6:F8VNR3:F8WA74:H0Y6S5:P01135
SEMA4C	0.18	5.08	0.0407058	0.500491	Matrisome-associated	ECM-affiliated Proteins	sema domain, immunoglobulin domain (Ig), transmembrane domain (TM) and short cytoplasmic domain, (semaphorin) 4C	C9J4M7:C9JV89:Q9C0C4
VWA3B	-0.27	-2.15	0.22049	0.847054	Core matrisome	ECM Glycoproteins	von Willebrand factor A domain containing 3B	B7Z7Q7:F8W737:F8WBX4:F8WD48:F8WD56:H0YCW7:H0YDS6:H0YEM4:H0YF54:Q502W6
IL1B	-0.68	0.01	0.0033514	0.226926	Matrisome-associated	Secreted Factors	interleukin 1, beta	C9JSC2:C9JVK0:C9JWV2:P01584
IL1RN	0.35	7.18	0.365112	0.983259	Matrisome-associated	Secreted Factors	interleukin 1 receptor antagonist	P18510
TNFAIP6	-0.59	-2.77	0.0240863	0.473959	Core matrisome	ECM Glycoproteins	tumor necrosis factor, alpha-induced protein 6	P98066
IGFBP2	0.09	8.27	0.692673	1	Core matrisome	ECM Glycoproteins	insulin-like growth factor binding protein 2, 36kDa	C9JMY1:C9JW52:H7C1H0:P18065
SERPINE2	-0.53	2.55	0.0180215	0.446369	Matrisome-associated	ECM Regulators	serpin peptidase inhibitor, clade E (nexin, plasminogen activator inhibitor type 1), member 2	C9JN98:C9JRK5:C9K031:P07093
GPC1	0.2	5.74	0.0359129	0.500491	Matrisome-associated	ECM-affiliated Proteins	glypican 1	C9J4Y6:H7BZE9:H7BZL4:H7C024:H7C410:P35052
CRELD1	0.01	5.75	0.942244	1	Core matrisome	ECM Glycoproteins	cysteine-rich with EGF-like domains 1	F8WBY3:H7C2L3:Q96HD1
TGM4	-1.01	-3.62	0.0266176	0.489273	Matrisome-associated	ECM Regulators	transglutaminase 4 (prostate)	F8WCU8:P49221
CSPG5	-0.59	-1.79	0.00982173	0.372471	Matrisome-associated	ECM-affiliated Proteins	chondroitin sulfate proteoglycan 5 (neuroglycan C)	O95196
COL7A1	1.34	3.65	1.75912e-05	0.0170737	Core matrisome	Collagens	collagen, type VII, alpha 1	C9JBL3:Q02388
LAMB2	-0.21	6.72	0.048085	0.528272	Core matrisome	ECM Glycoproteins	laminin, beta 2 (laminin S)	F5H520:P55268
SEMA3F	-0.3	2.67	0.0295257	0.493521	Matrisome-associated	ECM-affiliated Proteins	sema domain, immunoglobulin domain (Ig), short basic domain, secreted, (semaphorin) 3F	C9IYS6:C9J1V2:C9J4H5:C9JPG5:H7C4A2:Q13275
PLXNA1	-0.3	3.77	0.0230835	0.473959	Matrisome-associated	ECM-affiliated Proteins	plexin A1	F8VSZ4:Q9UIW2
VWA5B2	-0.27	-1.91	0.154422	0.739204	Core matrisome	ECM Glycoproteins	von Willebrand factor A domain containing 5B2	E9PF42:Q8N398
CHRD	0.28	8.09	0.00632228	0.290269	Matrisome-associated	Secreted Factors	chordin	B7Z6F4:E7ESX1:Q9H2X0
FGF12	-1	-0.79	0.00208236	0.191919	Matrisome-associated	Secreted Factors	fibroblast growth factor 12	C9JEN8:C9JIN3:C9JUK8:H7C1L8:P61328
SPON2	0.23	6.22	0.0216716	0.467651	Core matrisome	ECM Glycoproteins	spondin 2, extracellular matrix protein	D6RA41:D6RB12:D6RBY3:D6REX2:D6RFY9:D6RIH5:Q9BUD6
HGFAC	0.38	8.07	0.037951	0.500491	Matrisome-associated	Secreted Factors	HGF activator	D6RAR4:Q04756
ADAMTS3	0.61	-0.38	0.0395543	0.500491	Matrisome-associated	ECM Regulators	ADAM metallopeptidase with thrombospondin type 1 motif, 3	O15072
CXCL8	-0.87	2.81	0.0150895	0.423083	Matrisome-associated	Secreted Factors	interleukin 8	C9J4T6:P10145
CXCL6	-0.81	1.71	0.0285386	0.493521	Matrisome-associated	Secreted Factors	chemokine (C-X-C motif) ligand 6 (granulocyte chemotactic protein 2)	D6RF92:P80162
CXCL2	0.38	8.07	0.166232	0.763693	Matrisome-associated	Secreted Factors	chemokine (C-X-C motif) ligand 2	P19875
CXCL10	-1.33	1.78	0.0440882	0.504443	Matrisome-associated	Secreted Factors	chemokine (C-X-C motif) ligand 10	P02778
FGF5	-2.61	-2.99	3.0859e-09	5.78092e-05	Matrisome-associated	Secreted Factors	fibroblast growth factor 5	H0Y9E2:P12034
HPSE	-0.59	0.07	0.0131498	0.403239	Matrisome-associated	ECM Regulators	heparanase	D6RAQ1:D6RHG4:Q9Y251
DSPP	-1.05	-4.86	0.0234544	0.473959	Core matrisome	ECM Glycoproteins	dentin sialophosphoprotein	Q9NZW4
SPP1	-0.99	4.29	0.00418906	0.240819	Core matrisome	ECM Glycoproteins	secreted phosphoprotein 1	D6R9C5:P10451
EMCN	-0.44	1.46	0.0141548	0.415188	Matrisome-associated	ECM-affiliated Proteins	endomucin	D6RHW5:H0YAA7:Q9ULC0
PRSS12	0.38	0.2	0.0670939	0.619974	Matrisome-associated	ECM Regulators	protease, serine, 12 (neurotrypsin, motopsin)	P56730
NDNF	-0.52	-1.78	0.0456324	0.514431	Core matrisome	ECM Glycoproteins	chromosome 4 open reading frame 31	D6R972:D6RF18:Q8TB73
FREM3	0.96	-4.54	0.0152054	0.423191	Matrisome-associated	ECM-affiliated Proteins	FRAS1 related extracellular matrix 3	P0C091
PDGFC	0.19	3.72	0.0236855	0.473959	Matrisome-associated	Secreted Factors	platelet derived growth factor C	B4E3A5:H0Y9N2:J3KN71:Q9NRA1
TLL1	-0.04	-2.09	0.841124	1	Matrisome-associated	ECM Regulators	tolloid-like 1	D6RAK5:D6RBI6:D6RCE0:E9PD25:O43897
SPOCK3	-0.75	-2.28	0.0417791	0.500491	Core matrisome	Proteoglycans	sparc/osteonectin, cwcv and kazal-like domains proteoglycan (testican) 3	B4DG04:E7EMP8:E7ENM6:E7ENT7:E7ENY3:E7EQ24:E7ESN1:E7EVH4:H0YA19:Q4W5S3:Q9BQ16
GDNF	-0.19	-0.26	0.687503	1	Matrisome-associated	Secreted Factors	glial cell derived neurotrophic factor	P39905
VCAN	-0.72	3.22	0.00365859	0.236232	Core matrisome	Proteoglycans	versican	D6RGZ6:E9PF17:P13611:Q86W61
LOX	-0.09	2.14	0.736153	1	Matrisome-associated	ECM Regulators	lysyl oxidase	H0YAL3:P28300
FBN2	-0.66	-1.5	0.0348579	0.500491	Core matrisome	ECM Glycoproteins	fibrillin 2	D6REJ2:D6RJI3:E9PHW4:P35556
IL17B	-1.51	-4.51	0.000222215	0.0624424	Matrisome-associated	Secreted Factors	interleukin 17B	Q9UHF5
ADAM19	0.38	4.39	0.0448146	0.509332	Matrisome-associated	ECM Regulators	ADAM metallopeptidase domain 19 (meltrin beta)	E5RIS2:E7ENW4:E9PD32:H0YC66:Q9H013
F13A1	-0.88	1.59	0.00674534	0.303745	Matrisome-associated	ECM Regulators	coagulation factor XIII, A1 polypeptide	A6PVK5:H0Y4W5:H0Y796:P00488:Q9NQP5
LTA	-0.55	-2.32	0.0166885	0.439316	Matrisome-associated	Secreted Factors	lymphotoxin alpha (TNF superfamily, member 1)	P01374
TNF	-0.75	-1.35	0.00362791	0.235437	Matrisome-associated	Secreted Factors	tumor necrosis factor (TNF superfamily, member 2)	P01375
LTB	-0.55	0.73	0.0154929	0.427653	Matrisome-associated	Secreted Factors	lymphotoxin beta (TNF superfamily, member 3)	Q06643
CD109	-0.45	1.03	0.0493053	0.534418	Matrisome-associated	ECM Regulators	CD109 molecule	Q6YHK3
IMPG1	-0.36	-1.89	0.0601038	0.59084	Core matrisome	Proteoglycans	interphotoreceptor matrix proteoglycan 1	Q17R60:Q5JSC4:Q68D53
PLG	-0.41	9.94	0.0208533	0.464302	Matrisome-associated	ECM Regulators	plasminogen	A6PVI2:P00747:Q5TEH5
IL6	-0.34	-0.29	0.373394	0.990084	Matrisome-associated	Secreted Factors	interleukin 6 (interferon, beta 2)	B4DNQ5:B4DNV3:B5MC14:B5MC21:B5MCZ3:C9J5B0:P05231
LAMB4	1.48	-3.33	0.000424859	0.0892833	Core matrisome	ECM Glycoproteins	laminin, beta 4	A4D0S4:C9JMJ0
SPAM1	1.23	-4.61	0.0133494	0.403239	Matrisome-associated	ECM Regulators	sperm adhesion molecule 1 (PH-20 hyaluronidase, zona pellucida binding)	C9J2X5:P38567
LEP	-0.48	-2.76	0.133379	0.737482	Matrisome-associated	Secreted Factors	leptin	P41159
CLEC5A	-0.87	-1.12	0.00232635	0.191919	Matrisome-associated	ECM-affiliated Proteins	C-type lectin domain family 5, member A	C9JCE4:C9JPR7:F8WCL0:Q14DL9:Q9NY25
SHH	0.12	4.41	0.27769	0.904197	Matrisome-associated	Secreted Factors	sonic hedgehog homolog (Drosophila)	C9JC48:F8WB84:F8WEH4:Q15465
ANGPT2	-0.09	0.8	0.70271	1	Matrisome-associated	Secreted Factors	angiopoietin 2	E7EVQ3:O15123
LOXL2	-0.29	2.34	0.128931	0.737482	Matrisome-associated	ECM Regulators	lysyl oxidase-like 2	E5RFE2:E5RFY0:E5RHH3:E5RI22:E5RJL2:H0YAP6:H0YAR1:Q9Y4K0:R4GMS2
ADAM28	-0.45	0.36	0.0100564	0.377183	Matrisome-associated	ECM Regulators	ADAM metallopeptidase domain 28	B4DDY3:E5RGY1:E5RJQ1:E7EMU1:H0YBG8:H0YBQ8:Q9UKQ2
ADAMDEC1	-0.83	-2.82	0.0300877	0.493521	Matrisome-associated	ECM Regulators	ADAM-like, decysin 1	E5RK05:O15204
CRISPLD1	-0.52	-0.83	0.0319485	0.493521	Core matrisome	ECM Glycoproteins	cysteine-rich secretory protein LCCL domain containing 1	B7Z8V9:E5RJS4:Q9H336
IFNA4	-1.18	-4.91	0.000334155	0.0779234	Matrisome-associated	Secreted Factors	interferon, alpha 4	P05014
IFNA10	-1.42	-4.9	1.77218e-06	0.00474269	Matrisome-associated	Secreted Factors	interferon, alpha 10	P01566
IFNA17	-1.14	-4.93	0.000787124	0.119558	Matrisome-associated	Secreted Factors	interferon, alpha 17	P01571
IFNA14	-0.8	-4.83	0.0199169	0.458366	Matrisome-associated	Secreted Factors	interferon, alpha 14	P01570
IFNA8	-1.23	-4.88	0.000765267	0.118087	Matrisome-associated	Secreted Factors	interferon, alpha 8	P32881
IFNA1	-0.82	-4.93	0.0173381	0.439316	Matrisome-associated	Secreted Factors	interferon, alpha 1	P01562
IFNK	-0.96	-4.9	0.0244779	0.473959	Matrisome-associated	Secreted Factors	interferon, kappa	Q9P0W0
CCL27	0.46	-2.16	0.0303601	0.493521	Matrisome-associated	Secreted Factors	chemokine (C-C motif) ligand 27	Q9Y4X3
ASPN	0.49	3.89	0.00890622	0.352038	Core matrisome	Proteoglycans	asporin	C9JGC9:Q05CQ6:Q5TBF2:Q9BXN1
COL27A1	0.25	7.18	0.0405954	0.500491	Core matrisome	Collagens	collagen, type XXVII, alpha 1	H0YD40:Q5T1U7:Q8IZC6
FCN1	-0.82	2.07	0.000827611	0.122399	Matrisome-associated	ECM-affiliated Proteins	ficolin (collagen/fibrinogen domain containing) 1	O00602
ANXA8	0.5	-0.77	0.0273576	0.493521	Matrisome-associated	ECM-affiliated Proteins	annexin A8	B4DTC9:P13928:Q5VTM3
LOXL4	0.31	3.27	0.417211	1	Matrisome-associated	ECM Regulators	lysyl oxidase-like 4	Q96JB6
COL17A1	1.08	-0.52	0.0013419	0.15511	Core matrisome	Collagens	collagen, type XVII, alpha 1	A2A2Y8:H0Y420:Q9UMD9
HABP2	-0.24	8	0.028355	0.493521	Matrisome-associated	ECM Regulators	hyaluronan binding protein 2	B7Z8Q5:F5H475:Q14520
ADAM12	0.1	-0.64	0.698147	1	Matrisome-associated	ECM Regulators	ADAM metallopeptidase domain 12	O43184:Q5JRP2
MUC5B	-0.94	2.4	0.0128971	0.403239	Matrisome-associated	ECM-affiliated Proteins	mucin 5B, oligomeric mucus/gel-forming	E9PBJ0:H0YDX8:Q9HC84
BDNF	0.71	-1.54	0.00667558	0.301097	Matrisome-associated	Secreted Factors	brain-derived neurotrophic factor	E9PMP3:P23560
MDK	-0.44	1.58	0.0591383	0.585959	Matrisome-associated	Secreted Factors	midkine (neurite growth-promoting factor 2)	C9JHA4:E9PLM6:E9PPJ5:P21741
PRG3	-1.24	-4.09	0.00379516	0.240819	Core matrisome	Proteoglycans	proteoglycan 3	Q9Y2Y8
CNTF	0.29	-0.55	0.072835	0.643099	Matrisome-associated	Secreted Factors	ciliary neurotrophic factor	P26441
VEGFB	0.37	4.41	0.00935632	0.362879	Matrisome-associated	Secreted Factors	vascular endothelial growth factor B	H0YGB6:P49765
CST6	1.48	-2.29	0.00217045	0.191919	Matrisome-associated	ECM Regulators	cystatin E/M	Q15828
FGF19	-1.98	-0.53	0.0467519	0.519947	Matrisome-associated	Secreted Factors	fibroblast growth factor 19	O95750
P4HA3	-0.41	0.03	0.0535382	0.558953	Matrisome-associated	ECM Regulators	prolyl 4-hydroxylase, alpha polypeptide III	E9PM97:H0YCC3:Q7Z4N8
CTSC	-0.3	4.48	0.037137	0.500491	Matrisome-associated	ECM Regulators	cathepsin C	H0YCY8:H0YDA2:P53634
MMP7	-0.79	0.31	0.0384907	0.500491	Matrisome-associated	ECM Regulators	matrix metallopeptidase 7 (matrilysin, uterine)	P09237
MMP8	-0.76	-0.18	0.0535915	0.55916	Matrisome-associated	ECM Regulators	matrix metallopeptidase 8 (neutrophil collagenase)	E9PIY7:E9PJB3:E9PL87:H7C1M3:P22894
MMP10	-3.27	-1.09	0.00280393	0.204916	Matrisome-associated	ECM Regulators	matrix metallopeptidase 10 (stromelysin 2)	F5GYX7:P09238
MMP1	-1.54	-2.09	0.0119632	0.403239	Matrisome-associated	ECM Regulators	matrix metallopeptidase 1 (interstitial collagenase)	P03956
MMP12	-1.26	-3.77	0.0218589	0.469777	Matrisome-associated	ECM Regulators	matrix metallopeptidase 12 (macrophage elastase)	P39900
VWA5A	-0.22	2.98	0.0324691	0.493521	Core matrisome	ECM Glycoproteins	von Willebrand factor A domain containing 5A	B4DHS6:O00534
FGF23	-0.61	2.39	0.131215	0.737482	Matrisome-associated	Secreted Factors	fibroblast growth factor 23	Q9GZV9
FGF6	-0.98	-4.88	0.024636	0.473959	Matrisome-associated	Secreted Factors	fibroblast growth factor 6	H0YGZ9:P10767
NTF3	0.45	1.81	0.0138098	0.408694	Matrisome-associated	Secreted Factors	neurotrophin 3	P20783
A2ML1	0.52	-0.91	0.0199072	0.45833	Matrisome-associated	ECM Regulators	alpha-2-macroglobulin-like 1	A8K2U0:F5GXP1:F5GYG7:F5H2Z2:H0YGG5:H0YH14
PZP	0.44	7.2	0.0662312	0.617012	Matrisome-associated	ECM Regulators	pregnancy-zone protein	F5GXY0:P20742
CLEC2B	-0.29	2.39	0.105969	0.699471	Matrisome-associated	ECM-affiliated Proteins	C-type lectin domain family 2, member B	F5H631:Q92478
MMP19	-0.27	2.3	0.231026	0.859753	Matrisome-associated	ECM Regulators	matrix metallopeptidase 19	A6ND33:B4DNP3:F8W1C3:Q99542
PLXNC1	-0.3	1.81	0.0387602	0.500491	Matrisome-associated	ECM-affiliated Proteins	plexin C1	B4DHQ7:F5H3A2:F8VUW4:F8W095:F8W1K6:O60486
IL17D	-0.32	-1.22	0.0692767	0.627852	Matrisome-associated	Secreted Factors	interleukin 17D	Q8TAD2
POSTN	0.48	1.37	0.0817974	0.675699	Core matrisome	ECM Glycoproteins	periostin, osteoblast specific factor	B1ALD9:Q15063
FREM2	0.92	2.23	0.000368368	0.0830748	Matrisome-associated	ECM-affiliated Proteins	FRAS1 related extracellular matrix protein 2	Q5SZK8
COL4A1	-0.42	5.19	0.0497909	0.537711	Core matrisome	Collagens	collagen, type IV, alpha 1	F5H5K0:P02462
GAS6	0.14	5.8	0.344077	0.969661	Core matrisome	ECM Glycoproteins	growth arrest-specific 6	J3KP07:Q14393
IL25	0.75	-4.94	0.0134343	0.403239	Matrisome-associated	Secreted Factors	interleukin 25	Q9H293
CTSG	-1.01	0.28	0.00590396	0.279451	Matrisome-associated	ECM Regulators	cathepsin G	P08311
EGLN3	-0.11	2.06	0.684972	1	Matrisome-associated	ECM Regulators	egl nine homolog 3 (C. elegans)	F8VR39:F8W1G2:G3V3M1:Q9H6Z9
LGALS3	0.35	3.04	0.140803	0.737482	Matrisome-associated	ECM-affiliated Proteins	lectin, galactoside-binding, soluble, 3	G3V3R6:G3V407:P17931
SMOC1	0.25	6.54	0.014429	0.417461	Core matrisome	ECM Glycoproteins	SPARC related modular calcium binding 1	Q9H4F8
SERPINA10	-0.23	8.45	0.0478443	0.526296	Matrisome-associated	ECM Regulators	serpin peptidase inhibitor, clade A (alpha-1 antiproteinase, antitrypsin), member 10	G3V2W1:Q9UK55
SERPINA12	1.26	0.58	0.000228728	0.0633227	Matrisome-associated	ECM Regulators	serpin peptidase inhibitor, clade A (alpha-1 antiproteinase, antitrypsin), member 12	Q8IW75
TGM5	1.07	-3.75	0.0123568	0.403239	Matrisome-associated	ECM Regulators	transglutaminase 5	O43548
CILP	0.37	1.52	0.0154095	0.426396	Core matrisome	ECM Glycoproteins	cartilage intermediate layer protein, nucleotide pyrophosphohydrolase	O75339
THSD4	0.21	3.89	0.0928269	0.683889	Core matrisome	ECM Glycoproteins	thrombospondin, type I, domain containing 4	Q6ZMP0
WFIKKN1	0.55	0.41	0.00113582	0.144746	Matrisome-associated	Secreted Factors	WAP, follistatin/kazal, immunoglobulin, kunitz and netrin domain containing 1	Q96NZ8
FGF11	-0.33	0.18	0.0540279	0.562208	Matrisome-associated	Secreted Factors	fibroblast growth factor 11	I3L4N4:Q92914
TNFSF12	0.19	3.57	0.0487065	0.531399	Matrisome-associated	Secreted Factors	tumor necrosis factor (ligand) superfamily, member 12	C0H5Y4:O43508
TNFSF13	0.21	3.58	0.0217093	0.467651	Matrisome-associated	Secreted Factors	tumor necrosis factor (ligand) superfamily, member 13	C9JF68:C9JFN2:K7EJ28:O75888
NTN1	0.32	4.23	0.0525941	0.554245	Core matrisome	ECM Glycoproteins	netrin 1	H7BZF4:O95631
LGALS9	-0.44	3.07	0.025798	0.482288	Matrisome-associated	ECM-affiliated Proteins	lectin, galactoside-binding, soluble, 9	B4DWP7:F8W9W4:J3KS82:J3KSA0:J3QKK6:J3QS92:K7EPS0:O00182:Q8WYQ7
CCL7	-1.44	-4.39	0.00608313	0.283711	Matrisome-associated	Secreted Factors	chemokine (C-C motif) ligand 7	A8MVH1:A8MX17:P80098:Q7Z7Q8
CCL8	-0.81	-2.9	0.0387659	0.500491	Matrisome-associated	Secreted Factors	chemokine (C-C motif) ligand 8	P80075
CCL13	-1.76	-3.54	0.00104063	0.138916	Matrisome-associated	Secreted Factors	chemokine (C-C motif) ligand 13	J3QLQ9:Q99616
CCL14	-0.28	4.73	0.153908	0.738273	Matrisome-associated	Secreted Factors	chemokine (C-C motif) ligand 14	K7END2:Q16627
IGFBP4	0.23	10.28	0.024005	0.473959	Core matrisome	ECM Glycoproteins	insulin-like growth factor binding protein 4	B4E351:P22692
WNT9B	1.28	-1.12	0.0333025	0.497931	Matrisome-associated	Secreted Factors	wingless-type MMTV integration site family, member 9B	E7EPC3:I3L0L8:O14905
GH2	1.02	-4.72	0.0206282	0.464302	Matrisome-associated	Secreted Factors	growth hormone 2	P01242
COLEC12	-0.58	-1.18	0.0145736	0.417838	Matrisome-associated	ECM-affiliated Proteins	collectin sub-family member 12	Q5KU26
SERPINB5	0.94	-2.09	0.00420333	0.240819	Matrisome-associated	ECM Regulators	serpin peptidase inhibitor, clade B (ovalbumin), member 5	C9JLM5:P36952
SERPINB12	1.22	-4.63	0.00753287	0.324653	Matrisome-associated	ECM Regulators	serpin peptidase inhibitor, clade B (ovalbumin), member 12	Q3SYB4:Q96P63
SERPINB13	1.17	-3.24	0.000470533	0.0892833	Matrisome-associated	ECM Regulators	serpin peptidase inhibitor, clade B (ovalbumin), member 13	C9JL93:F8WE70:H7BZS9:Q9UIV8
SERPINB7	1.24	-3.48	0.00338702	0.228512	Matrisome-associated	ECM Regulators	serpin peptidase inhibitor, clade B (ovalbumin), member 7	C9JA68:C9JM00:C9JZR8:O75635
SERPINB10	-1.56	-3.63	0.00210404	0.191919	Matrisome-associated	ECM Regulators	serpin peptidase inhibitor, clade B (ovalbumin), member 10	H7BYS2:H7C004:P48595
ELANE	-1.99	0.77	2.22994e-06	0.00517227	Matrisome-associated	ECM Regulators	elastase, neutrophil expressed	P08246
NRTN	0.3	2.5	0.0158923	0.433356	Matrisome-associated	Secreted Factors	neurturin	Q99748
CD209	-0.73	1.43	0.0168548	0.439316	Matrisome-associated	ECM-affiliated Proteins	CD209 molecule	M0QZG5:M0R0P0:Q9NNX6:X6RB12
ANGPTL6	0.37	3.99	0.00585032	0.278835	Matrisome-associated	Secreted Factors	angiopoietin-like 6	K7EKF6:Q8NI99
CRLF1	-0.64	-0.08	0.00805191	0.334702	Matrisome-associated	Secreted Factors	cytokine receptor-like factor 1	M0QZL6:O75462
COMP	-1.6	-0.95	1.67811e-06	0.00474269	Core matrisome	ECM Glycoproteins	cartilage oligomeric matrix protein	B4DKJ3:G3XAP6:P49747
TGFB1	-0.33	3.91	0.00965252	0.368777	Matrisome-associated	Secreted Factors	transforming growth factor, beta 1	M0R2S0:P01137
NTN5	0.54	-1.5	0.00481282	0.258092	Core matrisome	ECM Glycoproteins	netrin 5	M0QXZ9:Q8WTR8
IL11	-0.75	-2.79	0.0191126	0.45156	Matrisome-associated	Secreted Factors	interleukin 11	K7ESD5:P20809
CSTL1	1.12	-3.83	0.00781015	0.328853	Matrisome-associated	ECM Regulators	cystatin-like 1	Q9H114
CST9L	-1.5	-4.76	0.00135279	0.15511	Matrisome-associated	ECM Regulators	cystatin 9-like	Q9H4G1
MATN4	0.46	-2.75	0.0867708	0.683889	Core matrisome	ECM Glycoproteins	matrilin 4	A6NNA4:O95460
SDC4	0.46	8.44	0.0732234	0.643993	Matrisome-associated	ECM-affiliated Proteins	syndecan 4	B4E1S6:P31431
CTSZ	-0.17	7.7	0.0353575	0.500491	Matrisome-associated	ECM Regulators	cathepsin Z	Q9UBR2
COL20A1	0.6	-3.01	0.0684028	0.626234	Core matrisome	Collagens	collagen, type XX, alpha 1	B7ZBI4:B7ZBI5:Q9P218
MMP11	-0.65	-0.39	0.00977862	0.371849	Matrisome-associated	ECM Regulators	matrix metallopeptidase 11 (stromelysin 3)	E9PED7:F8WDI7:H7C3I7:P24347
LGALS2	-0.58	-1.07	0.01441	0.417461	Matrisome-associated	ECM-affiliated Proteins	lectin, galactoside-binding, soluble, 2	B0QYC9:P05162
CHADL	0.42	0.3	0.03687	0.500491	Core matrisome	Proteoglycans	chondroadherin-like	B0QYT2:H0Y4I5:Q6NUI6
SCUBE1	0.09	3.45	0.766271	1	Matrisome-associated	Secreted Factors	signal peptide, CUB domain, EGF-like 1	B1AH90:H0Y4Y9:Q8IWY4
FGF16	-0.84	-4.83	0.0176013	0.441199	Matrisome-associated	Secreted Factors	fibroblast growth factor 16	H0Y5L6:O43320

## Sheet: Male_liver_age
Gene Symbol	logFC_20-39yo/40-59yo/60-79yo	edgeR_logCPM	QLF_pvalue	QLF_FDR	Division	Category	Gene Name	UniProt_IDs
PLOD1	-0.1	6.58	0.0568447	0.397037	Matrisome-associated	ECM Regulators	procollagen-lysine 1, 2-oxoglutarate 5-dioxygenase 1	B4DR87:Q02809:Q5JXB7:Q5JXB8:Q5JXB9
CELA2A	0.12	0.04	0.726376	1	Matrisome-associated	ECM Regulators	chymotrypsin-like elastase family, member 2A	P08217
CELA2B	0.23	-2.12	0.386203	0.861634	Matrisome-associated	ECM Regulators	chymotrypsin-like elastase family, member 2B	P08218:Q5JRU4
HSPG2	-0.33	4.85	0.00430993	0.124785	Core matrisome	Proteoglycans	heparan sulfate proteoglycan 2	H0Y5A9:H7BYA5:H7C4A6:P98160:Q5SZI5:Q5SZI9:Q5SZJ1:Q5SZJ2
WNT4	-0.01	1.1	0.940366	1	Matrisome-associated	Secreted Factors	wingless-type MMTV integration site family, member 4	B1AJZ6:H0Y663:P56705
C1QA	-0.4	4.48	0.079405	0.479009	Matrisome-associated	ECM-affiliated Proteins	complement component 1, q subcomponent, A chain	P02745:X6RLJ0
C1QC	-0.58	4.55	0.0287595	0.311845	Matrisome-associated	ECM-affiliated Proteins	complement component 1, q subcomponent, C chain	P02747
C1QB	-0.44	5.1	0.0786933	0.476204	Matrisome-associated	ECM-affiliated Proteins	complement component 1, q subcomponent, B chain	D6R934:D6RGJ1:P02746
MATN1	-0.24	-3.56	0.175558	0.621542	Core matrisome	ECM Glycoproteins	matrilin 1, cartilage matrix protein	P21941
SDC3	-0.28	4.32	0.0149204	0.238671	Matrisome-associated	ECM-affiliated Proteins	syndecan 3	D3DPN2:O75056
BMP8B	-0.23	0.38	0.0061088	0.14703	Matrisome-associated	Secreted Factors	bone morphogenetic protein 8b	E7EMY8:P34820
OVGP1	-0.13	2.87	0.188365	0.641469	Matrisome-associated	ECM-affiliated Proteins	oviductal glycoprotein 1, 120kDa	B4DHP1:Q12889
REG4	-0.04	-2.51	0.805618	1	Matrisome-associated	ECM-affiliated Proteins	regenerating islet-derived family, member 4	E9PNV6:Q9BYZ8
CTSS	-0.32	4.71	0.0017741	0.0778331	Matrisome-associated	ECM Regulators	cathepsin S	P25774:U3KPS4:U3KQE7
S100A10	-0.07	5.25	0.555119	0.960164	Matrisome-associated	Secreted Factors	S100 calcium binding protein A10	P60903
S100A11	-0.33	4.25	0.00382818	0.115173	Matrisome-associated	Secreted Factors	S100 calcium binding protein A11	P31949
TCHH	-0.67	-1.53	0.00213395	0.0843967	Matrisome-associated	Secreted Factors	trichohyalin	Q07283
S100A6	-0.25	4.02	0.00909436	0.181435	Matrisome-associated	Secreted Factors	S100 calcium binding protein A6	P06703:R4GN98
S100A4	-0.32	2.76	0.00571726	0.143844	Matrisome-associated	Secreted Factors	S100 calcium binding protein A4	P26447
S100A3	-0.28	-3.43	0.176578	0.62222	Matrisome-associated	Secreted Factors	S100 calcium binding protein A3	P33764
S100A2	-0.24	-1.58	0.104911	0.538368	Matrisome-associated	Secreted Factors	S100 calcium binding protein A2	P29034:Q5RHS7:R4GN49
S100A16	0.17	6.35	0.00932584	0.184761	Matrisome-associated	Secreted Factors	S100 calcium binding protein A16	Q96FQ6
S100A14	0.34	2.68	0.0164348	0.246142	Matrisome-associated	Secreted Factors	S100 calcium binding protein A14	Q9HCY8
ADAM15	-0.12	4.91	0.0418785	0.370992	Matrisome-associated	ECM Regulators	ADAM metallopeptidase domain 15	A6NG98:Q13444
HAPLN2	0.04	-2.51	0.818289	1	Core matrisome	Proteoglycans	hyaluronan and proteoglycan link protein 2	Q5T3J1:Q9GZV7
ITLN2	-0.46	-2.07	0.0287583	0.311845	Matrisome-associated	ECM-affiliated Proteins	intelectin 2	Q8WWU7
ADAMTS4	-0.38	4.51	0.0712622	0.451261	Matrisome-associated	ECM Regulators	ADAM metallopeptidase with thrombospondin type 1 motif, 4	O75173:Q5VTW1
BRINP2	0.4	-1.8	0.0137648	0.230767	Matrisome-associated	Secreted Factors	family with sequence similarity 5, member B	Q9C0B6
LAMC2	-0.89	0.58	2.80001e-07	0.000138036	Core matrisome	ECM Glycoproteins	laminin, gamma 2	Q13753
PRG4	-0.63	7.37	3.74107e-05	0.00572883	Core matrisome	Proteoglycans	p53-responsive gene 4	E7EQ48:E9PLR3:J3KP74:Q92954
PRELP	0.19	5.17	0.148125	0.606651	Core matrisome	Proteoglycans	proline/arginine-rich end leucine-rich repeat protein	P51888
IL10	-1.08	-3.02	4.73066e-06	0.00120847	Matrisome-associated	Secreted Factors	interleukin 10	P22301
IL20	-0.76	-3.29	0.011613	0.211437	Matrisome-associated	Secreted Factors	interleukin 20	Q9NYY1
IL24	-0.47	-0.23	0.00223237	0.0865851	Matrisome-associated	Secreted Factors	interleukin 24	E7ER64:E7ETP6:Q13007
LAMB3	0.27	3.91	0.0499428	0.382626	Core matrisome	ECM Glycoproteins	laminin, beta 3	Q13751:Q5THA1:X1WI29
LEFTY2	0.52	-3.42	0.0292655	0.315081	Matrisome-associated	Secreted Factors	left-right determination factor 2	O00292
WNT3A	0.61	-4.62	0.0156819	0.246142	Matrisome-associated	Secreted Factors	wingless-type MMTV integration site family, member 3A	P56704
AGT	-0.22	10.33	0.0434761	0.376825	Matrisome-associated	ECM Regulators	angiotensinogen (serpin peptidase inhibitor, clade A, member 8)	P01019
VIT	0.54	-3.11	0.0122836	0.218324	Core matrisome	ECM Glycoproteins	vitrin	B5MD45:C9J6F5:H7C587:Q6UXI7
REG3G	-0.42	-2.48	0.0964469	0.523905	Matrisome-associated	ECM-affiliated Proteins	regenerating islet-derived 3 gamma	Q6UW15
SFTPB	0.91	0.14	0.00035923	0.0283152	Matrisome-associated	ECM-affiliated Proteins	surfactant protein B	D6W5L6:H0Y7V6:P07988:U3KQT2
VWA3B	0.34	-2.01	0.0257751	0.299991	Core matrisome	ECM Glycoproteins	von Willebrand factor A domain containing 3B	B7Z7Q7:F8W737:F8WBX4:F8WD48:F8WD56:H0YCW7:H0YDS6:H0YEM4:H0YF54:Q502W6
IL1A	-1.06	-3.78	6.53335e-06	0.00154275	Matrisome-associated	Secreted Factors	interleukin 1, alpha	P01583
IL1B	-0.75	0.64	0.000148872	0.0155514	Matrisome-associated	Secreted Factors	interleukin 1, beta	C9JSC2:C9JVK0:C9JWV2:P01584
IL1RN	-0.52	7.34	0.0111552	0.208058	Matrisome-associated	Secreted Factors	interleukin 1 receptor antagonist	P18510
C1QL2	0.56	-3.33	0.023713	0.292252	Matrisome-associated	ECM-affiliated Proteins	complement component 1, q subcomponent-like 2	Q7Z5L3
INHBB	0.26	3.66	0.0610338	0.414163	Matrisome-associated	Secreted Factors	inhibin, beta B	P09529
TNFAIP6	-0.53	-2.17	0.00593202	0.144571	Core matrisome	ECM Glycoproteins	tumor necrosis factor, alpha-induced protein 6	P98066
IHH	-0.32	1.5	0.0176728	0.250431	Matrisome-associated	Secreted Factors	Indian hedgehog homolog (Drosophila)	Q14623
COL4A3	0.29	1.12	0.0203026	0.270125	Core matrisome	Collagens	collagen, type IV, alpha 3 (Goodpasture antigen)	H7BXM4:Q01955
CCL20	-0.47	2.7	0.126458	0.565209	Matrisome-associated	Secreted Factors	chemokine (C-C motif) ligand 20	P78556
CRELD1	-0.18	5.45	0.0247842	0.29858	Core matrisome	ECM Glycoproteins	cysteine-rich with EGF-like domains 1	F8WBY3:H7C2L3:Q96HD1
COL7A1	0.58	3.33	0.000244569	0.0223856	Core matrisome	Collagens	collagen, type VII, alpha 1	C9JBL3:Q02388
LAMB2	-0.17	6.63	0.0187524	0.260218	Core matrisome	ECM Glycoproteins	laminin, beta 2 (laminin S)	F5H520:P55268
SEMA3F	-0.33	2.82	0.00127232	0.0650473	Matrisome-associated	ECM-affiliated Proteins	sema domain, immunoglobulin domain (Ig), short basic domain, secreted, (semaphorin) 3F	C9IYS6:C9J1V2:C9J4H5:C9JPG5:H7C4A2:Q13275
HYAL2	-0.24	4.48	0.00544359	0.143844	Matrisome-associated	ECM Regulators	hyaluronoglucosaminidase 2	C9J700:C9JBF5:C9JSD1:C9JSI7:C9K016:Q12891
CSTA	0.18	2.76	0.0507518	0.382626	Matrisome-associated	ECM Regulators	cystatin A (stefin A)	C9J0E4:P01040
MUC13	-0.98	1.92	0.000314595	0.026193	Matrisome-associated	ECM-affiliated Proteins	mucin 13, cell surface associated	C9IZG1:Q9H3R2
PLXNA1	-0.2	3.65	0.0200693	0.268483	Matrisome-associated	ECM-affiliated Proteins	plexin A1	F8VSZ4:Q9UIW2
PLXND1	-0.2	5.02	0.00979617	0.191228	Matrisome-associated	ECM-affiliated Proteins	plexin D1	D6RH25:H0Y9D1:H0YA64:H0YAB2:H0YAM9:Q9Y4D7
CHRD	0.07	8.1	0.327191	0.808748	Matrisome-associated	Secreted Factors	chordin	B7Z6F4:E7ESX1:Q9H2X0
FGF12	-0.76	-0.51	3.07655e-05	0.00508801	Matrisome-associated	Secreted Factors	fibroblast growth factor 12	C9JEN8:C9JIN3:C9JUK8:H7C1L8:P61328
MUC20	0.18	3.86	0.102293	0.534311	Matrisome-associated	ECM-affiliated Proteins	mucin 20, cell surface associated	C9JJE7:E9PH32:H7C102:Q8N307
HTRA3	-0.11	1.74	0.305265	0.789431	Matrisome-associated	ECM Regulators	HtrA serine peptidase 3	P83110
MUC7	0.77	1.91	0.0437817	0.378369	Matrisome-associated	ECM-affiliated Proteins	mucin 7, secreted	D6RHX1:Q8TAX7
PF4V1	0.51	-2.86	0.00684015	0.155359	Matrisome-associated	Secreted Factors	platelet factor 4 variant 1	P10720
CXCL1	-0.35	1.61	0.0449073	0.382626	Matrisome-associated	Secreted Factors	chemokine (C-X-C motif) ligand 1 (melanoma growth stimulating activity, alpha)	P09341
CXCL5	-0.95	-0.36	4.13054e-05	0.0062235	Matrisome-associated	Secreted Factors	chemokine (C-X-C motif) ligand 5	P42830
CXCL3	-0.46	0.52	0.0056715	0.143844	Matrisome-associated	Secreted Factors	chemokine (C-X-C motif) ligand 3	P19876
CXCL2	0.36	7.85	0.0111352	0.208044	Matrisome-associated	Secreted Factors	chemokine (C-X-C motif) ligand 2	P19875
AREG	-0.35	0.31	0.102221	0.534311	Matrisome-associated	Secreted Factors	amphiregulin	D6RFX5:P15514
CXCL10	-0.56	1.09	0.00512291	0.138957	Matrisome-associated	Secreted Factors	chemokine (C-X-C motif) ligand 10	P02778
CXCL11	-0.28	-2.36	0.20279	0.666446	Matrisome-associated	Secreted Factors	chemokine (C-X-C motif) ligand 11	O14625
CXCL13	2.1	3.42	3.44653e-06	0.000909365	Matrisome-associated	Secreted Factors	chemokine (C-X-C motif) ligand 13	O43927
BMP3	0.53	-3.83	0.0344146	0.347514	Matrisome-associated	Secreted Factors	bone morphogenetic protein 3	P12645
HPSE	-0.48	0.01	0.00623055	0.149107	Matrisome-associated	ECM Regulators	heparanase	D6RAQ1:D6RHG4:Q9Y251
SPARCL1	0.23	4.19	0.0515774	0.382811	Core matrisome	ECM Glycoproteins	SPARC-like 1 (hevin)	B4E2Z0:C9JJR8:D6RA29:E7EU82:E9PC64:F5H1Y9:F5H331:F5H4Y3:Q14515
MMRN1	0.2	2.4	0.366125	0.846793	Core matrisome	ECM Glycoproteins	multimerin 1	E7EPG1:Q13201
PRSS12	0.25	0.04	0.0372423	0.353371	Matrisome-associated	ECM Regulators	protease, serine, 12 (neurotrypsin, motopsin)	P56730
IL2	0.11	-4.31	0.668908	0.991725	Matrisome-associated	Secreted Factors	interleukin 2	P60568
FGF2	-0.07	1.5	0.554878	0.960164	Matrisome-associated	Secreted Factors	fibroblast growth factor 2 (basic)	P09038
ADAM29	0.69	-4.35	0.0175966	0.249856	Matrisome-associated	ECM Regulators	ADAM metallopeptidase domain 29	D6RBU0:D6RHU0:D6RIU9:Q9UKF5
CCL28	0.2	1.09	0.0358614	0.353371	Matrisome-associated	Secreted Factors	chemokine (C-C motif) ligand 28	D6RC73:Q9NRJ3
VCAN	-0.28	3.35	0.11026	0.54923	Core matrisome	Proteoglycans	versican	D6RGZ6:E9PF17:P13611:Q86W61
FBN2	-0.46	-1.91	0.0136587	0.230764	Core matrisome	ECM Glycoproteins	fibrillin 2	D6REJ2:D6RJI3:E9PHW4:P35556
ADAMTS19	1.87	-4.44	8.84824e-09	8.0205e-06	Matrisome-associated	ECM Regulators	ADAM metallopeptidase with thrombospondin type 1 motif, 19	D6R9M2:H0Y8Y0:Q8TE59
P4HA2	-0.21	2.96	0.0179685	0.252964	Matrisome-associated	ECM Regulators	prolyl 4-hydroxylase, alpha polypeptide II	A8MXE0:C9JCP0:C9JFJ1:C9JIG4:C9JN43:C9JX45:E7ENX0:E7EPI9:E7ERI1:O15460
IL13	-0.76	-3.61	0.00114702	0.0601331	Matrisome-associated	Secreted Factors	interleukin 13	P35225
IL9	0.83	-4.8	0.000130181	0.014263	Matrisome-associated	Secreted Factors	interleukin 9	P15248
TGFBI	-0.31	6.41	0.00162751	0.0741215	Core matrisome	ECM Glycoproteins	transforming growth factor, beta-induced, 68kDa	D6RBX4:G8JLA8:H0Y8L3:H0Y8M8:H0Y9D7:H0YAB8:H0YAH8:Q15582:S4R3C6
HBEGF	-0.35	1.86	0.00831308	0.171889	Matrisome-associated	Secreted Factors	heparin-binding EGF-like growth factor	Q99075
IL17B	0.12	-4.11	0.591222	0.977483	Matrisome-associated	Secreted Factors	interleukin 17B	Q9UHF5
MFAP3	-0.18	2.25	0.0266396	0.306186	Core matrisome	ECM Glycoproteins	microfibrillar-associated protein 3	E5RH26:E5RHQ6:E5RJ59:P55082
ADAM19	-0.17	4.29	0.190515	0.645114	Matrisome-associated	ECM Regulators	ADAM metallopeptidase domain 19 (meltrin beta)	E5RIS2:E7ENW4:E9PD32:H0YC66:Q9H013
FGF18	-0.16	-2.58	0.294566	0.775491	Matrisome-associated	Secreted Factors	fibroblast growth factor 18	O76093
SERPINB1	-0.31	5.13	0.030642	0.324492	Matrisome-associated	ECM Regulators	serpin peptidase inhibitor, clade B (ovalbumin), member 1	B4DNT0:P30740
SERPINB9	-0.21	3.74	0.0701391	0.447536	Matrisome-associated	ECM Regulators	serpin peptidase inhibitor, clade B (ovalbumin), member 9	P50453
BMP6	-0.36	0.62	0.0582381	0.402037	Matrisome-associated	Secreted Factors	bone morphogenetic protein 6	P22004
MUC22	0.59	-4.4	0.0130755	0.226245	Matrisome-associated	ECM-affiliated Proteins	hypothetical LOC729792	E2RYF6
LTA	-0.39	-2.15	0.00556429	0.143844	Matrisome-associated	Secreted Factors	lymphotoxin alpha (TNF superfamily, member 1)	P01374
TNF	-0.49	-0.95	0.0029583	0.104841	Matrisome-associated	Secreted Factors	tumor necrosis factor (TNF superfamily, member 2)	P01375
LTB	-0.22	0.76	0.054479	0.393133	Matrisome-associated	Secreted Factors	lymphotoxin beta (TNF superfamily, member 3)	Q06643
TNXB	0.08	3.98	0.420412	0.884861	Core matrisome	ECM Glycoproteins	tenascin XB	C9J7W4:E7EPZ9:P22105
IL17A	-0.78	-4.75	0.00124498	0.0641412	Matrisome-associated	Secreted Factors	interleukin 17A	Q16552
IL17F	-0.7	-4.8	0.00291826	0.104131	Matrisome-associated	Secreted Factors	interleukin 17F	Q96PD4
BMP5	0.19	1.1	0.112168	0.551585	Matrisome-associated	Secreted Factors	bone morphogenetic protein 5	B4E0Y4:P22003
EYS	0.25	-0.11	0.0444984	0.38157	Core matrisome	ECM Glycoproteins	eyes shut homolog (Drosophila)	F8WDD3:H0Y3Q4:Q5T1H1
FAM20C	-0.12	6.64	0.00864053	0.176005	Matrisome-associated	ECM Regulators	family with sequence similarity 20, member C	Q8IXL6
PDGFA	-0.57	2.88	0.000184491	0.0182864	Matrisome-associated	Secreted Factors	platelet-derived growth factor alpha polypeptide	H7BYW6:P04085
ELFN1	-0.17	4.51	0.304311	0.788451	Matrisome-associated	ECM-affiliated Proteins	extracellular leucine-rich repeat and fibronectin type III domain containing 1	P0C7U0
IL6	-0.66	0.49	0.00926695	0.183894	Matrisome-associated	Secreted Factors	interleukin 6 (interferon, beta 2)	B4DNQ5:B4DNV3:B5MC14:B5MC21:B5MCZ3:C9J5B0:P05231
SFRP4	1.19	-0.06	7.14069e-08	4.77746e-05	Matrisome-associated	Secreted Factors	secreted frizzled-related protein 4	C9JMJ2:Q6FHJ7
INHBA	-0.51	3.92	0.000290138	0.0245569	Matrisome-associated	Secreted Factors	inhibin, beta A	P08476
CCL26	-0.32	-3.62	0.184141	0.633088	Matrisome-associated	Secreted Factors	chemokine (C-C motif) ligand 26	Q9Y258
CCL24	-0.78	-2.62	0.00208014	0.0826943	Matrisome-associated	Secreted Factors	chemokine (C-C motif) ligand 24	O00175
SEMA3C	-0.11	-0.02	0.389875	0.865803	Matrisome-associated	ECM-affiliated Proteins	sema domain, immunoglobulin domain (Ig), short basic domain, secreted, (semaphorin) 3C	B4DRL8:F2Z2Y0:F5H1Z7:F8WEP9:Q99985
COL1A2	-0.18	5.7	0.169284	0.60822	Core matrisome	Collagens	collagen, type I, alpha 2	P08123
GPC2	-0.3	-2.06	0.0183097	0.256355	Matrisome-associated	ECM-affiliated Proteins	glypican 2	Q8N158
MUC12	-0.11	-2.78	0.465451	0.917403	Matrisome-associated	ECM-affiliated Proteins	mucin 12, cell surface associated	F5GWV9:H7BXN1:Q9UKN1
WNT16	-0.19	-1.76	0.173367	0.616775	Matrisome-associated	Secreted Factors	wingless-type MMTV integration site family, member 16	E9PH60:Q9UBV4
SPAM1	0.66	-4.6	0.029975	0.319487	Matrisome-associated	ECM Regulators	sperm adhesion molecule 1 (PH-20 hyaluronidase, zona pellucida binding)	C9J2X5:P38567
PLXNA4	-0.29	0.87	0.0503268	0.382626	Matrisome-associated	ECM-affiliated Proteins	plexin A4	Q9HCM2
CLEC2L	-0.69	-4.43	0.0116415	0.211437	Matrisome-associated	ECM-affiliated Proteins	C-type lectin domain family 2, member L	H0YB20:P0C7M8
CTSB	-0.16	9.15	0.00983757	0.191523	Matrisome-associated	ECM Regulators	cathepsin B	E9PCB3:E9PHZ5:E9PID0:E9PIS1:E9PJ67:E9PKQ7:E9PKX0:E9PL32:E9PLY3:E9PNL5:E9PQM1:E9PR00:E9PR54:E9PS78:E9PSG5:P07858:R4GMQ5
LGI3	-0.36	-2.51	0.0558482	0.39373	Core matrisome	ECM Glycoproteins	leucine-rich repeat LGI family, member 3	A5PLP2:E5RIV5:H0YAP4:Q8N145
SFTPC	1.1	-0.49	0.000185442	0.0183484	Matrisome-associated	ECM-affiliated Proteins	surfactant protein C	C9JYF6:E5RG20:E5RG93:E5RHW5:E5RI64:E5RI92:P11686
LOXL2	-0.36	2.55	0.0409011	0.365992	Matrisome-associated	ECM Regulators	lysyl oxidase-like 2	E5RFE2:E5RFY0:E5RHH3:E5RI22:E5RJL2:H0YAP6:H0YAR1:Q9Y4K0:R4GMS2
ADAMDEC1	-0.71	-2.96	0.00404182	0.119553	Matrisome-associated	ECM Regulators	ADAM-like, decysin 1	E5RK05:O15204
ADAM7	0.7	-4.89	0.00345726	0.107048	Matrisome-associated	ECM Regulators	ADAM metallopeptidase domain 7	C9JK28:E5RK87:Q6PEJ6:Q9H2U9
ADAM9	-0.25	3.78	0.00933716	0.184901	Matrisome-associated	ECM Regulators	ADAM metallopeptidase domain 9 (meltrin gamma)	A0AVL1:C9J6H5:C9JPM3:F8WC54:Q13443
ADAM2	1.31	-4.37	9.76783e-05	0.0115128	Matrisome-associated	ECM Regulators	ADAM metallopeptidase domain 2	B4DWY7:Q6P2G0:Q99965
PLAT	-0.22	2.5	0.063899	0.424418	Matrisome-associated	ECM Regulators	plasminogen activator, tissue	B4DN26:B4DNJ1:E5RGA1:E5RHG4:E7ESF4:H0YBH9:K4DI88:P00750
CTHRC1	-0.37	-1.41	0.0138363	0.231498	Core matrisome	ECM Glycoproteins	collagen triple helix repeat containing 1	E5RK99:E7EVQ5:Q96CG8
INSL6	0.38	-4.18	0.154555	0.606651	Matrisome-associated	Secreted Factors	insulin-like 6	Q9Y581
ADAMTSL1	0.08	1.06	0.393018	0.869286	Matrisome-associated	ECM Regulators	ADAMTS-like 1	A2A343:A6NIB9:F8WEP3:H7BYE3:Q8N6G6
IFNW1	-0.42	-4.79	0.0606039	0.41221	Matrisome-associated	Secreted Factors	interferon, omega 1	P05000
IFNA10	-0.52	-4.95	0.00584877	0.143844	Matrisome-associated	Secreted Factors	interferon, alpha 10	P01566
IFNA5	-0.65	-4.6	0.013522	0.229381	Matrisome-associated	Secreted Factors	interferon, alpha 5	P01569
IFNA13	-0.2	-4.98	0.0383872	0.353371	Matrisome-associated	Secreted Factors	interferon, alpha 13	E9PB07:P01562
IFNA2	-0.54	-4.94	0.0285893	0.311121	Matrisome-associated	Secreted Factors	interferon, alpha 2	P01563
IFNK	-0.97	-4.58	2.52294e-05	0.00430971	Matrisome-associated	Secreted Factors	interferon, kappa	Q9P0W0
ANXA1	-0.32	3.82	0.00143457	0.0693872	Matrisome-associated	ECM-affiliated Proteins	annexin A1	P04083:Q5T3N0:Q5T3N1
CTSL	-0.29	6.64	0.0133036	0.22804	Matrisome-associated	ECM Regulators	cathepsin L1	P07711:Q5T8F0
ASPN	0.23	3.89	0.0811704	0.483444	Core matrisome	Proteoglycans	asporin	C9JGC9:Q05CQ6:Q5TBF2:Q9BXN1
COL15A1	0.08	0.73	0.601393	0.978054	Core matrisome	Collagens	collagen, type XV, alpha 1	P39059
TNFSF15	-0.3	-1.29	0.0378058	0.353371	Matrisome-associated	Secreted Factors	tumor necrosis factor (ligand) superfamily, member 15	O95150:X6R8I9
TNC	-0.21	3.59	0.249126	0.728758	Core matrisome	ECM Glycoproteins	tenascin C	E9PC84:F5H5D6:F5H7V9:H0YGZ3:J3QSU6:P24821
LAMC3	0.11	3.96	0.433647	0.893954	Core matrisome	ECM Glycoproteins	laminin, gamma 3	H7BY04:Q5JTC4:Q9Y6N6
COL5A1	-0.21	4.69	0.0709471	0.45005	Core matrisome	Collagens	collagen, type V, alpha 1	H7BY82:P20908
GDF10	0.36	-2.35	0.0438774	0.378556	Matrisome-associated	Secreted Factors	growth differentiation factor 10	P55107
ADAMTS14	-0.41	-0.25	0.0134655	0.228628	Matrisome-associated	ECM Regulators	ADAM metallopeptidase with thrombospondin type 1 motif, 14	Q8WXS8
PLAU	-0.25	0.87	0.0382583	0.353371	Matrisome-associated	ECM Regulators	plasminogen activator, urokinase	E7ESM2:E7ET40:P00749:S4R3G7
SFTPA2	1.47	-0.3	6.2537e-07	0.000252848	Matrisome-associated	ECM-affiliated Proteins	surfactant protein A2	Q8IWL1:R4GMN3:X6REF7
SFTPA1	1.56	-0.59	5.42456e-07	0.000225822	Matrisome-associated	ECM-affiliated Proteins	surfactant protein A1	B4DNW5:J3KPA7:Q8IWL2
SFTPD	0.21	-0.64	0.0421171	0.371933	Matrisome-associated	ECM-affiliated Proteins	surfactant protein D	P35247:Q5T0M2
MMRN2	-0.17	3.16	0.0324978	0.336226	Core matrisome	ECM Glycoproteins	multimerin 2	Q9H8L6:R4GMY6:V9GY37:V9GY43:V9GYS9
TLL2	-0.33	-2.66	0.0895624	0.508271	Matrisome-associated	ECM Regulators	tolloid-like 2	Q9Y6L7
LOXL4	-0.54	3.19	0.0373789	0.353371	Matrisome-associated	ECM Regulators	lysyl oxidase-like 4	Q96JB6
WNT8B	-0.8	-3.32	1.05991e-05	0.00228226	Matrisome-associated	Secreted Factors	wingless-type MMTV integration site family, member 8B	Q93098
DMBT1	-0.14	-1.18	0.598608	0.978054	Core matrisome	ECM Glycoproteins	deleted in malignant brain tumors 1	Q9UGM3
MUC5AC	-0.27	-1.27	0.199991	0.662236	Matrisome-associated	ECM-affiliated Proteins	mucin 5AC, oligomeric mucus/gel-forming	E9PGF7:E9PJ98:P98088
MUC5B	0	2.57	0.995184	1	Matrisome-associated	ECM-affiliated Proteins	mucin 5B, oligomeric mucus/gel-forming	E9PBJ0:H0YDX8:Q9HC84
INS	-0.13	-1.6	0.697622	0.999491	Matrisome-associated	Secreted Factors	insulin	A6XGL2:C9JNR5:P01308
SCUBE2	-0.42	-0.29	0.000805315	0.0475406	Matrisome-associated	Secreted Factors	signal peptide, CUB domain, EGF-like 2	E7EQD6:H0YD28:H0YDN3:H0YEB3:H0YEI5:Q9NQ36
OTOG	0.7	-2.74	0.00295804	0.104841	Core matrisome	ECM Glycoproteins	otogelin	C9IZ84:H9KVB3:Q6ZRI0
NELL1	0.56	-4.73	0.0207334	0.273255	Core matrisome	ECM Glycoproteins	NEL-like 1 (chicken)	F5H6I3:J3KNC5:Q92832
CNTF	-0.03	-0.53	0.738253	1	Matrisome-associated	Secreted Factors	ciliary neurotrophic factor	P26441
CLCF1	-0.01	1.55	0.945435	1	Matrisome-associated	Secreted Factors	cardiotrophin-like cytokine factor 1	Q9UBD9
FGF19	-1.93	-0.98	8.54843e-11	1.29844e-07	Matrisome-associated	Secreted Factors	fibroblast growth factor 19	O95750
FGF4	0.56	-4.82	0.0153595	0.242678	Matrisome-associated	Secreted Factors	fibroblast growth factor 4	P08620
MMP7	-0.47	-0.13	0.00355153	0.108765	Matrisome-associated	ECM Regulators	matrix metallopeptidase 7 (matrilysin, uterine)	P09237
MMP8	-0.6	-0.34	0.0309281	0.326354	Matrisome-associated	ECM Regulators	matrix metallopeptidase 8 (neutrophil collagenase)	E9PIY7:E9PJB3:E9PL87:H7C1M3:P22894
MMP10	-1.08	-0.03	0.00104831	0.056686	Matrisome-associated	ECM Regulators	matrix metallopeptidase 10 (stromelysin 2)	F5GYX7:P09238
MMP1	-0.47	-0.21	0.10822	0.547482	Matrisome-associated	ECM Regulators	matrix metallopeptidase 1 (interstitial collagenase)	P03956
MMP3	-0.71	0.76	0.0194989	0.265529	Matrisome-associated	ECM Regulators	matrix metallopeptidase 3 (stromelysin 1, progelatinase)	E9PKX2:H7C139:P08254
MMP12	-1.67	-3.11	7.02835e-07	0.000270543	Matrisome-associated	ECM Regulators	matrix metallopeptidase 12 (macrophage elastase)	P39900
VWA5A	0.03	2.71	0.667172	0.991725	Core matrisome	ECM Glycoproteins	von Willebrand factor A domain containing 5A	B4DHS6:O00534
ST14	-0.13	3.18	0.154578	0.606651	Matrisome-associated	ECM Regulators	suppression of tumorigenicity 14 (colon carcinoma)	Q9Y5Y6
ADAMTS8	-0.12	-1.14	0.353261	0.837067	Matrisome-associated	ECM Regulators	ADAM metallopeptidase with thrombospondin type 1 motif, 8	Q9UP79
MFAP5	0.29	-2.01	0.0729837	0.458125	Core matrisome	ECM Glycoproteins	microfibrillar associated protein 5	B3KW70:F5GYX4:F5H1C0:F5H2W4:F5H413:F5H7Z2:H0YG03:H0YGS3:Q13361:Q7Z490
A2M	-0.29	10.35	0.0843618	0.493671	Matrisome-associated	ECM Regulators	alpha-2-macroglobulin	F5H1E8:F8W7L3:H0YFH1:H0YGH6:P01023
CLEC7A	-0.27	1.99	0.0384017	0.353371	Matrisome-associated	ECM-affiliated Proteins	C-type lectin domain family 7, member A	Q68D78:Q9BXN2
NELL2	0.27	-1.29	0.058271	0.402165	Core matrisome	ECM Glycoproteins	NEL-like 2 (chicken)	F8VRQ0:F8VVB6:F8VXR5:F8VZ72:F8W1A2:F8W1I8:H0YHY5:H0YI34:H0YIT4:Q99435
COL2A1	-0.78	-3.89	0.00114611	0.0601331	Core matrisome	Collagens	collagen, type II, alpha 1	P02458
WNT1	-0.46	-3.65	0.0203972	0.270998	Matrisome-associated	Secreted Factors	wingless-type MMTV integration site family, member 1	P04628
DHH	-0.19	-2.95	0.274609	0.75079	Matrisome-associated	Secreted Factors	desert hedgehog homolog (Drosophila)	O43323
C1QL4	-0.21	-4.19	0.356923	0.84145	Matrisome-associated	ECM-affiliated Proteins	complement component 1, q subcomponent-like 4	Q86Z23
IGFBP6	0.16	2.49	0.253502	0.733086	Core matrisome	ECM Glycoproteins	insulin-like growth factor binding protein 6	F8VVA5:F8VYK9:P24592
MUCL1	-0.97	-2.27	8.83299e-05	0.0107587	Matrisome-associated	ECM-affiliated Proteins	mucin-like 1	F8VV13:Q96DR8
MMP19	-0.37	2.53	0.0590048	0.40478	Matrisome-associated	ECM Regulators	matrix metallopeptidase 19	A6ND33:B4DNP3:F8W1C3:Q99542
IL23A	-0.03	-0.39	0.641119	0.991725	Matrisome-associated	Secreted Factors	interleukin 23, alpha subunit p19	Q9NPF7
IFNG	-0.03	-0.39	0.889449	1	Matrisome-associated	Secreted Factors	interferon, gamma	P01579
IL22	-1.08	-4.83	1.12952e-05	0.00239543	Matrisome-associated	Secreted Factors	interleukin 22	Q9GZX6
DCN	0.17	7.33	0.0832138	0.49052	Core matrisome	Proteoglycans	decorin	F8VNV6:F8VNW0:F8VSI3:F8VU58:F8VUF6:F8VWU0:F8VX58:F8VXZ8:H0YI87:H0YIH3:P07585
NTN4	-0.21	4.19	0.049226	0.382626	Core matrisome	ECM Glycoproteins	netrin 4	F8W0I7:Q9HB63
HCFC2	0.08	3.64	0.046572	0.382626	Matrisome-associated	Secreted Factors	host cell factor C2	C0H5X3:F8VU09:Q9Y5Z7
FREM2	0.68	2.17	0.000157149	0.0161459	Matrisome-associated	ECM-affiliated Proteins	FRAS1 related extracellular matrix protein 2	Q5SZK8
TNFSF11	0.07	-0.57	0.653798	0.991725	Matrisome-associated	Secreted Factors	tumor necrosis factor (ligand) superfamily, member 11	O14788
SERPINE3	-0.1	-2.56	0.461831	0.917403	Matrisome-associated	ECM Regulators	serpin peptidase inhibitor, clade E (nexin, plasminogen activator inhibitor type 1), member 3	A8MV23:E5RG55
FGF14	-0.29	0.09	0.0338579	0.34446	Matrisome-associated	Secreted Factors	fibroblast growth factor 14	Q92915
TNFSF13B	-0.17	1.79	0.0347369	0.349171	Matrisome-associated	Secreted Factors	tumor necrosis factor (ligand) superfamily, member 13b	Q9Y275
COL4A1	-0.31	5.25	0.0376035	0.353371	Core matrisome	Collagens	collagen, type IV, alpha 1	F5H5K0:P02462
COL4A2	-0.28	5.61	0.0398289	0.360216	Core matrisome	Collagens	collagen, type IV, alpha 2	A2A352:P08572
IL25	0.61	-4.78	0.01243	0.219643	Matrisome-associated	Secreted Factors	interleukin 25	Q9H293
CBLN3	0.35	2.54	0.105944	0.540442	Matrisome-associated	Secreted Factors	cerebellin 3 precursor	G3V2Y8:Q6UW01
EGLN3	0.66	2.19	0.00444594	0.12704	Matrisome-associated	ECM Regulators	egl nine homolog 3 (C. elegans)	F8VR39:F8W1G2:G3V3M1:Q9H6Z9
SFTA3	0.61	-3.88	0.0262822	0.303672	Matrisome-associated	ECM-affiliated Proteins	surfactant associated 3	E5RG42:G5EA12:P0C7M3
TGFB3	-0.48	4.82	0.00767937	0.164663	Matrisome-associated	Secreted Factors	transforming growth factor, beta 3	P10600:Q8WV88
FBLN5	0.16	4.99	0.248246	0.727096	Core matrisome	ECM Glycoproteins	fibulin 5	G3V2P8:G3V329:G3V3Y2:G3V4U0:G3XA98:H0YJ31:Q9UBX5
SERPINA2	-0.52	-2.13	0.0201832	0.269384	Matrisome-associated	ECM Regulators	serpin peptidase inhibitor, clade A (alpha-1 antiproteinase, antitrypsin), member 2	P20848
SERPINA1	-0.29	14.25	0.0489952	0.382626	Matrisome-associated	ECM Regulators	serpin peptidase inhibitor, clade A (alpha-1 antiproteinase, antitrypsin), member 1	G3V2B9:G3V387:G3V4I7:G3V544:G3V5R8:P01009
SERPINA9	0.37	-2.43	0.0333698	0.340917	Matrisome-associated	ECM Regulators	serpin peptidase inhibitor, clade A (alpha-1 antiproteinase, antitrypsin), member 9	Q86WD7
SERPINA12	0.61	0.1	0.00444345	0.12704	Matrisome-associated	ECM Regulators	serpin peptidase inhibitor, clade A (alpha-1 antiproteinase, antitrypsin), member 12	Q8IW75
MFAP1	-0.17	3.49	0.00147048	0.0703329	Core matrisome	ECM Glycoproteins	microfibrillar-associated protein 1	P55081
ANXA2	-0.13	6.41	0.359814	0.843514	Matrisome-associated	ECM-affiliated Proteins	annexin A2	H0YKL9:H0YKN4:H0YKS4:H0YKV8:H0YKX9:H0YKZ7:H0YL33:H0YLE2:H0YLV6:H0YM50:H0YMD0:H0YMD9:H0YMM1:H0YMT9:H0YMU9:H0YMW4:H0YN28:H0YN42:H0YN52:H0YNA0:H0YNB8:H0YNP5:P07355
SEMA7A	-0.19	1.13	0.033776	0.343853	Matrisome-associated	ECM-affiliated Proteins	semaphorin 7A, GPI membrane anchor (John Milton Hagen blood group)	F5GYX3:H3BMF9:O75326
HAPLN3	-0.83	0.85	3.23354e-07	0.000154004	Core matrisome	Proteoglycans	hyaluronan and proteoglycan link protein 3	H3BRY4:H3BT26:H3BTH8:Q96S86
C1QTNF8	0.55	-4.58	0.037045	0.353371	Matrisome-associated	ECM-affiliated Proteins	C1q and tumor necrosis factor related protein 8	P60827
CLEC19A	0.59	-4.46	0.0186231	0.259195	Matrisome-associated	ECM-affiliated Proteins	C-type lectin domain family 19, member A	H3BQW0:H3BQX8:Q6UXS0
ZP2	-0.54	-4.49	0.0294865	0.316188	Core matrisome	ECM Glycoproteins	zona pellucida glycoprotein 2 (sperm receptor)	Q05996
OGFOD1	-0.13	4.09	0.0591666	0.405607	Matrisome-associated	ECM Regulators	2-oxoglutarate and iron-dependent oxygenase domain containing 1	H3BP48:H3BR02:H3BR79:H3BUA6:J3KNR5:Q8N543
CCL22	-0.74	-2.52	0.00123966	0.064061	Matrisome-associated	Secreted Factors	chemokine (C-C motif) ligand 22	O00626
CX3CL1	-0.1	4.16	0.306747	0.791199	Matrisome-associated	Secreted Factors	chemokine (C-X3-C motif) ligand 1	H3BSR6:H3BV86:J3QRA1:P78423
CCL17	-0.85	-3.12	3.52333e-05	0.00557779	Matrisome-associated	Secreted Factors	chemokine (C-C motif) ligand 17	Q92583
MMP15	-0.19	6.41	0.00303154	0.106432	Matrisome-associated	ECM Regulators	matrix metallopeptidase 15 (membrane-inserted)	H3BT97:P51511
CLEC18A	0.28	-2.51	0.0646979	0.427919	Matrisome-associated	ECM-affiliated Proteins	C-type lectin domain family 18, member A	A5D8T8:F8W692:H3BNR9
LGALS9C	-0.11	-1.62	0.567557	0.960398	Matrisome-associated	ECM-affiliated Proteins	lectin, galactoside-binding, soluble, 9C	C9JHN9:J3KRF0:J3KSV0:J3KSY2:J3KT17:J3QKS2:J3QR96:J3QSH0:Q6DKI2
LGALS9	-0.41	2.88	0.00096337	0.0540334	Matrisome-associated	ECM-affiliated Proteins	lectin, galactoside-binding, soluble, 9	B4DWP7:F8W9W4:J3KS82:J3KSA0:J3QKK6:J3QS92:K7EPS0:O00182:Q8WYQ7
CCL2	-0.48	4.37	0.00992975	0.192707	Matrisome-associated	Secreted Factors	chemokine (C-C motif) ligand 2	J3KRT7:P13500
CCL11	-0.5	-1.88	0.0476946	0.382626	Matrisome-associated	Secreted Factors	chemokine (C-C motif) ligand 11	P51671
CCL8	-0.36	-2.4	0.173948	0.618062	Matrisome-associated	Secreted Factors	chemokine (C-C motif) ligand 8	P80075
CCL18	-0.33	-0.94	0.0328576	0.338091	Matrisome-associated	Secreted Factors	chemokine (C-C motif) ligand 18 (pulmonary and activation-regulated)	P55774
CSF3	-1.17	-1	1.64676e-05	0.00313722	Matrisome-associated	Secreted Factors	colony stimulating factor 3 (granulocyte)	J3KTH8:J3QRD4:J3QRX2:P09919:Q8N4W3
IGFBP4	-0.05	10.26	0.30618	0.79085	Core matrisome	ECM Glycoproteins	insulin-like growth factor binding protein 4	B4E351:P22692
C1QL1	-0.29	-1.48	0.0549297	0.39373	Matrisome-associated	ECM-affiliated Proteins	complement component 1, q subcomponent-like 1	O75973
COL1A1	-0.31	6.42	0.0217927	0.279623	Core matrisome	Collagens	collagen, type I, alpha 1	I3L3H7:P02452
CSH2	0.56	-4.9	0.0332674	0.340179	Matrisome-associated	Secreted Factors	chorionic somatomammotropin hormone 2	A6NIT4:B1A4H9:H0YM39:P0DML3
GH2	2.87	-3.72	1.98912e-13	6.98677e-10	Matrisome-associated	Secreted Factors	growth hormone 2	P01242
CSH1	0.72	-4.92	0.000435392	0.031944	Matrisome-associated	Secreted Factors	chorionic somatomammotropin hormone 1 (placental lactogen)	A6NFB4:B1A4H2:P0DML2
C17orf58	0.13	2.46	0.0127312	0.222832	Matrisome-associated	ECM Regulators	chromosome 17 open reading frame 58	Q2M2W7
EMILIN2	-0.43	1.35	0.00149785	0.071037	Core matrisome	ECM Glycoproteins	elastin microfibril interfacer 2	Q9BXX0
SERPINB4	0	-3.47	0.997899	1	Matrisome-associated	ECM Regulators	serpin peptidase inhibitor, clade B (ovalbumin), member 4	C9JZ65:F8W9L1:H0Y5H9:P48594
SERPINB3	-0.03	-3.22	0.85984	1	Matrisome-associated	ECM Regulators	serpin peptidase inhibitor, clade B (ovalbumin), member 3	P29508
SERPINB2	-0.64	-2.68	0.00827523	0.171204	Matrisome-associated	ECM Regulators	serpin peptidase inhibitor, clade B (ovalbumin), member 2	E7EPJ9:E7ERB5:E9PDK7:P05120
HMSD	0.33	-2.21	0.0145217	0.235084	Matrisome-associated	ECM Regulators	histocompatibility (minor) serpin domain containing	A8MTL9:P0C7T4
CBLN2	0.6	-2.95	0.0102824	0.198105	Matrisome-associated	Secreted Factors	cerebellin 2 precursor	J3KST0:J3QS23:Q8IUK8
FSTL3	-0.41	4.5	0.00156473	0.0731597	Matrisome-associated	Secreted Factors	follistatin-like 3 (secreted glycoprotein)	K7EM71:K7ES54:O95633
ADAMTSL5	0.03	2.13	0.776509	1	Matrisome-associated	ECM Regulators	ADAMTS-like 5	K7EJ85:K7ELN4:K7ELV0:Q0VD77:Q6ZMM2:X6R4H8
AMH	-0.13	-1.15	0.285167	0.762359	Matrisome-associated	Secreted Factors	anti-Mullerian hormone	K7EJU5:P03971
EBI3	-0.42	0.05	0.0424871	0.373175	Matrisome-associated	Secreted Factors	Epstein-Barr virus induced 3	Q14213
SEMA6B	-0.35	2.32	0.0273447	0.307531	Matrisome-associated	ECM-affiliated Proteins	sema domain, transmembrane domain (TM), and cytoplasmic domain, (semaphorin) 6B	Q9H3T3
NRTN	-0.05	2.58	0.552801	0.960164	Matrisome-associated	Secreted Factors	neurturin	Q99748
TNFSF9	-0.36	-1.59	0.0407975	0.365333	Matrisome-associated	Secreted Factors	tumor necrosis factor (ligand) superfamily, member 9	P41273
TNFSF14	-0.49	7.19	0.0141	0.232433	Matrisome-associated	Secreted Factors	tumor necrosis factor (ligand) superfamily, member 14	O43557
CD209	-0.47	0.96	0.0193703	0.264804	Matrisome-associated	ECM-affiliated Proteins	CD209 molecule	M0QZG5:M0R0P0:Q9NNX6:X6RB12
FBN3	0.56	-0.9	0.00647824	0.15132	Core matrisome	ECM Glycoproteins	fibrillin 3	M0QXL8:M0R2Q5:Q75N90
MUC16	-0.01	-3.01	0.95245	1	Matrisome-associated	ECM-affiliated Proteins	mucin 16, cell surface associated	B5ME49:F8WE81:M0QZZ9:M0R2S7:M0R2Y5:Q8WXI7
COL5A3	0.36	5.23	0.0271299	0.30641	Core matrisome	Collagens	collagen, type V, alpha 3	P25940
INSL3	0.43	-2.68	0.0219845	0.281378	Matrisome-associated	Secreted Factors	insulin-like 3 (Leydig cell)	M0QXQ3:P51460
GDF15	0.9	5.15	0.0026568	0.0980382	Matrisome-associated	Secreted Factors	growth differentiation factor 15	Q99988
HAPLN4	-0.27	4.31	0.11177	0.551396	Core matrisome	Proteoglycans	hyaluronan and proteoglycan link protein 4	Q86UW8
LGALS4	0.68	5.72	6.06251e-05	0.00835081	Matrisome-associated	ECM-affiliated Proteins	lectin, galactoside-binding, soluble, 4	M0QZ93:M0R1B2:M0R349:P56470
TGFB1	-0.22	4.09	0.0108616	0.204564	Matrisome-associated	Secreted Factors	transforming growth factor, beta 1	M0R2S0:P01137
IL11	-0.77	-2.62	0.00025387	0.0228646	Matrisome-associated	Secreted Factors	interleukin 11	K7ESD5:P20809
TGM6	-0.59	-4.88	0.0245929	0.297373	Matrisome-associated	ECM Regulators	transglutaminase 6	O95932
BMP2	-0.07	2.47	0.572496	0.963782	Matrisome-associated	Secreted Factors	bone morphogenetic protein 2	P12643
CST9L	1.44	-4.35	1.82372e-05	0.00337148	Matrisome-associated	ECM Regulators	cystatin 9-like	Q9H4G1
CST2	-0.79	-4.28	0.00165372	0.0750115	Matrisome-associated	ECM Regulators	cystatin SA	P09228
TGM2	-0.27	9.78	0.085009	0.496158	Matrisome-associated	ECM Regulators	transglutaminase 2 (C polypeptide, protein-glutamine-gamma-glutamyltransferase)	A2A299:A2A2A0:B4DIT7:F5H6P0:P21980
PI3	-0.34	-0.59	0.0578875	0.400748	Matrisome-associated	ECM Regulators	peptidase inhibitor 3, skin-derived	P19957
SDC4	-0.21	8.35	0.0933566	0.518637	Matrisome-associated	ECM-affiliated Proteins	syndecan 4	B4E1S6:P31431
SULF2	0.03	5.38	0.733785	1	Matrisome-associated	ECM Regulators	sulfatase 2	B1AMP9:G3XAE6:H0Y872:Q8IWU5
LAMA5	-0.16	6.69	0.032262	0.334957	Core matrisome	ECM Glycoproteins	laminin, alpha 5	E2QRK0:F2Z2S4:H7C5J6:O15230:Q5JTP4
ADAMTS5	-0.08	1.71	0.500692	0.934833	Matrisome-associated	ECM Regulators	ADAM metallopeptidase with thrombospondin type 1 motif, 5	Q9UNA0
LIF	-0.58	3.07	0.0129736	0.224819	Matrisome-associated	Secreted Factors	leukemia inhibitory factor (cholinergic differentiation factor)	P15018
ELFN2	-0.36	0.29	0.134408	0.580878	Matrisome-associated	ECM-affiliated Proteins	extracellular leucine-rich repeat and fibronectin type III domain containing 2	Q5R3F8
LGALS1	-0.11	5.54	0.140083	0.593624	Matrisome-associated	ECM-affiliated Proteins	lectin, galactoside-binding, soluble, 1	F8WCQ5:F8WEI7:P09382
PDGFB	-0.25	2.1	0.0350024	0.351023	Matrisome-associated	Secreted Factors	platelet-derived growth factor beta polypeptide (simian sarcoma viral (v-sis) oncogene homolog)	A9UJN9:A9UJP0:P01127
SCUBE1	-0.38	4.37	0.0320478	0.334137	Matrisome-associated	Secreted Factors	signal peptide, CUB domain, EGF-like 1	B1AH90:H0Y4Y9:Q8IWY4
TIMP1	-0.36	7.11	0.0647862	0.42811	Matrisome-associated	ECM Regulators	TIMP metallopeptidase inhibitor 1	B4DJK3:H0Y789:P01033:Q5H9A7:Q5H9B4:Q5H9B5
FGF16	-0.87	-4.67	0.000308245	0.0257619	Matrisome-associated	Secreted Factors	fibroblast growth factor 16	H0Y5L6:O43320
COL4A6	0.39	-0.88	0.00894931	0.179775	Core matrisome	Collagens	collagen, type IV, alpha 6	A8MXH5:B4DZ39:F5H3Q5:F5H851:Q14031
GPC4	0.23	1.59	0.107503	0.545373	Matrisome-associated	ECM-affiliated Proteins	glypican 4	B4E2C0:O75487
HCFC1	-0.1	5.44	0.0466628	0.382626	Matrisome-associated	Secreted Factors	host cell factor C1 (VP16-accessory protein)	A6NEM2:H7C1C4:P51610
AMELY	0.55	-4.84	0.012848	0.223543	Core matrisome	ECM Glycoproteins	amelogenin, Y-linked	J3KPK5:Q99218

[truncated: 4 more sheets: Female_lung_age, Male_lung_age, Female_muscle_age, Male_muscle_age]
