# Supplementary material for: Matrisome Transcriptome Dynamics during Tissue Aging
Source: Life (Basel). 2024 May 7;14(5):593. doi: 10.3390/life14050593 (PMC11121957; doi:10.3390/life14050593)
Supplement: Supplementary file 1 [file life-14-00593-s001.zip › Supplementary Table S3.xlsx]

## Sheet: Female_brain_age
Gene Symbol	logFC_20-39yo/60-79yo	edgeR_logCPM	QLF_pvalue	QLF_FDR	Division	Category	Gene Name	UniProt_IDs
COL10A1	0.05	-1.29	0.903972	1	Core matrisome	Collagens	collagen, type X, alpha 1	Q03692:Q5QPC7:Q5QPC8
COL11A1	-0.21	4.08	0.209268	0.856614	Core matrisome	Collagens	collagen, type XI, alpha 1	C9JMN2:H7C381:P12107
COL11A2	-0.24	4.93	0.260355	0.85951	Core matrisome	Collagens	collagen, type XI, alpha 2	A2AAS7:H0Y3B3:H0Y3B5:H0Y3M9:H0YHM5:H0YHM9:H0YIS1:P13942:Q4VXY6
COL12A1	-0.16	2.99	0.588081	0.996908	Core matrisome	Collagens	collagen, type XII, alpha 1	D6RGG3:H0Y4P7:H0Y5N9:H0Y991:Q99715
COL13A1	0.13	4.18	0.740835	1	Core matrisome	Collagens	collagen, type XIII, alpha 1	E7ES46:E7ES47:E7ES49:E7ES50:E7ES51:E7ES55:E7ES56:E7EX21:E9PEG9:G5E987:H7BYT9:H7BZB6:Q5TAT6
COL14A1	0.34	1.74	0.31511	0.915743	Core matrisome	Collagens	collagen, type XIV, alpha 1	H0YBB2:J3QT75:J3QT83:Q05707:Q4G0W3
COL15A1	-0.09	0.95	0.730987	1	Core matrisome	Collagens	collagen, type XV, alpha 1	P39059
COL16A1	0.54	6.54	0.0152053	0.755461	Core matrisome	Collagens	collagen, type XVI, alpha 1	A6NCT7:A6NDR9:H7BY97:H7BZL8:H7C3F0:Q07092
COL17A1	0.1	1.3	0.743633	1	Core matrisome	Collagens	collagen, type XVII, alpha 1	A2A2Y8:H0Y420:Q9UMD9
COL18A1	0.57	5.31	0.112449	0.812798	Core matrisome	Collagens	collagen, type XVIII, alpha 1	H7BXV5:H7C457:P39060
COL19A1	0.52	1.18	0.0796855	0.812798	Core matrisome	Collagens	collagen, type XIX, alpha 1	Q14993:Q5JVU1
COL1A1	1.17	3.2	0.000193981	0.250315	Core matrisome	Collagens	collagen, type I, alpha 1	I3L3H7:P02452
COL1A2	0.81	4.01	0.00910301	0.730841	Core matrisome	Collagens	collagen, type I, alpha 2	P08123
COL20A1	-0.29	3.66	0.444027	0.932188	Core matrisome	Collagens	collagen, type XX, alpha 1	B7ZBI4:B7ZBI5:Q9P218
COL21A1	-0.59	2.19	0.267229	0.866192	Core matrisome	Collagens	collagen, type XXI, alpha 1	A6PVD9:F5GZK2:H0Y4C9:H0YDH6:Q96P44
COL22A1	-0.16	2.12	0.662215	1	Core matrisome	Collagens	collagen, type XXII, alpha 1	H0YAX7:Q8NFW1
COL23A1	-0.26	2.38	0.227051	0.858704	Core matrisome	Collagens	collagen, type XXIII, alpha 1	Q86Y22
COL24A1	-0.19	3.19	0.755938	1	Core matrisome	Collagens	collagen, type XXIV, alpha 1	E9PNK8:F8WDM8:H0YCZ7:Q17RW2
COL25A1	-0.95	1.79	0.0524078	0.809136	Core matrisome	Collagens	collagen, type XXV, alpha 1	A8MWQ5:D6R8Y2:E9PNV9:H0YAE1:Q9BXS0
COL26A1	-0.22	3.78	0.357317	0.918579	Core matrisome	Collagens	EMI domain containing 2	C9JPW4:Q96A83
COL27A1	-0.83	6.69	0.00827646	0.710761	Core matrisome	Collagens	collagen, type XXVII, alpha 1	H0YD40:Q5T1U7:Q8IZC6
COL28A1	0.36	2.61	0.398396	0.918579	Core matrisome	Collagens	collagen, type XXVIII, alpha 1	H7BZU0:H7C3P2:Q2UY09
COL2A1	0.19	0.64	0.741676	1	Core matrisome	Collagens	collagen, type II, alpha 1	P02458
COL3A1	0.57	2.03	0.132479	0.8216	Core matrisome	Collagens	collagen, type III, alpha 1	E7ENY8:H7C435:P02461
COL4A1	0.38	4.05	0.309459	0.910269	Core matrisome	Collagens	collagen, type IV, alpha 1	F5H5K0:P02462
COL4A2	0.09	4.59	0.745861	1	Core matrisome	Collagens	collagen, type IV, alpha 2	A2A352:P08572
COL4A3	0.1	2.78	0.698589	1	Core matrisome	Collagens	collagen, type IV, alpha 3 (Goodpasture antigen)	H7BXM4:Q01955
COL4A4	0.08	2.48	0.797854	1	Core matrisome	Collagens	collagen, type IV, alpha 4	J3KNM7:P53420
COL4A5	0.07	5.44	0.810554	1	Core matrisome	Collagens	collagen, type IV, alpha 5	H0Y998:H0Y9H0:H0Y9R8:P29400
COL4A6	0.85	0.71	0.17264	0.831078	Core matrisome	Collagens	collagen, type IV, alpha 6	A8MXH5:B4DZ39:F5H3Q5:F5H851:Q14031
COL5A1	0.72	3.73	0.099975	0.812798	Core matrisome	Collagens	collagen, type V, alpha 1	H7BY82:P20908
COL5A2	-0.5	3.71	0.211875	0.858704	Core matrisome	Collagens	collagen, type V, alpha 2	P05997
COL5A3	-0.21	6.44	0.558899	0.983194	Core matrisome	Collagens	collagen, type V, alpha 3	P25940
COL6A1	0.17	7.39	0.285856	0.886263	Core matrisome	Collagens	collagen, type VI, alpha 1	P12109
COL6A2	0.56	4.53	0.0228948	0.788918	Core matrisome	Collagens	collagen, type VI, alpha 2	C9JH44:H7C0M5:P12110
COL6A3	1.02	2.46	0.104376	0.812798	Core matrisome	Collagens	collagen, type VI, alpha 3	C9JNG9:E7ENL6:E9PCV6:I3L392:P12111
COL6A5	1.15	-0.94	0.284915	0.88539	Core matrisome	Collagens	collagen, type XXIX, alpha 1	A8TX70:E9PAL5:F8W8G8:H0Y393:H0Y935:H0Y9T2
COL6A6	0	-0.6	0.990034	1	Core matrisome	Collagens	collagen, type VI, alpha 6	A6NMZ7:F8W6Y7:H0Y940:H0YA33
COL7A1	0.14	5.82	0.384525	0.918579	Core matrisome	Collagens	collagen, type VII, alpha 1	C9JBL3:Q02388
COL8A1	1.45	1.79	0.000168055	0.250315	Core matrisome	Collagens	collagen, type VIII, alpha 1	C9JTN9:P27658
COL8A2	1.11	2.55	0.000664214	0.394146	Core matrisome	Collagens	collagen, type VIII, alpha 2	E9PP49:P25067
COL9A1	-0.04	4.29	0.878991	1	Core matrisome	Collagens	collagen, type IX, alpha 1	A6NEQ6:P20849
COL9A2	0.15	6.11	0.509762	0.9579	Core matrisome	Collagens	collagen, type IX, alpha 2	B1AKJ1:B1AKJ3:H0Y409:Q14055
COL9A3	-0.16	5.67	0.537806	0.972395	Core matrisome	Collagens	collagen, type IX, alpha 3	Q14050:Q4VXW1
ABI3BP	0.85	2.86	0.0599417	0.812798	Core matrisome	ECM Glycoproteins	ABI family, member 3 (NESH) binding protein	B4DSV9:D3YTG3:E9PPR9:E9PRB5:H0Y897:H0YCG4:H0YCP4:H0YDN0:H0YDW0:H0YEA0:H0YEL2:H0YF18:H0YF57:H7C4H3:H7C4N5:H7C4S3:H7C4T1:H7C4X4:H7C524:H7C556:H7C5S3:Q5JPC9:Q7Z7G0
ADIPOQ	0.64	-1.77	0.36503	0.918579	Core matrisome	ECM Glycoproteins	adiponectin, C1Q and collagen domain containing	Q15848
AEBP1	1.28	5.56	0.0241582	0.791347	Core matrisome	ECM Glycoproteins	AE binding protein 1	C9JLQ8:H7C0W8:H7C1J5:H7C391:H7C3D7:H7C4B5:Q8IUX7
AGRN	0.16	6.2	0.434396	0.925825	Core matrisome	ECM Glycoproteins	agrin	H0Y5U1:O00468
AMBN	-0.88	0.45	0.406721	0.918579	Core matrisome	ECM Glycoproteins	ameloblastin (enamel matrix protein)	Q9NP70
AMELX	0.26	-5.84	0.793803	1	Core matrisome	ECM Glycoproteins	amelogenin (amelogenesis imperfecta 1, X-linked)	Q99217
AMELY	0	-7.6	1	1	Core matrisome	ECM Glycoproteins	amelogenin, Y-linked	J3KPK5:Q99218
BGLAP	0.07	2.08	0.78434	1	Core matrisome	ECM Glycoproteins	bone gamma-carboxyglutamate (gla) protein	P02818
BMPER	-0.26	2.99	0.199098	0.844354	Core matrisome	ECM Glycoproteins	BMP binding endothelial regulator	C9JY72:F8WDG9:G5E9K4:Q8N8U9
BSPH1	-0.39	-4.86	0.516077	0.961512	Core matrisome	ECM Glycoproteins	binder of sperm protein homolog 1	Q075Z2
CDCP2	0.17	-3.2	0.701673	1	Core matrisome	ECM Glycoproteins	CUB domain containing protein 2	Q5VXM1
CILP	0.25	0.41	0.408822	0.918579	Core matrisome	ECM Glycoproteins	cartilage intermediate layer protein, nucleotide pyrophosphohydrolase	O75339
CILP2	-0.34	-0.21	0.281883	0.882436	Core matrisome	ECM Glycoproteins	cartilage intermediate layer protein 2	K7EPJ4:Q8IUL8
COCH	-0.29	4.28	0.641189	1	Core matrisome	ECM Glycoproteins	coagulation factor C homolog, cochlin (Limulus polyphemus)	E7EN67:G3V4C4:G3V5G6:G3V5V4:G3V5X3:H0YJJ0:H0YJW4:O43405:Q96IU6
COLQ	0.06	3.12	0.777765	1	Core matrisome	ECM Glycoproteins	collagen-like tail subunit (single strand of homotrimer) of asymmetric acetylcholinesterase	C9JBB2:F8WA67:Q9Y215:S4R408
COMP	0.48	-0.21	0.263005	0.86248	Core matrisome	ECM Glycoproteins	cartilage oligomeric matrix protein	B4DKJ3:G3XAP6:P49747
CRELD1	0.16	6.08	0.389798	0.918579	Core matrisome	ECM Glycoproteins	cysteine-rich with EGF-like domains 1	F8WBY3:H7C2L3:Q96HD1
CRELD2	-0.16	4.3	0.395559	0.918579	Core matrisome	ECM Glycoproteins	cysteine-rich with EGF-like domains 2	A6PWM2:Q6UXH1
CRIM1	-0.02	5.76	0.898718	1	Core matrisome	ECM Glycoproteins	cysteine rich transmembrane BMP regulator 1 (chordin-like)	H7C1Z0:H7C2T6:H7C458:Q9NZV1
CRISPLD1	0.44	2.49	0.222012	0.858704	Core matrisome	ECM Glycoproteins	cysteine-rich secretory protein LCCL domain containing 1	B7Z8V9:E5RJS4:Q9H336
CRISPLD2	1.5	3.49	0.000689464	0.394146	Core matrisome	ECM Glycoproteins	cysteine-rich secretory protein LCCL domain containing 2	H3BS62:H3BSZ9:H3BTI0:H3BTP0:J3QKP2:Q9H0B8
CTHRC1	-0.03	0.41	0.932043	1	Core matrisome	ECM Glycoproteins	collagen triple helix repeat containing 1	E5RK99:E7EVQ5:Q96CG8
DMBT1	0.97	-0.14	0.0458959	0.809136	Core matrisome	ECM Glycoproteins	deleted in malignant brain tumors 1	Q9UGM3
DMP1	0.19	-5.04	0.795777	1	Core matrisome	ECM Glycoproteins	dentin matrix acidic phosphoprotein 1	Q13316
DPT	0.27	-0.78	0.325646	0.918579	Core matrisome	ECM Glycoproteins	dermatopontin	Q07507
DSPP	-0.87	-5.4	0.11186	0.812798	Core matrisome	ECM Glycoproteins	dentin sialophosphoprotein	Q9NZW4
ECM1	0.32	3.63	0.107641	0.812798	Core matrisome	ECM Glycoproteins	extracellular matrix protein 1	Q16610
ECM2	0.69	2.91	0.158653	0.831078	Core matrisome	ECM Glycoproteins	extracellular matrix protein 2, female organ and adipocyte specific	O94769:Q5T9F3:Q5T9F4
EDIL3	-0.03	6.98	0.893137	1	Core matrisome	ECM Glycoproteins	EGF-like repeats and discoidin I-like domains 3	O43854
EFEMP1	-0.17	6.54	0.552854	0.980077	Core matrisome	ECM Glycoproteins	EGF-containing fibulin-like extracellular matrix protein 1	C9J4H7:C9J4J8:C9J8S9:C9JPZ9:C9JQX7:C9JUM4:Q12805:Q580Q6
EFEMP2	0.18	4.96	0.377206	0.918579	Core matrisome	ECM Glycoproteins	EGF-containing fibulin-like extracellular matrix protein 2	E9PI47:E9PKA3:E9PNB8:E9PRQ8:E9PRU1:E9PSC1:H0YCB5:H0YCR9:H0YET5:H0YEU0:O95967
EGFLAM	0.26	1.12	0.62268	1	Core matrisome	ECM Glycoproteins	EGF-like, fibronectin type III and laminin G domains	D6RG24:D6RJD2:Q63HQ2
ELN	0.26	5.31	0.103128	0.812798	Core matrisome	ECM Glycoproteins	elastin	E7EN51:E7EN65:E7ENM0:E7ENW7:E7EP82:E7EQH8:E7ETP7:E7EWS8:E9PGX4:F8WAH6:G3V0G6:G5E950:H7C3K0:P15502
ELSPBP1	0.28	-6.09	0.775124	1	Core matrisome	ECM Glycoproteins	epididymal sperm binding protein 1	M0QZH6:M0R006:M0R179:M0R331:Q96BH3
EMID1	0.1	4.31	0.594093	0.99873	Core matrisome	ECM Glycoproteins	EMI domain containing 1	B0QYK2:B0QYK3:B0QYK4:B0QYK5:F8WDX7:H0Y6W4:Q96A84
EMILIN1	0.23	3.14	0.353405	0.918579	Core matrisome	ECM Glycoproteins	elastin microfibril interfacer 1	H0Y7A0:Q9Y6C2
EMILIN2	0.73	1.94	0.119193	0.817122	Core matrisome	ECM Glycoproteins	elastin microfibril interfacer 2	Q9BXX0
EMILIN3	0.73	2.01	0.0144157	0.753742	Core matrisome	ECM Glycoproteins	elastin microfibril interfacer 3	Q9NT22
EYS	0.04	-0.53	0.862755	1	Core matrisome	ECM Glycoproteins	eyes shut homolog (Drosophila)	F8WDD3:H0Y3Q4:Q5T1H1
FBLN1	0.01	4.96	0.987086	1	Core matrisome	ECM Glycoproteins	fibulin 1	B1AHL2:B1AHM4:B1AHM5:B1AHM6:B1AHM7:B1AHM8:B1AHM9:B1AHN3:F8W7M9:H7C1M6:P23142
FBLN2	-0.65	3.55	0.0991874	0.812798	Core matrisome	ECM Glycoproteins	fibulin 2	C9JQS6:F5H1F3:H7BXL0:H7C1A3:P98095
FBLN5	0.13	4.09	0.583234	0.994905	Core matrisome	ECM Glycoproteins	fibulin 5	G3V2P8:G3V329:G3V3Y2:G3V4U0:G3XA98:H0YJ31:Q9UBX5
FBLN7	0.08	2.32	0.786032	1	Core matrisome	ECM Glycoproteins	fibulin 7	B8ZZC1:H7BZ65:Q53RD9:Q8IY13
FBN1	-0.12	4.24	0.483797	0.953839	Core matrisome	ECM Glycoproteins	fibrillin 1	F6U495:H0YN80:H0YND0:P35555
FBN2	0.39	0	0.384417	0.918579	Core matrisome	ECM Glycoproteins	fibrillin 2	D6REJ2:D6RJI3:E9PHW4:P35556
FBN3	-0.52	0.93	0.141653	0.830704	Core matrisome	ECM Glycoproteins	fibrillin 3	M0QXL8:M0R2Q5:Q75N90
FGA	3.31	-0.35	0.141936	0.830704	Core matrisome	ECM Glycoproteins	fibrinogen alpha chain	P02671
FGB	2.85	-0.74	0.199219	0.844514	Core matrisome	ECM Glycoproteins	fibrinogen beta chain	D6REL8:F8W6P4:P02675
FGG	3.12	-0.76	0.129793	0.821262	Core matrisome	ECM Glycoproteins	fibrinogen gamma chain	C9JC84:C9JEU5:C9JPQ9:C9JU00:P02679
FGL1	0.43	-0.26	0.37182	0.918579	Core matrisome	ECM Glycoproteins	fibrinogen-like 1	Q08830
FGL2	0.6	3.06	0.0674446	0.812798	Core matrisome	ECM Glycoproteins	fibrinogen-like 2	Q14314
FN1	0.3	6.61	0.229689	0.858704	Core matrisome	ECM Glycoproteins	fibronectin 1	F8W7G7:H0Y4K8:H0Y7Z1:P02751
FNDC1	-0.55	0.49	0.505907	0.956212	Core matrisome	ECM Glycoproteins	fibronectin type III domain containing 1	J3KNQ2:Q4ZHG4
FNDC7	0.95	-1.47	0.0850805	0.812798	Core matrisome	ECM Glycoproteins	fibronectin type III domain containing 7	H7C2H6:J3KN65:Q5VTL7
FNDC8	-0.15	-4.31	0.740669	1	Core matrisome	ECM Glycoproteins	fibronectin type III domain containing 8	Q8TC99
FRAS1	-0.2	3.63	0.510339	0.9579	Core matrisome	ECM Glycoproteins	Fraser syndrome 1	D6RCP6:H0Y8V2:H0Y930:H0Y9A6:H0Y9C9:Q86XX4
GAS6	0.17	5.76	0.314976	0.915664	Core matrisome	ECM Glycoproteins	growth arrest-specific 6	J3KP07:Q14393
GLDN	-0.07	4.81	0.766414	1	Core matrisome	ECM Glycoproteins	gliomedin	H0YM22:Q6ZMI3
HMCN1	-0.68	0.74	0.0606904	0.812798	Core matrisome	ECM Glycoproteins	hemicentin 1	Q5TCP6:Q96RW7
HMCN2	-0.2	0.72	0.471878	0.948718	Core matrisome	ECM Glycoproteins	hemicentin 2	A2A3K3:H0Y3X1:H7BZI5:H7C0N8:H7C3T8:Q8NDA2
IBSP	0.09	-3.18	0.908743	1	Core matrisome	ECM Glycoproteins	integrin-binding sialoprotein	P21815
IGFALS	0.14	0.42	0.645281	1	Core matrisome	ECM Glycoproteins	insulin-like growth factor binding protein, acid labile subunit	H3BSX8:P35858
IGFBP1	0.68	-1.89	0.220988	0.858704	Core matrisome	ECM Glycoproteins	insulin-like growth factor binding protein 1	C9J6H2:C9JXF9:P08833
IGFBP2	0.77	2.78	0.0120974	0.75227	Core matrisome	ECM Glycoproteins	insulin-like growth factor binding protein 2, 36kDa	C9JMY1:C9JW52:H7C1H0:P18065
IGFBP3	0.22	4.28	0.790881	1	Core matrisome	ECM Glycoproteins	insulin-like growth factor binding protein 3	B3KWK7:C9JMX4:H0Y485:H0Y5K2:P17936
IGFBP4	0.62	4.63	0.210783	0.858448	Core matrisome	ECM Glycoproteins	insulin-like growth factor binding protein 4	B4E351:P22692
IGFBP5	0.03	6.62	0.921871	1	Core matrisome	ECM Glycoproteins	insulin-like growth factor binding protein 5	C9JXX4:P24593
IGFBP6	0.36	2.93	0.130826	0.821262	Core matrisome	ECM Glycoproteins	insulin-like growth factor binding protein 6	F8VVA5:F8VYK9:P24592
IGFBP7	-0.01	6.24	0.97002	1	Core matrisome	ECM Glycoproteins	insulin-like growth factor binding protein 7	Q16270
IGFBPL1	-0.84	-0.66	0.0321593	0.809136	Core matrisome	ECM Glycoproteins	insulin-like growth factor binding protein-like 1	Q8WX77
IGSF10	0.54	0.77	0.316662	0.917209	Core matrisome	ECM Glycoproteins	immunoglobulin superfamily, member 10	H7C4M2:Q6WRI0
KCP	-0.33	1.56	0.25453	0.858704	Core matrisome	ECM Glycoproteins	kielin/chordin-like protein	Q6ZWJ8
LAMA1	-0.21	3.16	0.500553	0.953839	Core matrisome	ECM Glycoproteins	laminin, alpha 1	P25391
LAMA2	-0.21	4.2	0.258667	0.858704	Core matrisome	ECM Glycoproteins	laminin, alpha 2	P24043
LAMA3	0.18	3.35	0.460766	0.941205	Core matrisome	ECM Glycoproteins	laminin, alpha 3	K7EIP4:K7EMU9:K7EPP3:K7EQ42:K7ERM0:Q16787
LAMA4	-0.1	4.28	0.591649	0.997541	Core matrisome	ECM Glycoproteins	laminin, alpha 4	E5RFD7:E5RFQ2:E5RHF3:E5RK79:H0Y351:H0YAP9:H0YAQ5:Q16363:Q6LET9
LAMA5	0.11	7.18	0.48954	0.953839	Core matrisome	ECM Glycoproteins	laminin, alpha 5	E2QRK0:F2Z2S4:H7C5J6:O15230:Q5JTP4
LAMB1	-0.18	5.2	0.485644	0.953839	Core matrisome	ECM Glycoproteins	laminin, beta 1	C9J296:E7EPA6:E9PCS6:G3XAI2:P07942
LAMB2	0.26	5.81	0.182688	0.831078	Core matrisome	ECM Glycoproteins	laminin, beta 2 (laminin S)	F5H520:P55268
LAMB3	0.06	2.02	0.844659	1	Core matrisome	ECM Glycoproteins	laminin, beta 3	Q13751:Q5THA1:X1WI29
LAMB4	-0.25	-3.14	0.545453	0.976909	Core matrisome	ECM Glycoproteins	laminin, beta 4	A4D0S4:C9JMJ0
LAMC1	0.12	4.74	0.341837	0.918579	Core matrisome	ECM Glycoproteins	laminin, gamma 1 (formerly LAMB2)	P11047:R4GNC7
LAMC2	-0.23	1.67	0.58069	0.993224	Core matrisome	ECM Glycoproteins	laminin, gamma 2	Q13753
LAMC3	0.68	2.88	0.0184598	0.781979	Core matrisome	ECM Glycoproteins	laminin, gamma 3	H7BY04:Q5JTC4:Q9Y6N6
LGI1	-0.36	5.93	0.0156059	0.764649	Core matrisome	ECM Glycoproteins	leucine-rich, glioma inactivated 1	O95970
LGI2	0.06	3.37	0.84872	1	Core matrisome	ECM Glycoproteins	leucine-rich repeat LGI family, member 2	H0YA65:Q8N0V4
LGI3	0.27	6.9	0.159699	0.831078	Core matrisome	ECM Glycoproteins	leucine-rich repeat LGI family, member 3	A5PLP2:E5RIV5:H0YAP4:Q8N145
LGI4	0.47	6.29	0.0111497	0.75227	Core matrisome	ECM Glycoproteins	leucine-rich repeat LGI family, member 4	A8MVC2:K7ENQ0:Q8N135
LRG1	2.07	-0.89	0.000265871	0.267202	Core matrisome	ECM Glycoproteins	leucine-rich alpha-2-glycoprotein 1	P02750
LTBP1	-0.01	3.69	0.937645	1	Core matrisome	ECM Glycoproteins	latent transforming growth factor beta binding protein 1	C9JD84:C9JDW2:E7EUU6:E7EV71:H7BZ76:H7C0I7:H7C2H7:H7C4L5:Q14766
LTBP2	0.33	2.98	0.107638	0.812798	Core matrisome	ECM Glycoproteins	latent transforming growth factor beta binding protein 2	G3V254:G3V3X5:G3V511:H0YJ20:Q14767
LTBP3	0.23	6.84	0.140467	0.828877	Core matrisome	ECM Glycoproteins	latent transforming growth factor beta binding protein 3	E9PJR2:E9PKW1:E9PPT7:E9PQR0:E9PR75:E9PR84:E9PRF2:F5GWC4:H0YC99:H0YCQ2:H0YCX6:H0YE75:Q9NS15
LTBP4	-0.03	4.88	0.898969	1	Core matrisome	ECM Glycoproteins	latent transforming growth factor beta binding protein 4	E7ENG9:E7EUU1:F5GXC9:F8WAA0:M0QXV3:M0QYE9:M0QZX0:M0R351:Q8N2S1
MATN1	0.02	-1.09	0.941731	1	Core matrisome	ECM Glycoproteins	matrilin 1, cartilage matrix protein	P21941
MATN2	0.26	4.28	0.174145	0.831078	Core matrisome	ECM Glycoproteins	matrilin 2	E5RJM4:H0YBD5:H0YBF2:H0YBJ4:H0YBM3:H0YBN2:H0YBU5:H0YBV5:J3KN08:O00339
MATN3	0.32	2.51	0.641582	1	Core matrisome	ECM Glycoproteins	matrilin 3	O15232
MATN4	0.18	-2.86	0.706669	1	Core matrisome	ECM Glycoproteins	matrilin 4	A6NNA4:O95460
MEPE	-0.28	0.35	0.718135	1	Core matrisome	ECM Glycoproteins	matrix extracellular phosphoglycoprotein	D6RAC8:D6RFW6:Q9NQ76
MFAP1	-0.2	4.42	0.146398	0.831078	Core matrisome	ECM Glycoproteins	microfibrillar-associated protein 1	P55081
MFAP2	0.57	-2.07	0.188085	0.832067	Core matrisome	ECM Glycoproteins	microfibrillar-associated protein 2	P55001
MFAP3	-0.27	2.45	0.218781	0.858704	Core matrisome	ECM Glycoproteins	microfibrillar-associated protein 3	E5RH26:E5RHQ6:E5RJ59:P55082
MFAP4	0.44	2.56	0.0907891	0.812798	Core matrisome	ECM Glycoproteins	microfibrillar-associated protein 4	K7ES70:P55083
MFAP5	0.09	-0.51	0.78639	1	Core matrisome	ECM Glycoproteins	microfibrillar associated protein 5	B3KW70:F5GYX4:F5H1C0:F5H2W4:F5H413:F5H7Z2:H0YG03:H0YGS3:Q13361:Q7Z490
MFGE8	-0.14	5.49	0.541148	0.974879	Core matrisome	ECM Glycoproteins	milk fat globule-EGF factor 8 protein	F5GZN3:F5H7N9:H0YKB5:H0YKS8:Q08431:X6R3G6
MGP	0.77	3.01	0.0943233	0.812798	Core matrisome	ECM Glycoproteins	matrix Gla protein	H0YGZ6:P08493
MMRN1	1.33	0.26	0.00107958	0.487393	Core matrisome	ECM Glycoproteins	multimerin 1	E7EPG1:Q13201
MMRN2	0.5	3.98	0.108281	0.812798	Core matrisome	ECM Glycoproteins	multimerin 2	Q9H8L6:R4GMY6:V9GY37:V9GY43:V9GYS9
MXRA5	0.73	0.48	0.0338214	0.809136	Core matrisome	ECM Glycoproteins	matrix-remodelling associated 5	Q9NR99
NDNF	0.12	0.09	0.79174	1	Core matrisome	ECM Glycoproteins	chromosome 4 open reading frame 31	D6R972:D6RF18:Q8TB73
NELL1	-0.25	2.55	0.563394	0.986071	Core matrisome	ECM Glycoproteins	NEL-like 1 (chicken)	F5H6I3:J3KNC5:Q92832
NELL2	-0.01	6.77	0.986826	1	Core matrisome	ECM Glycoproteins	NEL-like 2 (chicken)	F8VRQ0:F8VVB6:F8VXR5:F8VZ72:F8W1A2:F8W1I8:H0YHY5:H0YI34:H0YIT4:Q99435
NID1	0.12	3.78	0.660583	1	Core matrisome	ECM Glycoproteins	nidogen 1	P14543
NID2	-0.24	0.76	0.464847	0.943699	Core matrisome	ECM Glycoproteins	nidogen 2 (osteonidogen)	H0YJV3:Q14112
NPNT	-0.52	2.52	0.0688277	0.812798	Core matrisome	ECM Glycoproteins	nephronectin	D6RE63:D6RH31:H0Y8M1:H0YA60:H0YAK9:Q6UXI9
NTN1	0.31	3.7	0.290865	0.892199	Core matrisome	ECM Glycoproteins	netrin 1	H7BZF4:O95631
NTN3	-0.16	-1.7	0.633248	1	Core matrisome	ECM Glycoproteins	netrin 3	O00634
NTN4	-0.06	3.76	0.749164	1	Core matrisome	ECM Glycoproteins	netrin 4	F8W0I7:Q9HB63
NTN5	0.66	0.75	0.0395327	0.809136	Core matrisome	ECM Glycoproteins	netrin 5	M0QXZ9:Q8WTR8
NTNG1	0.23	3.75	0.613413	1	Core matrisome	ECM Glycoproteins	netrin G1	A6NK56:B4DKF0:F5GYT0:F8WEB5:Q9Y2I2
NTNG2	0.05	4.83	0.798116	1	Core matrisome	ECM Glycoproteins	netrin G2	A6NMX7:Q5JUJ3:Q96CW9
OIT3	0.35	-2.39	0.524535	0.965465	Core matrisome	ECM Glycoproteins	oncoprotein induced transcript 3	Q8WWZ8
OTOG	0.35	-1.47	0.35164	0.918579	Core matrisome	ECM Glycoproteins	otogelin	C9IZ84:H9KVB3:Q6ZRI0
OTOL1	-0.23	-5.24	0.807017	1	Core matrisome	ECM Glycoproteins	otolin-1	A6NHN0
PAPLN	-0.21	4.47	0.525313	0.965675	Core matrisome	ECM Glycoproteins	papilin, proteoglycan-like sulfated glycoprotein	B5MDP7:G3V5P6:H0YJA1:H0YMM2:O95428
PCOLCE	0.41	2.86	0.132122	0.821262	Core matrisome	ECM Glycoproteins	procollagen C-endopeptidase enhancer	Q15113
PCOLCE2	-1.09	0.71	0.000109864	0.250315	Core matrisome	ECM Glycoproteins	procollagen C-endopeptidase enhancer 2	C9JYX9:H7C520:H7C5D5:Q9UKZ9
POMZP3	-0.05	2.6	0.902883	1	Core matrisome	ECM Glycoproteins	POM (POM121 homolog, rat) and ZP3 fusion	C9J370:C9JER0:H7C4D5:Q6PJE2
POSTN	-0.46	0.35	0.389225	0.918579	Core matrisome	ECM Glycoproteins	periostin, osteoblast specific factor	B1ALD9:Q15063
PXDN	0.04	3.51	0.851365	1	Core matrisome	ECM Glycoproteins	peroxidasin homolog (Drosophila)	C9J4I9:H7C1W1:H7C300:H7C3W2:Q92626
PXDNL	0.02	-0.7	0.948408	1	Core matrisome	ECM Glycoproteins	peroxidasin homolog (Drosophila)-like	A1KZ92:H0YAV0:K4DIA6
RELN	-0.09	6.73	0.578646	0.992631	Core matrisome	ECM Glycoproteins	reelin	H7C2B0:J3KQ66:P78509
RSPO1	-0.59	-2.5	0.20796	0.856614	Core matrisome	ECM Glycoproteins	R-spondin homolog (Xenopus laevis)	Q2MKA7
RSPO2	0.64	2.84	0.179224	0.831078	Core matrisome	ECM Glycoproteins	R-spondin 2 homolog (Xenopus laevis)	E5RGU9:E5RH25:E5RHC3:E5RJA2:E5RJU7:Q6UXX9
RSPO3	-0.06	1.75	0.875654	1	Core matrisome	ECM Glycoproteins	R-spondin 3 homolog (Xenopus laevis)	Q9BXY4
RSPO4	0.28	2.93	0.324849	0.918579	Core matrisome	ECM Glycoproteins	R-spondin family, member 4	Q2I0M5
SBSPON	0.11	1.44	0.62742	1	Core matrisome	ECM Glycoproteins	chromosome 8 open reading frame 84	Q8IVN8
SLIT1	-0.07	6.24	0.812489	1	Core matrisome	ECM Glycoproteins	slit homolog 1 (Drosophila)	O75093:Q5T0V0:Q5T0V2:Q5T0V3:Q5T0V4
SLIT2	-0.36	4.17	0.146201	0.831078	Core matrisome	ECM Glycoproteins	slit homolog 2 (Drosophila)	E9PCX4:F5H0U4:H0Y968:H0Y9Z6:O94813:X6R3P0
SLIT3	-0.23	4.87	0.145109	0.831078	Core matrisome	ECM Glycoproteins	slit homolog 3 (Drosophila)	O75094
SMOC1	0.52	5.69	0.00365906	0.618325	Core matrisome	ECM Glycoproteins	SPARC related modular calcium binding 1	Q9H4F8
SMOC2	-0.74	3.59	0.00554562	0.66545	Core matrisome	ECM Glycoproteins	SPARC related modular calcium binding 2	H0Y3J4:H0Y5I1:Q9H3U7
SNED1	0.05	4.58	0.756455	1	Core matrisome	ECM Glycoproteins	sushi, nidogen and EGF-like domains 1	B5MEF5:H7BYY9:H7C0D4:H7C1R9:Q8TER0
SPARC	0.21	9.41	0.29102	0.892271	Core matrisome	ECM Glycoproteins	secreted protein, acidic, cysteine-rich (osteonectin)	E5RJA5:E5RK62:F5GY03:F5H4E2:P09486
SPARCL1	-0.34	10.42	0.226455	0.858704	Core matrisome	ECM Glycoproteins	SPARC-like 1 (hevin)	B4E2Z0:C9JJR8:D6RA29:E7EU82:E9PC64:F5H1Y9:F5H331:F5H4Y3:Q14515
SPON1	-0.42	5.95	0.121403	0.819695	Core matrisome	ECM Glycoproteins	spondin 1, extracellular matrix protein	Q9HCB6
SPON2	-0.47	4.1	0.268535	0.866442	Core matrisome	ECM Glycoproteins	spondin 2, extracellular matrix protein	D6RA41:D6RB12:D6RBY3:D6REX2:D6RFY9:D6RIH5:Q9BUD6
SPP1	0.58	7.28	0.154961	0.831078	Core matrisome	ECM Glycoproteins	secreted phosphoprotein 1	D6R9C5:P10451
SRPX	-0.19	2.85	0.586604	0.996197	Core matrisome	ECM Glycoproteins	sushi-repeat-containing protein, X-linked	P78539
SRPX2	1.28	0.45	0.00125465	0.513061	Core matrisome	ECM Glycoproteins	sushi-repeat-containing protein, X-linked 2	O60687
SVEP1	0.09	4.16	0.691256	1	Core matrisome	ECM Glycoproteins	sushi, von Willebrand factor type A, EGF and pentraxin domain containing 1	E9PBN8:Q4LDE5
TECTA	-0.26	2.83	0.251585	0.858704	Core matrisome	ECM Glycoproteins	tectorin alpha	O75443
TECTB	-0.04	-2.29	0.938988	1	Core matrisome	ECM Glycoproteins	tectorin beta	Q96PL2
TGFBI	0.74	2.45	0.102346	0.812798	Core matrisome	ECM Glycoproteins	transforming growth factor, beta-induced, 68kDa	D6RBX4:G8JLA8:H0Y8L3:H0Y8M8:H0Y9D7:H0YAB8:H0YAH8:Q15582:S4R3C6
THBS1	1.68	3.01	0.000232365	0.251133	Core matrisome	ECM Glycoproteins	thrombospondin 1	A8MZG1:P07996
THBS2	0.26	4.8	0.410983	0.918579	Core matrisome	ECM Glycoproteins	thrombospondin 2	P35442:Q5RI53
THBS3	0.05	3.63	0.775359	1	Core matrisome	ECM Glycoproteins	thrombospondin 3	B4DQH6:F5H4Z8:P49746:Q2HIZ1
THBS4	0.04	4.5	0.819339	1	Core matrisome	ECM Glycoproteins	thrombospondin 4	E7ES19:P35443
THSD4	0.38	3.55	0.171546	0.831078	Core matrisome	ECM Glycoproteins	thrombospondin, type I, domain containing 4	Q6ZMP0
TINAG	0.08	-3.72	0.890513	1	Core matrisome	ECM Glycoproteins	tubulointerstitial nephritis antigen	B1AQ11:Q5T466:Q5T471:Q9UJW2
TINAGL1	0.97	4.46	0.00335375	0.607732	Core matrisome	ECM Glycoproteins	tubulointerstitial nephritis antigen-like 1	B4DNS5:E7EUP2:Q9GZM7
TNC	-0.65	3.4	0.22166	0.858704	Core matrisome	ECM Glycoproteins	tenascin C	E9PC84:F5H5D6:F5H7V9:H0YGZ3:J3QSU6:P24821
TNFAIP6	-0.2	0.06	0.463119	0.94261	Core matrisome	ECM Glycoproteins	tumor necrosis factor, alpha-induced protein 6	P98066
TNN	0.62	-2.58	0.191242	0.833681	Core matrisome	ECM Glycoproteins	tenascin N	Q9UQP3
TNR	-0.09	7.35	0.50225	0.95458	Core matrisome	ECM Glycoproteins	tenascin R (restrictin, janusin)	H0Y668:Q92752
TNXB	0.26	5.19	0.19173	0.834454	Core matrisome	ECM Glycoproteins	tenascin XB	C9J7W4:E7EPZ9:P22105
TSKU	-0.4	1.92	0.151499	0.831078	Core matrisome	ECM Glycoproteins	tsukushi small leucine rich proteoglycan homolog (Xenopus laevis)	E9PLG7:E9PN12:Q8WUA8
TSPEAR	0.45	-1.34	0.383477	0.918579	Core matrisome	ECM Glycoproteins	chromosome 21 open reading frame 29	A8MW19:Q8WU66
VIT	-0.73	0.5	0.119011	0.816937	Core matrisome	ECM Glycoproteins	vitrin	B5MD45:C9J6F5:H7C587:Q6UXI7
VTN	-0.04	2.66	0.826181	1	Core matrisome	ECM Glycoproteins	vitronectin	P04004
VWA1	0.14	5.42	0.632536	1	Core matrisome	ECM Glycoproteins	von Willebrand factor A domain containing 1	J3QLP3:J3QRR0:Q6PCB0
VWA2	-0.13	0.54	0.775736	1	Core matrisome	ECM Glycoproteins	von Willebrand factor A domain containing 2	Q5GFL6
VWA3A	1.75	4.01	0.00781324	0.700326	Core matrisome	ECM Glycoproteins	von Willebrand factor A domain containing 3A	A6NCI4:H3BTG8:H3BTX3:H3BUS3:H7BXL8
VWA3B	2.42	1.95	0.0153892	0.759993	Core matrisome	ECM Glycoproteins	von Willebrand factor A domain containing 3B	B7Z7Q7:F8W737:F8WBX4:F8WD48:F8WD56:H0YCW7:H0YDS6:H0YEM4:H0YF54:Q502W6
VWA5A	-0.19	4.56	0.360203	0.918579	Core matrisome	ECM Glycoproteins	von Willebrand factor A domain containing 5A	B4DHS6:O00534
VWA5B1	1.46	1.17	0.132499	0.821633	Core matrisome	ECM Glycoproteins	von Willebrand factor A domain containing 5B1	E7EM39:E7EM40:E9PMB3:E9PNX8:E9PP07:E9PQ62:H0YED8:Q5TIE3
VWA5B2	-0.31	6.12	0.335718	0.918579	Core matrisome	ECM Glycoproteins	von Willebrand factor A domain containing 5B2	E9PF42:Q8N398
VWA7	0.35	3.26	0.224633	0.858704	Core matrisome	ECM Glycoproteins	chromosome 6 open reading frame 27	E7EMA3:Q9Y334
VWCE	0.27	2.12	0.292007	0.893114	Core matrisome	ECM Glycoproteins	von Willebrand factor C and EGF domains	B4DS56:B4DY31:Q96DN2
VWDE	0.11	-0.56	0.817773	1	Core matrisome	ECM Glycoproteins	von Willebrand factor D and EGF domains	E5RG96:J3KQJ9:Q8N2E2
VWF	0.81	6.51	0.0723687	0.812798	Core matrisome	ECM Glycoproteins	von Willebrand factor	I3L4K4:P04275:Q8TCE8
ZP1	0.1	-0.9	0.777901	1	Core matrisome	ECM Glycoproteins	zona pellucida glycoprotein 1 (sperm receptor)	H0YG11:P60852
ZP2	-0.89	3.66	0.176494	0.831078	Core matrisome	ECM Glycoproteins	zona pellucida glycoprotein 2 (sperm receptor)	Q05996
ZP3	0.6	1.13	0.106035	0.812798	Core matrisome	ECM Glycoproteins	zona pellucida glycoprotein 3 (sperm receptor)	E9PFI9:H0Y3M4:P21754
ZP4	0	-7.6	1	1	Core matrisome	ECM Glycoproteins	zona pellucida glycoprotein 4	Q12836
ZPLD1	0.17	-3.91	0.808081	1	Core matrisome	ECM Glycoproteins	zona pellucida-like domain containing 1	Q8TCW7
ACAN	0.05	0.54	0.901129	1	Core matrisome	Proteoglycans	aggrecan	E7ENV9:E7EX88:H0YK70:H0YM81:H0YMF1:P16112:Q6PID9
ASPN	-0.19	0.46	0.70422	1	Core matrisome	Proteoglycans	asporin	C9JGC9:Q05CQ6:Q5TBF2:Q9BXN1
BCAN	-0.16	7.64	0.449343	0.934937	Core matrisome	Proteoglycans	brevican	Q5T3I6:Q5T3I7:Q5T3I8:Q96GW7:V9GXZ8:V9GY88
BGN	0.78	5.6	0.0571375	0.812798	Core matrisome	Proteoglycans	biglycan	C9JKG1:P21810
CHAD	0.05	3.49	0.756944	1	Core matrisome	Proteoglycans	chondroadherin	H0YA03:O15335
CHADL	0.22	4.27	0.471735	0.948543	Core matrisome	Proteoglycans	chondroadherin-like	B0QYT2:H0Y4I5:Q6NUI6
DCN	0.54	5.77	0.0420888	0.809136	Core matrisome	Proteoglycans	decorin	F8VNV6:F8VNW0:F8VSI3:F8VU58:F8VUF6:F8VWU0:F8VX58:F8VXZ8:H0YI87:H0YIH3:P07585
EPYC	2.83	-7.25	0.107993	0.812798	Core matrisome	Proteoglycans	epiphycan	F8VSI4:Q99645
ESM1	0.93	-1.12	0.0741213	0.812798	Core matrisome	Proteoglycans	endothelial cell-specific molecule 1	M0R154:Q9NQ30
FMOD	1.2	1.72	0.00699976	0.687409	Core matrisome	Proteoglycans	fibromodulin	Q06828
HAPLN1	-1.15	1.14	0.0027627	0.601525	Core matrisome	Proteoglycans	hyaluronan and proteoglycan link protein 1	D6RAK7:D6RBS1:D6RBX9:D6RC59:D6RFI7:D6RG04:P10915
HAPLN2	0.4	6.44	0.262884	0.862267	Core matrisome	Proteoglycans	hyaluronan and proteoglycan link protein 2	Q5T3J1:Q9GZV7
HAPLN3	0.34	1.37	0.373955	0.918579	Core matrisome	Proteoglycans	hyaluronan and proteoglycan link protein 3	H3BRY4:H3BT26:H3BTH8:Q96S86
HAPLN4	0.04	4.55	0.940914	1	Core matrisome	Proteoglycans	hyaluronan and proteoglycan link protein 4	Q86UW8
HSPG2	0.91	3.69	0.0565624	0.812798	Core matrisome	Proteoglycans	heparan sulfate proteoglycan 2	H0Y5A9:H7BYA5:H7C4A6:P98160:Q5SZI5:Q5SZI9:Q5SZJ1:Q5SZJ2
IMPG1	-0.44	0.93	0.0936206	0.812798	Core matrisome	Proteoglycans	interphotoreceptor matrix proteoglycan 1	Q17R60:Q5JSC4:Q68D53
IMPG2	0.17	-0.54	0.605492	1	Core matrisome	Proteoglycans	interphotoreceptor matrix proteoglycan 2	Q9BZV3
KERA	2.13	-6.37	0.144019	0.831078	Core matrisome	Proteoglycans	keratocan	O60938
LUM	0.49	0.52	0.109383	0.812798	Core matrisome	Proteoglycans	lumican	P51884
NCAN	-0.5	6.98	0.170332	0.831078	Core matrisome	Proteoglycans	neurocan	F5H7X3:K7EKF8:O14594
NYX	0.36	-5.47	0.665884	1	Core matrisome	Proteoglycans	nyctalopin	Q9GZU5
OGN	1.26	2.19	0.199144	0.844354	Core matrisome	Proteoglycans	osteoglycin	P20774:Q5TBF5
OMD	0.68	2.33	0.481585	0.953839	Core matrisome	Proteoglycans	osteomodulin	Q99983
OPTC	-0.07	-4.23	0.876325	1	Core matrisome	Proteoglycans	opticin	Q5T2G3:Q9UBM4
PODN	0.51	2.91	0.167871	0.831078	Core matrisome	Proteoglycans	podocan	Q7Z5L7
PODNL1	0.28	1.79	0.2825	0.882958	Core matrisome	Proteoglycans	podocan-like 1	B7Z3M0:K7EJ07:K7EMV0:K7EPI2:K7EPR1:K7ER84:K7ERE6:K7ESB1:Q6PEZ8
PRELP	0.31	5.06	0.0548193	0.812798	Core matrisome	Proteoglycans	proline/arginine-rich end leucine-rich repeat protein	P51888
PRG2	-0.31	-2.97	0.587301	0.996628	Core matrisome	Proteoglycans	proteoglycan 2, bone marrow (natural killer cell activator, eosinophil granule major basic protein)	A6XMW0:P13727
PRG3	-0.88	-6.23	0.413132	0.918579	Core matrisome	Proteoglycans	proteoglycan 3	Q9Y2Y8
PRG4	-1.19	-0.63	0.0258755	0.802091	Core matrisome	Proteoglycans	p53-responsive gene 4	E7EQ48:E9PLR3:J3KP74:Q92954
SPOCK1	0.09	7.74	0.610897	1	Core matrisome	Proteoglycans	sparc/osteonectin, cwcv and kazal-like domains proteoglycan (testican) 1	D6RAM7:D6RB21:D6RFX3:Q08629
SPOCK2	-0.09	8.91	0.616722	1	Core matrisome	Proteoglycans	sparc/osteonectin, cwcv and kazal-like domains proteoglycan (testican) 2	F5H283:Q92563
SPOCK3	-0.28	6.5	0.175709	0.831078	Core matrisome	Proteoglycans	sparc/osteonectin, cwcv and kazal-like domains proteoglycan (testican) 3	B4DG04:E7EMP8:E7ENM6:E7ENT7:E7ENY3:E7EQ24:E7ESN1:E7EVH4:H0YA19:Q4W5S3:Q9BQ16
SRGN	1.26	5.08	0.000128883	0.250315	Core matrisome	Proteoglycans	serglycin	P10124
VCAN	-0.03	5.48	0.876744	1	Core matrisome	Proteoglycans	versican	D6RGZ6:E9PF17:P13611:Q86W61
A2M	0.52	7.68	0.304664	0.905555	Matrisome-associated	ECM Regulators	alpha-2-macroglobulin	F5H1E8:F8W7L3:H0YFH1:H0YGH6:P01023
A2ML1	0.01	2.23	0.967325	1	Matrisome-associated	ECM Regulators	alpha-2-macroglobulin-like 1	A8K2U0:F5GXP1:F5GYG7:F5H2Z2:H0YGG5:H0YH14
ADAM10	-0.04	5.78	0.809492	1	Matrisome-associated	ECM Regulators	ADAM metallopeptidase domain 10	B4DU28:B5MC71:C9J9B4:H0YK32:H0YK87:H0YNC5:H3BS53:O14672
ADAM11	-0.27	6.72	0.118688	0.816133	Matrisome-associated	ECM Regulators	ADAM metallopeptidase domain 11	B4DKD2:H7BY08:K7EKA8:O75078
ADAM12	-0.51	2.13	0.0373277	0.809136	Matrisome-associated	ECM Regulators	ADAM metallopeptidase domain 12	O43184:Q5JRP2
ADAM15	0.24	5.91	0.068662	0.812798	Matrisome-associated	ECM Regulators	ADAM metallopeptidase domain 15	A6NG98:Q13444
ADAM17	-0.3	3.76	0.0895391	0.812798	Matrisome-associated	ECM Regulators	ADAM metallopeptidase domain 17	E7EUI5:P78536
ADAM18	1.06	-7.18	0.464557	0.943494	Matrisome-associated	ECM Regulators	ADAM metallopeptidase domain 18	E5RIP0:E5RK96:Q0VAI3:Q9Y3Q7
ADAM19	-0.17	3.59	0.390744	0.918579	Matrisome-associated	ECM Regulators	ADAM metallopeptidase domain 19 (meltrin beta)	E5RIS2:E7ENW4:E9PD32:H0YC66:Q9H013
ADAM2	-1.01	-4.96	0.240972	0.858704	Matrisome-associated	ECM Regulators	ADAM metallopeptidase domain 2	B4DWY7:Q6P2G0:Q99965
ADAM20	-0.29	-1.46	0.350936	0.918579	Matrisome-associated	ECM Regulators	ADAM metallopeptidase domain 20	O43506
ADAM21	-0.04	-0.99	0.886093	1	Matrisome-associated	ECM Regulators	ADAM metallopeptidase domain 21	Q9UKJ8
ADAM22	-0.2	6.74	0.124553	0.821262	Matrisome-associated	ECM Regulators	ADAM metallopeptidase domain 22	E7EPF1:E9PF78:F8WAD8:G5E951:H7C0Q9:H7C3I4:Q9P0K1
ADAM23	-0.32	6.03	0.250261	0.858704	Matrisome-associated	ECM Regulators	ADAM metallopeptidase domain 23	E7EWD3:H7C2M6:O75077
ADAM28	1.2	2.67	0.0290148	0.809136	Matrisome-associated	ECM Regulators	ADAM metallopeptidase domain 28	B4DDY3:E5RGY1:E5RJQ1:E7EMU1:H0YBG8:H0YBQ8:Q9UKQ2
ADAM29	0.25	-2.79	0.492064	0.953839	Matrisome-associated	ECM Regulators	ADAM metallopeptidase domain 29	D6RBU0:D6RHU0:D6RIU9:Q9UKF5
ADAM30	0.31	-7.12	0.792068	1	Matrisome-associated	ECM Regulators	ADAM metallopeptidase domain 30	Q9UKF2
ADAM32	0.11	0.36	0.668997	1	Matrisome-associated	ECM Regulators	ADAM metallopeptidase domain 32	E3W988:E5RGK7:E5RJE6:E5RJY7:E7EPX8:E7ER82:Q8TC27
ADAM33	0.51	4.16	0.0385675	0.809136	Matrisome-associated	ECM Regulators	ADAM metallopeptidase domain 33	A2A2L3:Q9BZ11
ADAM7	-0.52	-6.56	0.606515	1	Matrisome-associated	ECM Regulators	ADAM metallopeptidase domain 7	C9JK28:E5RK87:Q6PEJ6:Q9H2U9
ADAM8	0.16	2.26	0.479644	0.953794	Matrisome-associated	ECM Regulators	ADAM metallopeptidase domain 8	H0YKZ1:H0YMT6:P78325
ADAM9	0.09	5.13	0.491633	0.953839	Matrisome-associated	ECM Regulators	ADAM metallopeptidase domain 9 (meltrin gamma)	A0AVL1:C9J6H5:C9JPM3:F8WC54:Q13443
ADAMDEC1	0.46	-5.16	0.5376	0.972264	Matrisome-associated	ECM Regulators	ADAM-like, decysin 1	E5RK05:O15204
ADAMTS1	1.39	5.77	0.0236728	0.789892	Matrisome-associated	ECM Regulators	ADAM metallopeptidase with thrombospondin type 1 motif, 1	E5RI60:E5RJR7:H7C206:Q9UHI8
ADAMTS10	0.18	4.32	0.29032	0.891584	Matrisome-associated	ECM Regulators	ADAM metallopeptidase with thrombospondin type 1 motif, 10	M0QY12:M0QY36:Q9H324
ADAMTS12	0.47	-0.73	0.213334	0.858704	Matrisome-associated	ECM Regulators	ADAM metallopeptidase with thrombospondin type 1 motif, 12	D6REX0:P58397
ADAMTS13	0.12	4.26	0.490222	0.953839	Matrisome-associated	ECM Regulators	ADAM metallopeptidase with thrombospondin type 1 motif, 13	E7EV88:Q76LX8:Q9UGQ1
ADAMTS14	0.69	2.94	0.0473436	0.809136	Matrisome-associated	ECM Regulators	ADAM metallopeptidase with thrombospondin type 1 motif, 14	Q8WXS8
ADAMTS15	0.26	0.03	0.368946	0.918579	Matrisome-associated	ECM Regulators	ADAM metallopeptidase with thrombospondin type 1 motif, 15	Q8TE58
ADAMTS16	-0.05	2.7	0.858838	1	Matrisome-associated	ECM Regulators	ADAM metallopeptidase with thrombospondin type 1 motif, 16	Q2XQZ0:Q8TE57
ADAMTS17	-0.26	1.99	0.26211	0.861337	Matrisome-associated	ECM Regulators	ADAM metallopeptidase with thrombospondin type 1 motif, 17	H0YMH1:H3BRA9:H3BV94:Q8TE56
ADAMTS18	-0.03	3.56	0.897926	1	Matrisome-associated	ECM Regulators	ADAM metallopeptidase with thrombospondin type 1 motif, 18	B4DEX3:H3BMG1:H3BTZ3:Q8TE60
ADAMTS19	-0.37	1.49	0.320875	0.918579	Matrisome-associated	ECM Regulators	ADAM metallopeptidase with thrombospondin type 1 motif, 19	D6R9M2:H0Y8Y0:Q8TE59
ADAMTS2	0.12	2.48	0.746775	1	Matrisome-associated	ECM Regulators	ADAM metallopeptidase with thrombospondin type 1 motif, 2	O95450
ADAMTS20	0.1	-3.47	0.83349	1	Matrisome-associated	ECM Regulators	ADAM metallopeptidase with thrombospondin type 1 motif, 20	E9PBD5:G3V1X8:H0YHN3:P59510
ADAMTS3	-0.44	1.97	0.363522	0.918579	Matrisome-associated	ECM Regulators	ADAM metallopeptidase with thrombospondin type 1 motif, 3	O15072
ADAMTS4	0.35	4.64	0.351391	0.918579	Matrisome-associated	ECM Regulators	ADAM metallopeptidase with thrombospondin type 1 motif, 4	O75173:Q5VTW1
ADAMTS5	-0.23	2.13	0.314436	0.915271	Matrisome-associated	ECM Regulators	ADAM metallopeptidase with thrombospondin type 1 motif, 5	Q9UNA0
ADAMTS6	0.72	0.92	0.145505	0.831078	Matrisome-associated	ECM Regulators	ADAM metallopeptidase with thrombospondin type 1 motif, 6	D6R9L6:Q9UKP5
ADAMTS7	-0.06	1.23	0.845188	1	Matrisome-associated	ECM Regulators	ADAM metallopeptidase with thrombospondin type 1 motif, 7	Q9UKP4
ADAMTS8	-0.49	3.2	0.114389	0.812798	Matrisome-associated	ECM Regulators	ADAM metallopeptidase with thrombospondin type 1 motif, 8	Q9UP79
ADAMTS9	1.6	3.44	0.0403542	0.809136	Matrisome-associated	ECM Regulators	ADAM metallopeptidase with thrombospondin type 1 motif, 9	C9JWI2:H0Y859:Q9P2N4
ADAMTSL1	-0.09	1.84	0.819217	1	Matrisome-associated	ECM Regulators	ADAMTS-like 1	A2A343:A6NIB9:F8WEP3:H7BYE3:Q8N6G6
ADAMTSL2	0.39	4.31	0.071124	0.812798	Matrisome-associated	ECM Regulators	ADAMTS-like 2	B1B0D4:Q86TH1
ADAMTSL3	0.67	1.61	0.0171081	0.778146	Matrisome-associated	ECM Regulators	ADAMTS-like 3	P82987
ADAMTSL4	0.16	2.16	0.67256	1	Matrisome-associated	ECM Regulators	ADAMTS-like 4	F8WAD0:Q6UY14
ADAMTSL5	0.12	0.82	0.753169	1	Matrisome-associated	ECM Regulators	ADAMTS-like 5	K7EJ85:K7ELN4:K7ELV0:Q0VD77:Q6ZMM2:X6R4H8
AGT	-0.16	7.8	0.445446	0.933058	Matrisome-associated	ECM Regulators	angiotensinogen (serpin peptidase inhibitor, clade A, member 8)	P01019
AMBP	0.67	-1.99	0.204477	0.85319	Matrisome-associated	ECM Regulators	alpha-1-microglobulin/bikunin precursor	P02760:S4R3Y4:S4R471
ASTL	0.03	-2.39	0.950211	1	Matrisome-associated	ECM Regulators	astacin-like metallo-endopeptidase (M12 family)	Q6HA08
BMP1	0.18	4.6	0.389339	0.918579	Matrisome-associated	ECM Regulators	bone morphogenetic protein 1	B7ZKR5:E5RH22:P13497:Q3MIM8
C17orf58	-0.34	3.05	0.0715036	0.812798	Matrisome-associated	ECM Regulators	chromosome 17 open reading frame 58	Q2M2W7
CD109	0.1	2.68	0.748266	1	Matrisome-associated	ECM Regulators	CD109 molecule	Q6YHK3
CELA1	0.4	-5.66	0.681576	1	Matrisome-associated	ECM Regulators	chymotrypsin-like elastase family, member 1	Q9UNI1
CELA2A	0.14	-1.92	0.783418	1	Matrisome-associated	ECM Regulators	chymotrypsin-like elastase family, member 2A	P08217
CELA2B	0.38	-3.55	0.419984	0.918579	Matrisome-associated	ECM Regulators	chymotrypsin-like elastase family, member 2B	P08218:Q5JRU4
CELA3A	0.69	-0.67	0.660208	1	Matrisome-associated	ECM Regulators	chymotrypsin-like elastase family, member 3A	B1AQ52:B1AQ54:B1AQ55:P09093
CELA3B	0.47	-1.89	0.717915	1	Matrisome-associated	ECM Regulators	chymotrypsin-like elastase family, member 3B	P08861
CPAMD8	0.95	2.78	0.00344928	0.607732	Matrisome-associated	ECM Regulators	C3 and PZP-like, alpha-2-macroglobulin domain containing 8	F8W7D1:M0QXH3:M0R0Z5:M0R3G7:Q8IZJ3
CPN2	1.66	-5.39	0.0904801	0.812798	Matrisome-associated	ECM Regulators	carboxypeptidase N, polypeptide 2	P22792
CST1	0.36	-6.44	0.755573	1	Matrisome-associated	ECM Regulators	cystatin SN	P01037
CST11	-0.09	-7.02	0.941481	1	Matrisome-associated	ECM Regulators	cystatin 11	Q9H112
CST2	-1.18	-6.75	0.353217	0.918579	Matrisome-associated	ECM Regulators	cystatin SA	P09228
CST3	-0.61	9.85	0.127142	0.821262	Matrisome-associated	ECM Regulators	cystatin C	P01034
CST4	1.26	-7.11	0.364579	0.918579	Matrisome-associated	ECM Regulators	cystatin S	P01036
CST5	-0.32	-6.49	0.773451	1	Matrisome-associated	ECM Regulators	cystatin D	P28325
CST6	0.6	-2.22	0.121166	0.819599	Matrisome-associated	ECM Regulators	cystatin E/M	Q15828
CST7	1.52	-0.36	0.00118693	0.509203	Matrisome-associated	ECM Regulators	cystatin F (leukocystatin)	O76096
CST8	0.62	-7.26	0.635883	1	Matrisome-associated	ECM Regulators	cystatin 8 (cystatin-related epididymal specific)	A2A2N0:O60676
CST9	1.84	-6.91	0.153691	0.831078	Matrisome-associated	ECM Regulators	cystatin 9 (testatin)	Q5W186
CST9L	0.16	-6.65	0.888571	1	Matrisome-associated	ECM Regulators	cystatin 9-like	Q9H4G1
CSTA	1	-1.35	0.0781813	0.812798	Matrisome-associated	ECM Regulators	cystatin A (stefin A)	C9J0E4:P01040
CSTB	0.26	5.78	0.121871	0.820651	Matrisome-associated	ECM Regulators	cystatin B (stefin B)	P04080
CSTL1	0.53	-5.96	0.532036	0.968706	Matrisome-associated	ECM Regulators	cystatin-like 1	Q9H114
CTSA	0.19	5.24	0.213372	0.858704	Matrisome-associated	ECM Regulators	cathepsin A	P10619:Q5JZG9:Q5JZH0:U3KQ41:U3KQF1:U3KQU6:X6R5C5:X6R8A1
CTSB	0.09	8.09	0.575557	0.991548	Matrisome-associated	ECM Regulators	cathepsin B	E9PCB3:E9PHZ5:E9PID0:E9PIS1:E9PJ67:E9PKQ7:E9PKX0:E9PL32:E9PLY3:E9PNL5:E9PQM1:E9PR00:E9PR54:E9PS78:E9PSG5:P07858:R4GMQ5
CTSC	0.7	3.19	0.0858504	0.812798	Matrisome-associated	ECM Regulators	cathepsin C	H0YCY8:H0YDA2:P53634
CTSD	0.11	7.77	0.465078	0.943884	Matrisome-associated	ECM Regulators	cathepsin D	C9JH19:F8W787:F8WD96:H7C1V0:P07339
CTSE	0.62	-3.98	0.251297	0.858704	Matrisome-associated	ECM Regulators	cathepsin E	B4DNU8:J3KP48:P14091
CTSF	-0.05	6.96	0.674249	1	Matrisome-associated	ECM Regulators	cathepsin F	E9PSC2:H0YD65:H0YE42:Q9UBX1
CTSG	-0.61	-2.69	0.626159	1	Matrisome-associated	ECM Regulators	cathepsin G	P08311
CTSH	-0.13	4.99	0.733838	1	Matrisome-associated	ECM Regulators	cathepsin H	E9PKT6:E9PN60:E9PN84:P09668
CTSK	0.38	2.58	0.146714	0.831078	Matrisome-associated	ECM Regulators	cathepsin K	P43235:Q5QP40
CTSL	-0.12	5.29	0.370484	0.918579	Matrisome-associated	ECM Regulators	cathepsin L1	P07711:Q5T8F0
CTSO	-0.29	4.38	0.0897389	0.812798	Matrisome-associated	ECM Regulators	cathepsin O	P43234
CTSS	1.39	2.97	0.00466616	0.642265	Matrisome-associated	ECM Regulators	cathepsin S	P25774:U3KPS4:U3KQE7
CTSV	-0.11	0.13	0.67625	1	Matrisome-associated	ECM Regulators	cathepsin L2	O60911
CTSW	0.55	-1.34	0.15643	0.831078	Matrisome-associated	ECM Regulators	cathepsin W	E9PI30:H0YDT2:P56202
CTSZ	0.28	5.43	0.101014	0.812798	Matrisome-associated	ECM Regulators	cathepsin Z	Q9UBR2
EGLN1	-0.19	6.13	0.155455	0.831078	Matrisome-associated	ECM Regulators	egl nine homolog 1 (C. elegans)	Q9GZT9
EGLN2	0.07	6.11	0.634642	1	Matrisome-associated	ECM Regulators	egl nine homolog 2 (C. elegans)	M0QXM8:M0QXR0:M0R035:M0R0Z6:M0R110:M0R1A3:M0R1L0:M0R1W4:M0R2X9:M0R350:Q96KS0
EGLN3	-0.49	4.86	0.016898	0.777144	Matrisome-associated	ECM Regulators	egl nine homolog 3 (C. elegans)	F8VR39:F8W1G2:G3V3M1:Q9H6Z9
ELANE	0	-1.52	0.997112	1	Matrisome-associated	ECM Regulators	elastase, neutrophil expressed	P08246
F10	0.27	0.31	0.337484	0.918579	Matrisome-associated	ECM Regulators	coagulation factor X	B7ZBK1:F8WBM7:P00742:Q5JVE8
F12	0.07	1.5	0.826874	1	Matrisome-associated	ECM Regulators	coagulation factor XII (Hageman factor)	P00748
F13A1	1.54	2.87	0.0502601	0.809136	Matrisome-associated	ECM Regulators	coagulation factor XIII, A1 polypeptide	A6PVK5:H0Y4W5:H0Y796:P00488:Q9NQP5
F13B	1.45	-7.04	0.333074	0.918579	Matrisome-associated	ECM Regulators	coagulation factor XIII, B polypeptide	P05160
F2	0.19	-1.36	0.529031	0.967804	Matrisome-associated	ECM Regulators	coagulation factor II (thrombin)	C9JV37:E9PIT3:P00734
F7	-0.11	0.21	0.744982	1	Matrisome-associated	ECM Regulators	coagulation factor VII (serum prothrombin conversion accelerator)	E9PH36:F5H8B0:P08709
F9	0.89	-5.51	0.629888	1	Matrisome-associated	ECM Regulators	coagulation factor IX	P00740
FAM20A	0.71	0.47	0.0690204	0.812798	Matrisome-associated	ECM Regulators	family with sequence similarity 20, member A	K7EIV7:K7EQL5:Q96MK3
FAM20B	-0.09	5.76	0.509144	0.9579	Matrisome-associated	ECM Regulators	family with sequence similarity 20, member B	O75063:X6RH03
FAM20C	0.31	5.02	0.126389	0.821262	Matrisome-associated	ECM Regulators	family with sequence similarity 20, member C	Q8IXL6
HABP2	0.5	-2.19	0.243081	0.858704	Matrisome-associated	ECM Regulators	hyaluronan binding protein 2	B7Z8Q5:F5H475:Q14520
HMSD	0.31	0.53	0.449556	0.935122	Matrisome-associated	ECM Regulators	histocompatibility (minor) serpin domain containing	A8MTL9:P0C7T4
HPSE	0.45	0.77	0.269819	0.868321	Matrisome-associated	ECM Regulators	heparanase	D6RAQ1:D6RHG4:Q9Y251
HPSE2	0.15	4.55	0.748504	1	Matrisome-associated	ECM Regulators	heparanase 2	Q8WWQ2
HRG	1.35	-4.06	0.280439	0.881471	Matrisome-associated	ECM Regulators	histidine-rich glycoprotein	P04196
HTRA1	-0.39	8.09	0.0565459	0.812798	Matrisome-associated	ECM Regulators	HtrA serine peptidase 1	H0Y7G9:Q92743
HTRA3	-0.01	0.12	0.969955	1	Matrisome-associated	ECM Regulators	HtrA serine peptidase 3	P83110
HTRA4	0.93	-3.89	0.0623557	0.812798	Matrisome-associated	ECM Regulators	HtrA serine peptidase 4	P83105
HYAL1	0.2	1.94	0.437925	0.928558	Matrisome-associated	ECM Regulators	hyaluronoglucosaminidase 1	C9JB49:C9JRK1:Q12794
HYAL2	0.8	4.26	0.00599749	0.66545	Matrisome-associated	ECM Regulators	hyaluronoglucosaminidase 2	C9J700:C9JBF5:C9JSD1:C9JSI7:C9K016:Q12891
HYAL3	0.29	2.35	0.304865	0.905802	Matrisome-associated	ECM Regulators	hyaluronoglucosaminidase 3	C9JB51:O43820
HYAL4	0.03	-6.45	0.978384	1	Matrisome-associated	ECM Regulators	hyaluronoglucosaminidase 4	C9J6F9:C9JU18:F8WDH9:Q2M3T9
ITIH1	1.21	-3.53	0.0342822	0.809136	Matrisome-associated	ECM Regulators	inter-alpha (globulin) inhibitor H1	B5MCP1:F5H7E1:F8WAS2:H7C0N0:H7C5I0:P19827
ITIH2	0.38	1.51	0.403477	0.918579	Matrisome-associated	ECM Regulators	inter-alpha (globulin) inhibitor H2	P19823:Q5T985:Q5T987
ITIH3	0.41	-0.08	0.226034	0.858704	Matrisome-associated	ECM Regulators	inter-alpha (globulin) inhibitor H3	E7ET33:Q06033
ITIH4	-0.07	3.35	0.790407	1	Matrisome-associated	ECM Regulators	inter-alpha (globulin) inhibitor H4 (plasma Kallikrein-sensitive glycoprotein)	B7ZKJ8:F5GXQ1:H7C0L5:Q14624
ITIH5	-0.1	5.14	0.658659	1	Matrisome-associated	ECM Regulators	inter-alpha (globulin) inhibitor H5	C9J2H1:G5E9D8:H7C5A6:J3KQ60:Q86UX2
ITIH6	-0.68	-6.23	0.377754	0.918579	Matrisome-associated	ECM Regulators	inter-alpha (globulin) inhibitor H5-like	Q6UXX5
KAZALD1	-0.74	0.52	0.0498871	0.809136	Matrisome-associated	ECM Regulators	Kazal-type serine peptidase inhibitor domain 1	Q96I82
KNG1	0.93	-3.37	0.274862	0.875495	Matrisome-associated	ECM Regulators	kininogen 1	P01042
KY	-0.12	0.93	0.619033	1	Matrisome-associated	ECM Regulators	kyphoscoliosis peptidase	B4DGA7:Q8NBH2
LOX	0.58	1.54	0.0613438	0.812798	Matrisome-associated	ECM Regulators	lysyl oxidase	H0YAL3:P28300
LOXL1	0.03	1.06	0.924286	1	Matrisome-associated	ECM Regulators	lysyl oxidase-like 1	H3BUV8:Q08397
LOXL2	0.2	2.01	0.394353	0.918579	Matrisome-associated	ECM Regulators	lysyl oxidase-like 2	E5RFE2:E5RFY0:E5RHH3:E5RI22:E5RJL2:H0YAP6:H0YAR1:Q9Y4K0:R4GMS2
LOXL3	0.31	2.43	0.232696	0.858704	Matrisome-associated	ECM Regulators	lysyl oxidase-like 3	B8ZZT6:B9A025:C9J5M1:E7END4:H7C248:P58215
LOXL4	0.22	0.35	0.433767	0.92545	Matrisome-associated	ECM Regulators	lysyl oxidase-like 4	Q96JB6
LPA	-0.49	-1.61	0.200579	0.846732	Matrisome-associated	ECM Regulators	lipoprotein, Lp(a)	P08519
MASP1	-0.52	3.41	0.0355406	0.809136	Matrisome-associated	ECM Regulators	mannan-binding lectin serine peptidase 1 (C4/C2 activating component of Ra-reactive factor)	C9J1C7:C9JLU5:C9JMA2:F8W876:P48740
MASP2	-0.29	2.23	0.211524	0.858704	Matrisome-associated	ECM Regulators	mannan-binding lectin serine peptidase 2	O00187
MEP1A	1.02	-2.59	0.0408718	0.809136	Matrisome-associated	ECM Regulators	meprin A, alpha (PABA peptide hydrolase)	Q16819
MEP1B	0.54	-3.77	0.20614	0.855431	Matrisome-associated	ECM Regulators	meprin A, beta	J3KRK1:J3QKX5:Q16820
MMP1	-0.27	-5.21	0.709571	1	Matrisome-associated	ECM Regulators	matrix metallopeptidase 1 (interstitial collagenase)	P03956
MMP10	-0.3	-5.69	0.75557	1	Matrisome-associated	ECM Regulators	matrix metallopeptidase 10 (stromelysin 2)	F5GYX7:P09238
MMP11	0.15	-0.03	0.646432	1	Matrisome-associated	ECM Regulators	matrix metallopeptidase 11 (stromelysin 3)	E9PED7:F8WDI7:H7C3I7:P24347
MMP12	-0.72	-6.3	0.525258	0.965675	Matrisome-associated	ECM Regulators	matrix metallopeptidase 12 (macrophage elastase)	P39900
MMP13	1.61	-6.16	0.227393	0.858704	Matrisome-associated	ECM Regulators	matrix metallopeptidase 13 (collagenase 3)	G5E971:P45452
MMP14	0.33	3.35	0.150992	0.831078	Matrisome-associated	ECM Regulators	matrix metallopeptidase 14 (membrane-inserted)	F8VP90:F8W1B7:P50281
MMP15	-0.29	3.66	0.187902	0.831742	Matrisome-associated	ECM Regulators	matrix metallopeptidase 15 (membrane-inserted)	H3BT97:P51511
MMP16	-0.23	4.02	0.202301	0.84972	Matrisome-associated	ECM Regulators	matrix metallopeptidase 16 (membrane-inserted)	E5RJA7:P51512
MMP17	-0.28	5.28	0.447712	0.934089	Matrisome-associated	ECM Regulators	matrix metallopeptidase 17 (membrane-inserted)	F5GWR3:F5GZA7:F5H209:F5H249:F5H846:F5H881:Q9ULZ9
MMP19	0.77	-1.71	0.0371913	0.809136	Matrisome-associated	ECM Regulators	matrix metallopeptidase 19	A6ND33:B4DNP3:F8W1C3:Q99542
MMP2	0.56	2.43	0.0301639	0.809136	Matrisome-associated	ECM Regulators	matrix metallopeptidase 2 (gelatinase A, 72kDa gelatinase, 72kDa type IV collagenase)	H3BR66:H3BS34:H3BV48:J3KRB7:P08253
MMP20	0.97	-7.54	0.422617	0.918579	Matrisome-associated	ECM Regulators	matrix metallopeptidase 20	O60882
MMP21	0	-2.05	0.993845	1	Matrisome-associated	ECM Regulators	matrix metallopeptidase 21	Q8N119
MMP23B	0.55	-2.29	0.185644	0.831742	Matrisome-associated	ECM Regulators	matrix metallopeptidase 23B	B4DMZ6:D6REP6:H0Y6I4:H0YA69:H0YAE5:J3KRS4:O75086:O75900
MMP24	-0.05	5.28	0.791771	1	Matrisome-associated	ECM Regulators	matrix metallopeptidase 24 (membrane-inserted)	Q9Y5R2
MMP25	0.18	0	0.566322	0.987212	Matrisome-associated	ECM Regulators	matrix metallopeptidase 25	Q9NPA2
MMP26	1.57	-5.35	0.261535	0.860612	Matrisome-associated	ECM Regulators	matrix metallopeptidase 26	Q9NRE1
MMP27	1.11	-6.83	0.401639	0.918579	Matrisome-associated	ECM Regulators	matrix metallopeptidase 27	Q9H306
MMP28	-0.55	3.54	0.0370585	0.809136	Matrisome-associated	ECM Regulators	matrix metallopeptidase 28	K7ELN8:K7EMV8:K7ENP0:K7ERF8:Q9H239
MMP3	0.54	-2.85	0.43105	0.923989	Matrisome-associated	ECM Regulators	matrix metallopeptidase 3 (stromelysin 1, progelatinase)	E9PKX2:H7C139:P08254
MMP7	1.69	-5.21	0.0796065	0.812798	Matrisome-associated	ECM Regulators	matrix metallopeptidase 7 (matrilysin, uterine)	P09237
MMP8	-0.37	-1.88	0.563899	0.986185	Matrisome-associated	ECM Regulators	matrix metallopeptidase 8 (neutrophil collagenase)	E9PIY7:E9PJB3:E9PL87:H7C1M3:P22894
MMP9	0.76	-0.4	0.116355	0.812798	Matrisome-associated	ECM Regulators	matrix metallopeptidase 9 (gelatinase B, 92kDa gelatinase, 92kDa type IV collagenase)	P14780
NGLY1	-0.07	4.09	0.628432	1	Matrisome-associated	ECM Regulators	N-glycanase 1	C9JU75:H0Y2P2:Q96IV0:Q9NV10
OGFOD1	-0.16	4.45	0.28212	0.882666	Matrisome-associated	ECM Regulators	2-oxoglutarate and iron-dependent oxygenase domain containing 1	H3BP48:H3BR02:H3BR79:H3BUA6:J3KNR5:Q8N543
OGFOD2	-0.01	2.74	0.950238	1	Matrisome-associated	ECM Regulators	2-oxoglutarate and iron-dependent oxygenase domain containing 2	F5H145:F5H890:Q6N063
P4HA1	-0.2	4.44	0.441841	0.930632	Matrisome-associated	ECM Regulators	prolyl 4-hydroxylase, alpha polypeptide I	P13674
P4HA2	0.36	2.94	0.113137	0.812798	Matrisome-associated	ECM Regulators	prolyl 4-hydroxylase, alpha polypeptide II	A8MXE0:C9JCP0:C9JFJ1:C9JIG4:C9JN43:C9JX45:E7ENX0:E7EPI9:E7ERI1:O15460
P4HA3	-0.23	-0.19	0.476686	0.952529	Matrisome-associated	ECM Regulators	prolyl 4-hydroxylase, alpha polypeptide III	E9PM97:H0YCC3:Q7Z4N8
P4HTM	0.01	6.22	0.965853	1	Matrisome-associated	ECM Regulators	prolyl 4-hydroxylase, transmembrane (endoplasmic reticulum)	H7C153:Q9NXG6:V9GY20:V9GYK5
PAMR1	-0.21	4.71	0.563088	0.985878	Matrisome-associated	ECM Regulators	peptidase domain containing associated with muscle regeneration 1	E9PIV1:E9PMN5:E9PQ70:Q6UXH9
PAPPA	-0.59	-0.81	0.0557714	0.812798	Matrisome-associated	ECM Regulators	pregnancy-associated plasma protein A, pappalysin 1	F5GZ19:Q13219
PAPPA2	-0.58	0.64	0.040669	0.809136	Matrisome-associated	ECM Regulators	pappalysin 2	Q9BXP8
PCSK5	-0.37	2.55	0.084037	0.812798	Matrisome-associated	ECM Regulators	proprotein convertase subtilisin/kexin type 5	B1AMG5:B1AMG8:Q5JSG7:Q92824
PCSK6	0.34	4.24	0.358124	0.918579	Matrisome-associated	ECM Regulators	proprotein convertase subtilisin/kexin type 6	E7EM82:E7EQ62:E7EWH5:H0Y3Q0:H0YKK2:H0YKZ4:H0YLC8:H0YMW5:H7BXT3:P29122
PI3	1.42	-3.34	0.0187904	0.781979	Matrisome-associated	ECM Regulators	peptidase inhibitor 3, skin-derived	P19957
PLAT	0.03	4.44	0.940438	1	Matrisome-associated	ECM Regulators	plasminogen activator, tissue	B4DN26:B4DNJ1:E5RGA1:E5RHG4:E7ESF4:H0YBH9:K4DI88:P00750
PLAU	0.74	0.55	0.0767766	0.812798	Matrisome-associated	ECM Regulators	plasminogen activator, urokinase	E7ESM2:E7ET40:P00749:S4R3G7
PLG	-0.12	-2.83	0.794077	1	Matrisome-associated	ECM Regulators	plasminogen	A6PVI2:P00747:Q5TEH5
PLOD1	0.3	5.36	0.0775433	0.812798	Matrisome-associated	ECM Regulators	procollagen-lysine 1, 2-oxoglutarate 5-dioxygenase 1	B4DR87:Q02809:Q5JXB7:Q5JXB8:Q5JXB9
PLOD2	-0.33	4.43	0.08986	0.812798	Matrisome-associated	ECM Regulators	procollagen-lysine, 2-oxoglutarate 5-dioxygenase 2	B3KWS3:C9JXZ0:E7ETU9:F8WEW3:O00469
PLOD3	0.25	4.36	0.275108	0.875932	Matrisome-associated	ECM Regulators	procollagen-lysine, 2-oxoglutarate 5-dioxygenase 3	C9JIX5:C9JU11:H7C0B8:H7C2A8:H7C2S8:H7C2V1:O60568
PRSS1	0.87	0.18	0.579549	0.992706	Matrisome-associated	ECM Regulators	protease, serine, 1 (trypsin 1)	E7EQ64:H0Y8D1:P07477
PRSS12	-0.04	1.02	0.902626	1	Matrisome-associated	ECM Regulators	protease, serine, 12 (neurotrypsin, motopsin)	P56730
PRSS2	0.61	0.65	0.696816	1	Matrisome-associated	ECM Regulators	protease, serine, 2 (trypsin 2)	P07478
PRSS3	0.1	3.47	0.679628	1	Matrisome-associated	ECM Regulators	protease, serine, 3	B1AN99:P35030
PZP	2.16	1.84	0.0905168	0.812798	Matrisome-associated	ECM Regulators	pregnancy-zone protein	F5GXY0:P20742
SERPINA1	2.31	2.64	0.000135657	0.250315	Matrisome-associated	ECM Regulators	serpin peptidase inhibitor, clade A (alpha-1 antiproteinase, antitrypsin), member 1	G3V2B9:G3V387:G3V4I7:G3V544:G3V5R8:P01009
SERPINA10	-0.78	-1.39	0.0428304	0.809136	Matrisome-associated	ECM Regulators	serpin peptidase inhibitor, clade A (alpha-1 antiproteinase, antitrypsin), member 10	G3V2W1:Q9UK55
SERPINA11	0.24	-5.61	0.818678	1	Matrisome-associated	ECM Regulators	serpin peptidase inhibitor, clade A (alpha-1 antiproteinase, antitrypsin), member 11	Q86U17
SERPINA12	1.81	-3.38	0.0416998	0.809136	Matrisome-associated	ECM Regulators	serpin peptidase inhibitor, clade A (alpha-1 antiproteinase, antitrypsin), member 12	Q8IW75
SERPINA3	2.39	5.51	0.0577504	0.812798	Matrisome-associated	ECM Regulators	serpin peptidase inhibitor, clade A (alpha-1 antiproteinase, antitrypsin), member 3	G3V3A0:G3V595:P01011
SERPINA4	0.99	-6.29	0.366849	0.918579	Matrisome-associated	ECM Regulators	serpin peptidase inhibitor, clade A (alpha-1 antiproteinase, antitrypsin), member 4	P29622
SERPINA5	2.45	0.08	0.00143294	0.525487	Matrisome-associated	ECM Regulators	serpin peptidase inhibitor, clade A (alpha-1 antiproteinase, antitrypsin), member 5	G3V264:G3V265:G3V2M1:G3V3F5:G3V3Y3:G3V482:G3V4B4:G3V5Q9:P05154
SERPINA6	1.21	-5.82	0.188152	0.832215	Matrisome-associated	ECM Regulators	serpin peptidase inhibitor, clade A (alpha-1 antiproteinase, antitrypsin), member 6	G3V350:G3V4V7:P08185
SERPINA7	2.44	-6.17	0.209576	0.856636	Matrisome-associated	ECM Regulators	serpin peptidase inhibitor, clade A (alpha-1 antiproteinase, antitrypsin), member 7	P05543
SERPINA9	2.58	-7.31	0.112547	0.812798	Matrisome-associated	ECM Regulators	serpin peptidase inhibitor, clade A (alpha-1 antiproteinase, antitrypsin), member 9	Q86WD7
SERPINB1	0.65	3.99	0.0214902	0.786331	Matrisome-associated	ECM Regulators	serpin peptidase inhibitor, clade B (ovalbumin), member 1	B4DNT0:P30740
SERPINB10	0.44	-5.83	0.643183	1	Matrisome-associated	ECM Regulators	serpin peptidase inhibitor, clade B (ovalbumin), member 10	H7BYS2:H7C004:P48595
SERPINB11	-3.69	-4.75	0.00282166	0.601525	Matrisome-associated	ECM Regulators	serpin peptidase inhibitor, clade B (ovalbumin), member 11 (gene/pseudogene)	F5GWT8:F5GY69:F5GYW9:Q96P15
SERPINB12	-0.1	-6.06	0.899787	1	Matrisome-associated	ECM Regulators	serpin peptidase inhibitor, clade B (ovalbumin), member 12	Q3SYB4:Q96P63
SERPINB13	0.16	-3.37	0.748903	1	Matrisome-associated	ECM Regulators	serpin peptidase inhibitor, clade B (ovalbumin), member 13	C9JL93:F8WE70:H7BZS9:Q9UIV8
SERPINB2	0.38	-4.24	0.518827	0.962923	Matrisome-associated	ECM Regulators	serpin peptidase inhibitor, clade B (ovalbumin), member 2	E7EPJ9:E7ERB5:E9PDK7:P05120
SERPINB3	-0.23	-4.73	0.729904	1	Matrisome-associated	ECM Regulators	serpin peptidase inhibitor, clade B (ovalbumin), member 3	P29508
SERPINB4	-1.1	-5.38	0.256214	0.858704	Matrisome-associated	ECM Regulators	serpin peptidase inhibitor, clade B (ovalbumin), member 4	C9JZ65:F8W9L1:H0Y5H9:P48594
SERPINB5	0.73	-2.81	0.185412	0.831742	Matrisome-associated	ECM Regulators	serpin peptidase inhibitor, clade B (ovalbumin), member 5	C9JLM5:P36952
SERPINB6	0.3	6.07	0.133934	0.822816	Matrisome-associated	ECM Regulators	serpin peptidase inhibitor, clade B (ovalbumin), member 6	P35237
SERPINB7	0.83	-4.28	0.339909	0.918579	Matrisome-associated	ECM Regulators	serpin peptidase inhibitor, clade B (ovalbumin), member 7	C9JA68:C9JM00:C9JZR8:O75635
SERPINB8	0.18	1.87	0.453291	0.937161	Matrisome-associated	ECM Regulators	serpin peptidase inhibitor, clade B (ovalbumin), member 8	C9JTJ8:C9JVA8:H7BXK7:P50452
SERPINB9	0.36	4.12	0.0810169	0.812798	Matrisome-associated	ECM Regulators	serpin peptidase inhibitor, clade B (ovalbumin), member 9	P50453
SERPINC1	0.51	-2.41	0.243036	0.858704	Matrisome-associated	ECM Regulators	serpin peptidase inhibitor, clade C (antithrombin), member 1	P01008
SERPIND1	1.18	0.54	0.137666	0.825849	Matrisome-associated	ECM Regulators	serpin peptidase inhibitor, clade D (heparin cofactor), member 1	P05546
SERPINE1	1.79	1.74	0.00202399	0.563111	Matrisome-associated	ECM Regulators	serpin peptidase inhibitor, clade E (nexin, plasminogen activator inhibitor type 1), member 1	P05121
SERPINE2	-0.49	6.99	0.0481671	0.809136	Matrisome-associated	ECM Regulators	serpin peptidase inhibitor, clade E (nexin, plasminogen activator inhibitor type 1), member 2	C9JN98:C9JRK5:C9K031:P07093
SERPINE3	0.18	-1.84	0.589412	0.99707	Matrisome-associated	ECM Regulators	serpin peptidase inhibitor, clade E (nexin, plasminogen activator inhibitor type 1), member 3	A8MV23:E5RG55
SERPINF1	0.84	4.16	0.149152	0.831078	Matrisome-associated	ECM Regulators	serpin peptidase inhibitor, clade F (alpha-2 antiplasmin, pigment epithelium derived factor), member 1	I3L107:I3L1U4:I3L2R7:I3L3Z3:I3L425:I3L4F9:I3L4N7:I3L4Z0:P36955
SERPINF2	0.9	0.95	0.0203585	0.786331	Matrisome-associated	ECM Regulators	serpin peptidase inhibitor, clade F (alpha-2 antiplasmin, pigment epithelium derived factor), member 2	C9JMH6:C9JPV4:P08697
SERPING1	0.79	5.24	0.00081504	0.438621	Matrisome-associated	ECM Regulators	serpin peptidase inhibitor, clade G (C1 inhibitor), member 1	B4E1F0:B4E1H2:B5MCB9:C9JZJ9:E9PGN7:E9PK97:H0YCA1:H9KV48:P05155
SERPINH1	2.7	5.79	0.0720945	0.812798	Matrisome-associated	ECM Regulators	serpin peptidase inhibitor, clade H (heat shock protein 47), member 1, (collagen binding protein 1)	E9PIG2:E9PJH8:E9PK86:E9PKH2:E9PLA6:E9PMI5:E9PNX1:E9PPV6:E9PQ34:E9PR70:E9PRS3:H0YEP8:P50454
SERPINI1	-0.13	6.34	0.598498	1	Matrisome-associated	ECM Regulators	serpin peptidase inhibitor, clade I (neuroserpin), member 1	C9JDY5:C9JQU8:H7C5T9:Q99574
SERPINI2	0.42	0.57	0.253971	0.858704	Matrisome-associated	ECM Regulators	serpin peptidase inhibitor, clade I (pancpin), member 2	C9J7N5:C9JWE1:O75830
SLPI	1.07	-0.55	0.0241383	0.791347	Matrisome-associated	ECM Regulators	secretory leukocyte peptidase inhibitor	P03973
SPAM1	1.98	-6.91	0.167439	0.831078	Matrisome-associated	ECM Regulators	sperm adhesion molecule 1 (PH-20 hyaluronidase, zona pellucida binding)	C9J2X5:P38567
ST14	0.89	0.73	0.0150321	0.755461	Matrisome-associated	ECM Regulators	suppression of tumorigenicity 14 (colon carcinoma)	Q9Y5Y6
SULF1	0.51	3.02	0.0498191	0.809136	Matrisome-associated	ECM Regulators	sulfatase 1	E9PI06:E9PJL8:E9PLS5:E9PPQ3:E9PS14:H0YDR1:Q8IWU6
SULF2	-0.07	5.75	0.649924	1	Matrisome-associated	ECM Regulators	sulfatase 2	B1AMP9:G3XAE6:H0Y872:Q8IWU5
TGM1	0.12	2.58	0.627661	1	Matrisome-associated	ECM Regulators	transglutaminase 1 (K polypeptide epidermal type I, protein-glutamine-gamma-glutamyltransferase)	B4DWR7:H0YKI6:H0YLJ6:H0YLT9:H0YMQ8:H0YN27:H0YNM4:P22735
TGM2	0.82	6.05	0.110952	0.812798	Matrisome-associated	ECM Regulators	transglutaminase 2 (C polypeptide, protein-glutamine-gamma-glutamyltransferase)	A2A299:A2A2A0:B4DIT7:F5H6P0:P21980
TGM3	1.19	-0.55	0.0513264	0.809136	Matrisome-associated	ECM Regulators	transglutaminase 3 (E polypeptide, protein-glutamine-gamma-glutamyltransferase)	Q08188
TGM4	0.24	-3.93	0.568347	0.98809	Matrisome-associated	ECM Regulators	transglutaminase 4 (prostate)	F8WCU8:P49221
TGM5	1.3	-2.77	0.0323574	0.809136	Matrisome-associated	ECM Regulators	transglutaminase 5	O43548
TGM6	-0.54	-6.24	0.534851	0.97076	Matrisome-associated	ECM Regulators	transglutaminase 6	O95932
TGM7	0.41	-5.57	0.521219	0.963538	Matrisome-associated	ECM Regulators	transglutaminase 7	Q96PF1
TIMP1	1.08	4.38	0.0140871	0.753742	Matrisome-associated	ECM Regulators	TIMP metallopeptidase inhibitor 1	B4DJK3:H0Y789:P01033:Q5H9A7:Q5H9B4:Q5H9B5
TIMP2	0	7.29	0.987954	1	Matrisome-associated	ECM Regulators	TIMP metallopeptidase inhibitor 2	B4DFW2:K7EIX4:P16035
TIMP3	-0.14	7.13	0.465194	0.943925	Matrisome-associated	ECM Regulators	TIMP metallopeptidase inhibitor 3	P35625
TIMP4	0.1	3.89	0.707379	1	Matrisome-associated	ECM Regulators	TIMP metallopeptidase inhibitor 4	Q99727
TLL1	-0.02	3.02	0.918851	1	Matrisome-associated	ECM Regulators	tolloid-like 1	D6RAK5:D6RBI6:D6RCE0:E9PD25:O43897
TLL2	-0.1	2.22	0.655014	1	Matrisome-associated	ECM Regulators	tolloid-like 2	Q9Y6L7
TMPRSS15	-0.41	-4.72	0.429121	0.92235	Matrisome-associated	ECM Regulators	protease, serine, 7 (enterokinase)	E9PG70:P98073
ANXA1	1.27	4.42	0.000468441	0.365645	Matrisome-associated	ECM-affiliated Proteins	annexin A1	P04083:Q5T3N0:Q5T3N1
ANXA10	1.17	-5.9	0.201156	0.848004	Matrisome-associated	ECM-affiliated Proteins	annexin A10	Q9UJ72
ANXA11	0.18	6.23	0.238078	0.858704	Matrisome-associated	ECM-affiliated Proteins	annexin A11	H0Y6E1:P50995:Q5T0G7:Q5T0G9
ANXA13	1.5	-1.74	0.0495356	0.809136	Matrisome-associated	ECM-affiliated Proteins	annexin A13	E5RIN3:P27216
ANXA2	1.15	4.82	0.00507374	0.653065	Matrisome-associated	ECM-affiliated Proteins	annexin A2	H0YKL9:H0YKN4:H0YKS4:H0YKV8:H0YKX9:H0YKZ7:H0YL33:H0YLE2:H0YLV6:H0YM50:H0YMD0:H0YMD9:H0YMM1:H0YMT9:H0YMU9:H0YMW4:H0YN28:H0YN42:H0YN52:H0YNA0:H0YNB8:H0YNP5:P07355
ANXA3	0.69	3.46	0.214497	0.858704	Matrisome-associated	ECM-affiliated Proteins	annexin A3	D6RA82:D6RAZ8:D6RCA8:D6RFG5:D6RFJ9:P12429
ANXA4	0.05	4.22	0.766046	1	Matrisome-associated	ECM-affiliated Proteins	annexin A4	B4DDF9:P09525:Q6P452
ANXA5	0.05	6.38	0.791934	1	Matrisome-associated	ECM-affiliated Proteins	annexin A5	D6RBE9:D6RBL5:D6RCN3:E9PHT9:P08758
ANXA6	-0.16	7.21	0.547175	0.977568	Matrisome-associated	ECM-affiliated Proteins	annexin A6	A6NN80:E5RFF0:E5RI05:E5RIU8:E5RJF5:E5RJR0:E5RK63:E5RK69:E7EMC6:H0YC77:P08133
ANXA7	-0.1	6.26	0.440665	0.930267	Matrisome-associated	ECM-affiliated Proteins	annexin A7	B4DT77:B9ZVT2:P20073
ANXA8	0.52	-3.63	0.307423	0.908082	Matrisome-associated	ECM-affiliated Proteins	annexin A8	B4DTC9:P13928:Q5VTM3
ANXA8L1	-0.01	-1.17	0.966298	1	Matrisome-associated	ECM-affiliated Proteins	annexin A8-like 1	F5H7X5:Q5T2P7:Q5T2P8
ANXA9	0.09	1.49	0.716431	1	Matrisome-associated	ECM-affiliated Proteins	annexin A9	O76027
C1QA	2.17	4.07	0.0127795	0.75227	Matrisome-associated	ECM-affiliated Proteins	complement component 1, q subcomponent, A chain	P02745:X6RLJ0
C1QB	2.43	4.89	0.0138843	0.753742	Matrisome-associated	ECM-affiliated Proteins	complement component 1, q subcomponent, B chain	D6R934:D6RGJ1:P02746
C1QC	2.18	4.44	0.0221455	0.786331	Matrisome-associated	ECM-affiliated Proteins	complement component 1, q subcomponent, C chain	P02747
C1QL1	0.15	3.89	0.573144	0.990063	Matrisome-associated	ECM-affiliated Proteins	complement component 1, q subcomponent-like 1	O75973
C1QL2	0	3.48	0.998653	1	Matrisome-associated	ECM-affiliated Proteins	complement component 1, q subcomponent-like 2	Q7Z5L3
C1QL3	0.01	2.26	0.966889	1	Matrisome-associated	ECM-affiliated Proteins	complement component 1, q subcomponent-like 3	Q5VWW1
C1QL4	-0.31	-1.83	0.465328	0.944027	Matrisome-associated	ECM-affiliated Proteins	complement component 1, q subcomponent-like 4	Q86Z23
C1QTNF1	-0.24	4.09	0.598584	1	Matrisome-associated	ECM-affiliated Proteins	C1q and tumor necrosis factor related protein 1	Q6ZMH6:Q9BXJ1
C1QTNF2	-0.28	0.73	0.236963	0.858704	Matrisome-associated	ECM-affiliated Proteins	C1q and tumor necrosis factor related protein 2	Q9BXJ5
C1QTNF3	-0.7	3.77	0.000667845	0.394146	Matrisome-associated	ECM-affiliated Proteins	C1q and tumor necrosis factor related protein 3	Q9BXJ4
C1QTNF4	-0.37	5.21	0.509338	0.9579	Matrisome-associated	ECM-affiliated Proteins	C1q and tumor necrosis factor related protein 4	E9PPZ5:Q9BXJ3
C1QTNF5	0.55	-5.18	0.449845	0.935305	Matrisome-associated	ECM-affiliated Proteins	C1q and tumor necrosis factor related protein 5	Q9BXJ0
C1QTNF6	0.31	2.46	0.329349	0.918579	Matrisome-associated	ECM-affiliated Proteins	C1q and tumor necrosis factor related protein 6	F8WC87:Q9BXI9
C1QTNF7	-0.01	-0.38	0.976826	1	Matrisome-associated	ECM-affiliated Proteins	C1q and tumor necrosis factor related protein 7	J3KPK0:Q9BXJ2
C1QTNF8	1.87	-0.77	0.0565866	0.812798	Matrisome-associated	ECM-affiliated Proteins	C1q and tumor necrosis factor related protein 8	P60827
C1QTNF9	-0.12	-2.11	0.769523	1	Matrisome-associated	ECM-affiliated Proteins	C1q and tumor necrosis factor related protein 9	P0C862
CD209	0.62	0.69	0.0762224	0.812798	Matrisome-associated	ECM-affiliated Proteins	CD209 molecule	M0QZG5:M0R0P0:Q9NNX6:X6RB12
CLC	-0.87	-3.71	0.314531	0.915271	Matrisome-associated	ECM-affiliated Proteins	Charcot-Leyden crystal protein	Q05315
CLEC10A	0.62	-3.15	0.174606	0.831078	Matrisome-associated	ECM-affiliated Proteins	C-type lectin domain family 10, member A	I3NI09:J3KR22:Q8IUN9
CLEC11A	-0.02	2.91	0.931005	1	Matrisome-associated	ECM-affiliated Proteins	C-type lectin domain family 11, member A	M0R081:Q9Y240
CLEC12A	-0.1	-3.03	0.889529	1	Matrisome-associated	ECM-affiliated Proteins	C-type lectin domain family 12, member A	A8MVL9:Q5QGZ9
CLEC12B	-0.06	-2.99	0.895545	1	Matrisome-associated	ECM-affiliated Proteins	C-type lectin domain family 12, member B	F5H4H7:Q2HXU8
CLEC14A	-0.01	3.36	0.976444	1	Matrisome-associated	ECM-affiliated Proteins	C-type lectin domain family 14, member A	Q86T13
CLEC17A	1.64	-1.36	0.0421517	0.809136	Matrisome-associated	ECM-affiliated Proteins	C-type lectin domain family 17, member A	F8W1T8:H9KVA4:Q6ZS10
CLEC18A	0.52	-1	0.261166	0.860479	Matrisome-associated	ECM-affiliated Proteins	C-type lectin domain family 18, member A	A5D8T8:F8W692:H3BNR9
CLEC18B	0.45	0.58	0.208185	0.856614	Matrisome-associated	ECM-affiliated Proteins	C-type lectin domain family 18, member B	Q6UXF7
CLEC18C	-0.1	-2.4	0.758581	1	Matrisome-associated	ECM-affiliated Proteins	C-type lectin domain family 18, member C	F5H550:H3BSF2:H3BUD1:Q8NCF0
CLEC19A	1.47	-1.84	0.0176798	0.781979	Matrisome-associated	ECM-affiliated Proteins	C-type lectin domain family 19, member A	H3BQW0:H3BQX8:Q6UXS0
CLEC1A	0.71	1.15	0.032001	0.809136	Matrisome-associated	ECM-affiliated Proteins	C-type lectin domain family 1, member A	E7ESV9:E9PFB4:F5H038:F8WCT4:Q8NC01
CLEC1B	0.64	-5.68	0.338321	0.918579	Matrisome-associated	ECM-affiliated Proteins	C-type lectin domain family 1, member B	H7BYT7:Q9P126
CLEC2A	-2.21	-4.21	0.0125649	0.75227	Matrisome-associated	ECM-affiliated Proteins	C-type lectin domain family 2, member A	Q6UVW9
CLEC2B	0.82	1.68	0.0444304	0.809136	Matrisome-associated	ECM-affiliated Proteins	C-type lectin domain family 2, member B	F5H631:Q92478
CLEC2D	0.36	1.95	0.249696	0.858704	Matrisome-associated	ECM-affiliated Proteins	C-type lectin domain family 2, member D	F5H0P0:F5H5U4:F8WF99:H0YGG6:H0YH49:Q9UHP7
CLEC2L	-0.12	4.1	0.680206	1	Matrisome-associated	ECM-affiliated Proteins	C-type lectin domain family 2, member L	H0YB20:P0C7M8
CLEC3A	2.34	-1.79	0.216854	0.858704	Matrisome-associated	ECM-affiliated Proteins	C-type lectin domain family 3, member A	H3BTK1:J3KNC9:O75596
CLEC3B	-0.22	2.61	0.452247	0.936819	Matrisome-associated	ECM-affiliated Proteins	C-type lectin domain family 3, member B	E9PHK0:P05452
CLEC4A	0	0.25	0.998439	1	Matrisome-associated	ECM-affiliated Proteins	C-type lectin domain family 4, member A	H0YGF9:Q9UMR7
CLEC4C	1.25	-5.93	0.190588	0.833107	Matrisome-associated	ECM-affiliated Proteins	C-type lectin domain family 4, member C	H0YFH6:H0YGB2:Q8WTT0
CLEC4D	0	-4	0.995178	1	Matrisome-associated	ECM-affiliated Proteins	C-type lectin domain family 4, member D	A6NHA5:Q8WXI8
CLEC4E	2.12	-0.64	0.00388862	0.626608	Matrisome-associated	ECM-affiliated Proteins	C-type lectin domain family 4, member E	F5H5X7:F8WFA1:H0YGH9:Q9ULY5
CLEC4F	0.04	-1.98	0.951476	1	Matrisome-associated	ECM-affiliated Proteins	C-type lectin domain family 4, member F	A4QPA5:Q8N1N0
CLEC4G	0.21	2.11	0.432634	0.924664	Matrisome-associated	ECM-affiliated Proteins	C-type lectin domain family 4, member G	M0R277:Q6UXB4
CLEC4M	0.65	-2.59	0.207813	0.856614	Matrisome-associated	ECM-affiliated Proteins	C-type lectin domain family 4, member M	E7ENS9:H7BXE2:H7BXU4:M0QYX2:M0QZ42:Q9H2X3
CLEC5A	3.01	0.2	1.20534e-05	0.135481	Matrisome-associated	ECM-affiliated Proteins	C-type lectin domain family 5, member A	C9JCE4:C9JPR7:F8WCL0:Q14DL9:Q9NY25
CLEC6A	4.25	-6.76	0.0397394	0.809136	Matrisome-associated	ECM-affiliated Proteins	C-type lectin domain family 6, member A	Q6EIG7
CLEC7A	2.2	2.3	0.00065791	0.394146	Matrisome-associated	ECM-affiliated Proteins	C-type lectin domain family 7, member A	Q68D78:Q9BXN2
CLEC9A	1.57	0.58	0.0111566	0.75227	Matrisome-associated	ECM-affiliated Proteins	C-type lectin domain family 9, member A	Q6UXN8
COLEC10	-0.72	-3.64	0.0674594	0.812798	Matrisome-associated	ECM-affiliated Proteins	collectin sub-family member 10 (C-type lectin)	Q9Y6Z7
COLEC11	0.5	0.62	0.341647	0.918579	Matrisome-associated	ECM-affiliated Proteins	collectin sub-family member 11	C9JWT5:F8WB29:Q9BWP8
COLEC12	0.37	4.74	0.131563	0.821262	Matrisome-associated	ECM-affiliated Proteins	collectin sub-family member 12	Q5KU26
CSPG4	0.43	4.9	0.0593154	0.812798	Matrisome-associated	ECM-affiliated Proteins	chondroitin sulfate proteoglycan 4	Q6UVK1
CSPG5	-0.61	6.4	0.0858982	0.812798	Matrisome-associated	ECM-affiliated Proteins	chondroitin sulfate proteoglycan 5 (neuroglycan C)	O95196
ELFN1	-0.5	2.18	0.183541	0.831078	Matrisome-associated	ECM-affiliated Proteins	extracellular leucine-rich repeat and fibronectin type III domain containing 1	P0C7U0
ELFN2	-0.07	5.48	0.693662	1	Matrisome-associated	ECM-affiliated Proteins	extracellular leucine-rich repeat and fibronectin type III domain containing 2	Q5R3F8
EMCN	0.29	3.17	0.51579	0.961336	Matrisome-associated	ECM-affiliated Proteins	endomucin	D6RHW5:H0YAA7:Q9ULC0
FCN1	0.48	-0.39	0.22319	0.858704	Matrisome-associated	ECM-affiliated Proteins	ficolin (collagen/fibrinogen domain containing) 1	O00602
FCN2	0.4	-3.6	0.397511	0.918579	Matrisome-associated	ECM-affiliated Proteins	ficolin (collagen/fibrinogen domain containing lectin) 2 (hucolin)	Q15485
FCN3	0.94	-0.95	0.0579768	0.812798	Matrisome-associated	ECM-affiliated Proteins	ficolin (collagen/fibrinogen domain containing) 3 (Hakata antigen)	O75636:Q5SSB9
FREM1	-0.25	3.6	0.250734	0.858704	Matrisome-associated	ECM-affiliated Proteins	FRAS1 related extracellular matrix 1	C9JT55:F8WE85:Q5H8C1
FREM2	-0.58	1.93	0.0720761	0.812798	Matrisome-associated	ECM-affiliated Proteins	FRAS1 related extracellular matrix protein 2	Q5SZK8
FREM3	-0.18	-0.29	0.858887	1	Matrisome-associated	ECM-affiliated Proteins	FRAS1 related extracellular matrix 3	P0C091
GPC1	-0.16	7.1	0.388273	0.918579	Matrisome-associated	ECM-affiliated Proteins	glypican 1	C9J4Y6:H7BZE9:H7BZL4:H7C024:H7C410:P35052
GPC2	-0.27	1.28	0.264051	0.863636	Matrisome-associated	ECM-affiliated Proteins	glypican 2	Q8N158
GPC3	0.73	0.64	0.132477	0.8216	Matrisome-associated	ECM-affiliated Proteins	glypican 3	H0Y3U6:P51654
GPC4	0.39	3.35	0.129297	0.821262	Matrisome-associated	ECM-affiliated Proteins	glypican 4	B4E2C0:O75487
GPC5	-0.65	3.7	0.0605249	0.812798	Matrisome-associated	ECM-affiliated Proteins	glypican 5	P78333
GPC6	-0.46	1.89	0.0888733	0.812798	Matrisome-associated	ECM-affiliated Proteins	glypican 6	Q9Y625
GREM1	0.25	4.23	0.457573	0.938799	Matrisome-associated	ECM-affiliated Proteins	gremlin 1, cysteine knot superfamily, homolog (Xenopus laevis)	H0YLY2:O60565
GRIFIN	0.7	-4.65	0.158469	0.831078	Matrisome-associated	ECM-affiliated Proteins	galectin-related inter-fiber protein	A4D1Z8
HPX	-0.28	0.87	0.328334	0.918579	Matrisome-associated	ECM-affiliated Proteins	hemopexin	P02790
ITLN1	-0.76	-3.87	0.191065	0.833643	Matrisome-associated	ECM-affiliated Proteins	intelectin 1 (galactofuranose binding)	Q8WWA0
ITLN2	-0.02	-4.55	0.972969	1	Matrisome-associated	ECM-affiliated Proteins	intelectin 2	Q8WWU7
LGALS1	0.3	6.19	0.308075	0.908702	Matrisome-associated	ECM-affiliated Proteins	lectin, galactoside-binding, soluble, 1	F8WCQ5:F8WEI7:P09382
LGALS12	0.58	-3.28	0.118958	0.816789	Matrisome-associated	ECM-affiliated Proteins	lectin, galactoside-binding, soluble, 12	G5E970:Q96DT0
LGALS13	-0.34	-4.92	0.521473	0.963696	Matrisome-associated	ECM-affiliated Proteins	lectin, galactoside-binding, soluble, 13	M0R015:Q9UHV8
LGALS14	0.76	-7.02	0.56318	0.985941	Matrisome-associated	ECM-affiliated Proteins	lectin, galactoside-binding, soluble, 14	M0R163:Q8TCE9
LGALS16	-0.19	-3.85	0.704236	1	Matrisome-associated	ECM-affiliated Proteins	beta-galactoside-binding lectin	A8MUM7:M0R108
LGALS2	0.63	-4.2	0.185049	0.831742	Matrisome-associated	ECM-affiliated Proteins	lectin, galactoside-binding, soluble, 2	B0QYC9:P05162
LGALS3	0.33	4.92	0.266575	0.866171	Matrisome-associated	ECM-affiliated Proteins	lectin, galactoside-binding, soluble, 3	G3V3R6:G3V407:P17931
LGALS4	0.02	-0.26	0.965055	1	Matrisome-associated	ECM-affiliated Proteins	lectin, galactoside-binding, soluble, 4	M0QZ93:M0R1B2:M0R349:P56470
LGALS7	0	-4.68	0.997586	1	Matrisome-associated	ECM-affiliated Proteins	lectin, galactoside-binding, soluble, 7	M0R281:P47929
LGALS8	-0.05	5.13	0.714582	1	Matrisome-associated	ECM-affiliated Proteins	lectin, galactoside-binding, soluble, 8	B1ANM0:E9PJ77:E9PN19:E9PNC2:E9PPL1:E9PPM4:E9PRN3:F6V2D4:H7BXD8:O00214:Q5T3P9
LGALS9	0.73	3.26	0.133298	0.822098	Matrisome-associated	ECM-affiliated Proteins	lectin, galactoside-binding, soluble, 9	B4DWP7:F8W9W4:J3KS82:J3KSA0:J3QKK6:J3QS92:K7EPS0:O00182:Q8WYQ7
LGALS9B	0.55	-4.99	0.360328	0.918579	Matrisome-associated	ECM-affiliated Proteins	lectin, galactoside-binding, soluble, 9B	J3QRN8:J3QSC5:Q3B8N2
LGALS9C	2.15	-4.03	0.025049	0.797142	Matrisome-associated	ECM-affiliated Proteins	lectin, galactoside-binding, soluble, 9C	C9JHN9:J3KRF0:J3KSV0:J3KSY2:J3KT17:J3QKS2:J3QR96:J3QSH0:Q6DKI2
LMAN1	-0.19	5.29	0.238417	0.858704	Matrisome-associated	ECM-affiliated Proteins	lectin, mannose-binding, 1	P49257
LMAN1L	1.34	3.54	0.00686913	0.680095	Matrisome-associated	ECM-affiliated Proteins	lectin, mannose-binding, 1 like	H3BN74:H3BSC9:Q9HAT1
MBL2	0.63	-6.42	0.654064	1	Matrisome-associated	ECM-affiliated Proteins	mannose-binding lectin (protein C) 2, soluble (opsonic defect)	P11226
MUC1	0.55	1.42	0.0533291	0.809136	Matrisome-associated	ECM-affiliated Proteins	mucin 1, cell surface associated	B1AVQ5:B1AVQ7:P15941
MUC12	-0.03	-0.13	0.924777	1	Matrisome-associated	ECM-affiliated Proteins	mucin 12, cell surface associated	F5GWV9:H7BXN1:Q9UKN1
MUC13	0.26	-3.49	0.631288	1	Matrisome-associated	ECM-affiliated Proteins	mucin 13, cell surface associated	C9IZG1:Q9H3R2
MUC15	-0.22	-3.07	0.784414	1	Matrisome-associated	ECM-affiliated Proteins	mucin 15, cell surface associated	E9PII6:F8W945:Q8N387
MUC16	0.8	-3.45	0.0853836	0.812798	Matrisome-associated	ECM-affiliated Proteins	mucin 16, cell surface associated	B5ME49:F8WE81:M0QZZ9:M0R2S7:M0R2Y5:Q8WXI7
MUC17	1.4	-4.52	0.0478445	0.809136	Matrisome-associated	ECM-affiliated Proteins	mucin 17, cell surface associated	E7EPM4:Q685J3
MUC19	-0.03	-2.61	0.948791	1	Matrisome-associated	ECM-affiliated Proteins	mucin 19, oligomeric	C9JCE7:H0YH61:H7BZA9:Q7Z5P9:V9GY53
MUC2	0.66	-2.88	0.239371	0.858704	Matrisome-associated	ECM-affiliated Proteins	mucin 2, oligomeric mucus/gel-forming	E7EUV1:H0Y2U6:H0Y317:Q02817
MUC20	0.29	2.54	0.460376	0.941011	Matrisome-associated	ECM-affiliated Proteins	mucin 20, cell surface associated	C9JJE7:E9PH32:H7C102:Q8N307
MUC21	0.52	-2.84	0.406464	0.918579	Matrisome-associated	ECM-affiliated Proteins	mucin 21, cell surface associated	Q5SSG8
MUC22	1.33	-5.2	0.0794231	0.812798	Matrisome-associated	ECM-affiliated Proteins	hypothetical LOC729792	E2RYF6
MUC3A	-0.83	-0.04	0.1004	0.812798	Matrisome-associated	ECM-affiliated Proteins	mucin 3A, cell surface associated	H0Y6M1:J3QST7:Q02505
MUC4	0.58	0.06	0.211089	0.858704	Matrisome-associated	ECM-affiliated Proteins	mucin 4, cell surface associated	E7ENC5:E7EQG8:E7EQT2:E7ERK0:E7ETT5:E7EUL9:E7EW47:E7EWN1:E9PDY6:H0Y2Y1:H7BXN7:H7BZI3:Q99102
MUC5AC	0.72	-2.66	0.151671	0.831078	Matrisome-associated	ECM-affiliated Proteins	mucin 5AC, oligomeric mucus/gel-forming	E9PGF7:E9PJ98:P98088
MUC5B	0.43	-1.3	0.340297	0.918579	Matrisome-associated	ECM-affiliated Proteins	mucin 5B, oligomeric mucus/gel-forming	E9PBJ0:H0YDX8:Q9HC84
MUC6	0.11	1.59	0.743488	1	Matrisome-associated	ECM-affiliated Proteins	mucin 6, oligomeric mucus/gel-forming	E9PJC5:H0YDA7:H0YEZ6:Q6W4X9
MUC7	0.2	-0.67	0.904656	1	Matrisome-associated	ECM-affiliated Proteins	mucin 7, secreted	D6RHX1:Q8TAX7
MUCL1	0.87	-3.24	0.0746173	0.812798	Matrisome-associated	ECM-affiliated Proteins	mucin-like 1	F8VV13:Q96DR8
OVGP1	0.05	3.35	0.869997	1	Matrisome-associated	ECM-affiliated Proteins	oviductal glycoprotein 1, 120kDa	B4DHP1:Q12889
PARM1	-0.41	5.24	0.258775	0.858704	Matrisome-associated	ECM-affiliated Proteins	prostate androgen-regulated mucin-like protein 1	D6RBB6:Q6UWI2
PLXDC1	0.11	4.88	0.53547	0.971238	Matrisome-associated	ECM-affiliated Proteins	plexin domain containing 1	B3KSI0:B4E173:C9JCL2:C9JWQ3:J3KS04:J3QR40:J3QRR7:Q8IUK5
PLXDC2	0.23	4.84	0.214955	0.858704	Matrisome-associated	ECM-affiliated Proteins	plexin domain containing 2	Q6UX71
PLXNA1	-0.13	6.24	0.524937	0.965619	Matrisome-associated	ECM-affiliated Proteins	plexin A1	F8VSZ4:Q9UIW2
PLXNA2	0.27	6.38	0.0841955	0.812798	Matrisome-associated	ECM-affiliated Proteins	plexin A2	O75051
PLXNA3	-0.04	6.08	0.787495	1	Matrisome-associated	ECM-affiliated Proteins	plexin A3	P51805
PLXNA4	-0.3	5.39	0.399574	0.918579	Matrisome-associated	ECM-affiliated Proteins	plexin A4	Q9HCM2
PLXNB1	0.13	7.45	0.447793	0.934117	Matrisome-associated	ECM-affiliated Proteins	plexin B1	G8JLJ7:O43157
PLXNB2	0.29	7.3	0.0762341	0.812798	Matrisome-associated	ECM-affiliated Proteins	plexin B2	A6QRG9:A6QRH1:E2PU09:H0Y6J7:H0Y7X5:O15031
PLXNB3	0.14	6.3	0.48285	0.953839	Matrisome-associated	ECM-affiliated Proteins	plexin B3	B7Z3H9:F5GWC0:F5GZZ4:H7BZV5:H7C0P4:H7C3L0:Q9ULL4
PLXNC1	-0.37	4.76	0.0366502	0.809136	Matrisome-associated	ECM-affiliated Proteins	plexin C1	B4DHQ7:F5H3A2:F8VUW4:F8W095:F8W1K6:O60486
PLXND1	0.17	5.52	0.499016	0.953839	Matrisome-associated	ECM-affiliated Proteins	plexin D1	D6RH25:H0Y9D1:H0YA64:H0YAB2:H0YAM9:Q9Y4D7
REG1A	0.32	-0.14	0.816623	1	Matrisome-associated	ECM-affiliated Proteins	regenerating islet-derived 1 alpha	P05451
REG1B	0.14	-1.41	0.903686	1	Matrisome-associated	ECM-affiliated Proteins	regenerating islet-derived 1 beta	H7BZ24:P48304
REG3A	1.71	-3	0.26555	0.864867	Matrisome-associated	ECM-affiliated Proteins	regenerating islet-derived 3 alpha	Q06141
REG3G	-0.18	-4.3	0.880839	1	Matrisome-associated	ECM-affiliated Proteins	regenerating islet-derived 3 gamma	Q6UW15
REG4	0.16	-5.55	0.833328	1	Matrisome-associated	ECM-affiliated Proteins	regenerating islet-derived family, member 4	E9PNV6:Q9BYZ8
SDC1	0.09	1.1	0.809595	1	Matrisome-associated	ECM-affiliated Proteins	syndecan 1	E9PHH3:F8WCX9:H7C1K4:P18827
SDC2	-0.53	5.83	0.00444219	0.640131	Matrisome-associated	ECM-affiliated Proteins	syndecan 2	E5RHU3:E5RJB8:E7ESK6:E9PBI9:P34741
SDC3	-0.1	7.88	0.61314	1	Matrisome-associated	ECM-affiliated Proteins	syndecan 3	D3DPN2:O75056
SDC4	-0.3	6.48	0.49792	0.953839	Matrisome-associated	ECM-affiliated Proteins	syndecan 4	B4E1S6:P31431
SEMA3A	-0.44	2.42	0.167948	0.831078	Matrisome-associated	ECM-affiliated Proteins	sema domain, immunoglobulin domain (Ig), short basic domain, secreted, (semaphorin) 3A	C9J9C4:C9JD25:Q14563
SEMA3B	0.18	6.63	0.383835	0.918579	Matrisome-associated	ECM-affiliated Proteins	sema domain, immunoglobulin domain (Ig), short basic domain, secreted, (semaphorin) 3B	Q13214
SEMA3C	0.25	3.13	0.407493	0.918579	Matrisome-associated	ECM-affiliated Proteins	sema domain, immunoglobulin domain (Ig), short basic domain, secreted, (semaphorin) 3C	B4DRL8:F2Z2Y0:F5H1Z7:F8WEP9:Q99985
SEMA3D	0.34	1.2	0.340109	0.918579	Matrisome-associated	ECM-affiliated Proteins	sema domain, immunoglobulin domain (Ig), short basic domain, secreted, (semaphorin) 3D	C9JYT6:O95025
SEMA3E	-0.35	1.45	0.143151	0.830886	Matrisome-associated	ECM-affiliated Proteins	sema domain, immunoglobulin domain (Ig), short basic domain, secreted, (semaphorin) 3E	C9JVH5:F8WCZ5:O15041
SEMA3F	0.62	3.31	0.0265411	0.805406	Matrisome-associated	ECM-affiliated Proteins	sema domain, immunoglobulin domain (Ig), short basic domain, secreted, (semaphorin) 3F	C9IYS6:C9J1V2:C9J4H5:C9JPG5:H7C4A2:Q13275
SEMA3G	0.07	5.16	0.802713	1	Matrisome-associated	ECM-affiliated Proteins	sema domain, immunoglobulin domain (Ig), short basic domain, secreted, (semaphorin) 3G	C9JXB2:H7C5M7:Q9NS98
SEMA4A	-0.23	4.86	0.279464	0.880869	Matrisome-associated	ECM-affiliated Proteins	sema domain, immunoglobulin domain (Ig), transmembrane domain (TM) and short cytoplasmic domain, (semaphorin) 4A	Q5TCI4:Q5TCI6:Q5TCJ5:Q5TCJ7:Q9H3S1
SEMA4B	0.09	5.49	0.563833	0.986176	Matrisome-associated	ECM-affiliated Proteins	sema domain, immunoglobulin domain (Ig), transmembrane domain (TM) and short cytoplasmic domain, (semaphorin) 4B	H0YKP2:H0YKV7:H0YLN3:H0YM68:H0YMD6:H0YMR1:H0YMZ3:H0YN49:H0YNC4:H0YNM2:J3KNP4:Q9NPR2
SEMA4C	0.28	5.74	0.0602547	0.812798	Matrisome-associated	ECM-affiliated Proteins	sema domain, immunoglobulin domain (Ig), transmembrane domain (TM) and short cytoplasmic domain, (semaphorin) 4C	C9J4M7:C9JV89:Q9C0C4
SEMA4D	0.22	6.83	0.390406	0.918579	Matrisome-associated	ECM-affiliated Proteins	sema domain, immunoglobulin domain (Ig), transmembrane domain (TM) and short cytoplasmic domain, (semaphorin) 4D	C9JD54:C9JFP1:C9JYS7:E9PFD9:F5H044:Q92854
SEMA4F	0	4.3	0.99896	1	Matrisome-associated	ECM-affiliated Proteins	sema domain, immunoglobulin domain (Ig), transmembrane domain (TM) and short cytoplasmic domain, (semaphorin) 4F	B7Z931:C9JKW7:C9K0A1:F8WCP8:F8WD61:F8WEH3:O95754
SEMA4G	-0.22	4.17	0.127914	0.821262	Matrisome-associated	ECM-affiliated Proteins	sema domain, immunoglobulin domain (Ig), transmembrane domain (TM) and short cytoplasmic domain, (semaphorin) 4G	E5RFG2:E5RGX4:H0YBN3:Q9NTN9
SEMA5A	-0.08	5.05	0.841158	1	Matrisome-associated	ECM-affiliated Proteins	sema domain, seven thrombospondin repeats (type 1 and type 1-like), transmembrane domain (TM) and short cytoplasmic domain, (semaphorin) 5A	D6R9K6:D6RAF4:H0Y9H9:Q13591
SEMA5B	0.07	3.79	0.820516	1	Matrisome-associated	ECM-affiliated Proteins	sema domain, seven thrombospondin repeats (type 1 and type 1-like), transmembrane domain (TM) and short cytoplasmic domain, (semaphorin) 5B	B5ME80:C9JKR3:C9JTV9:C9JTX2:F8WAT5:H0Y5U2:Q9P283
SEMA6A	-0.12	5.88	0.452524	0.937087	Matrisome-associated	ECM-affiliated Proteins	sema domain, transmembrane domain (TM), and cytoplasmic domain, (semaphorin) 6A	B3KU01:D6RAG9:D6RCR0:E7ERF3:E9PDV9:H0Y8V9:Q9H2E6
SEMA6B	-0.16	6.8	0.498901	0.953839	Matrisome-associated	ECM-affiliated Proteins	sema domain, transmembrane domain (TM), and cytoplasmic domain, (semaphorin) 6B	Q9H3T3
SEMA6C	0.04	5.52	0.76747	1	Matrisome-associated	ECM-affiliated Proteins	sema domain, transmembrane domain (TM), and cytoplasmic domain, (semaphorin) 6C	Q9H3T2
SEMA6D	-0.33	5.2	0.0416904	0.809136	Matrisome-associated	ECM-affiliated Proteins	sema domain, transmembrane domain (TM), and cytoplasmic domain, (semaphorin) 6D	H0YL82:H0YM97:H0YMA6:H0YMP7:H0YMV0:Q8NFY4
SEMA7A	0.16	5.14	0.507516	0.957064	Matrisome-associated	ECM-affiliated Proteins	semaphorin 7A, GPI membrane anchor (John Milton Hagen blood group)	F5GYX3:H3BMF9:O75326
SFTA2	-0.07	-3.56	0.876736	1	Matrisome-associated	ECM-affiliated Proteins	surfactant associated 2	Q6UW10
SFTPA1	2.43	0.37	0.129851	0.821262	Matrisome-associated	ECM-affiliated Proteins	surfactant protein A1	B4DNW5:J3KPA7:Q8IWL2
SFTPA2	1.38	1.47	0.0729705	0.812798	Matrisome-associated	ECM-affiliated Proteins	surfactant protein A2	Q8IWL1:R4GMN3:X6REF7
SFTPB	1.81	1.38	0.225302	0.858704	Matrisome-associated	ECM-affiliated Proteins	surfactant protein B	D6W5L6:H0Y7V6:P07988:U3KQT2
SFTPC	0.66	2.53	0.0335308	0.809136	Matrisome-associated	ECM-affiliated Proteins	surfactant protein C	C9JYF6:E5RG20:E5RG93:E5RHW5:E5RI64:E5RI92:P11686
SFTPD	0.01	1.1	0.962431	1	Matrisome-associated	ECM-affiliated Proteins	surfactant protein D	P35247:Q5T0M2
AMH	0.32	2.27	0.218278	0.858704	Matrisome-associated	Secreted Factors	anti-Mullerian hormone	K7EJU5:P03971
ANGPT1	0.07	1.81	0.779599	1	Matrisome-associated	Secreted Factors	angiopoietin 1	B4DTQ9:E5RFF4:E7ERK4:Q15389
ANGPT2	0.78	3.22	0.391887	0.918579	Matrisome-associated	Secreted Factors	angiopoietin 2	E7EVQ3:O15123
ANGPT4	-0.33	-0.78	0.407455	0.918579	Matrisome-associated	Secreted Factors	angiopoietin 4	Q9Y264
ANGPTL1	-0.28	0.82	0.277067	0.878436	Matrisome-associated	Secreted Factors	angiopoietin-like 1	O95841
ANGPTL2	-0.25	4.42	0.364585	0.918579	Matrisome-associated	Secreted Factors	angiopoietin-like 2	Q8NCH7:Q9UKU9
ANGPTL3	0.13	-3.64	0.780501	1	Matrisome-associated	Secreted Factors	angiopoietin-like 3	Q9Y5C1
ANGPTL4	1.12	5.18	0.146577	0.831078	Matrisome-associated	Secreted Factors	angiopoietin-like 4	M0QZ51:M0R0N8:M0R2X8:M0R369:M0R3A2:Q9BY76
ANGPTL5	0.1	-2.2	0.775984	1	Matrisome-associated	Secreted Factors	angiopoietin-like 5	E9PKF7:Q86XS5
ANGPTL6	0.29	-0.83	0.495069	0.953839	Matrisome-associated	Secreted Factors	angiopoietin-like 6	K7EKF6:Q8NI99
ANGPTL7	0.81	0.6	0.0891067	0.812798	Matrisome-associated	Secreted Factors	angiopoietin-like 7	O43827
AREG	1.77	-2.07	0.167168	0.831078	Matrisome-associated	Secreted Factors	amphiregulin	D6RFX5:P15514
ARTN	0.24	0.55	0.400201	0.918579	Matrisome-associated	Secreted Factors	artemin	E9PIK2:E9PLG3:E9PN22:Q5T4W7
BDNF	0.19	3.15	0.823974	1	Matrisome-associated	Secreted Factors	brain-derived neurotrophic factor	E9PMP3:P23560
BMP10	1.01	-5.28	0.290974	0.892271	Matrisome-associated	Secreted Factors	bone morphogenetic protein 10	O95393
BMP15	-1.79	-7.16	0.123623	0.821262	Matrisome-associated	Secreted Factors	bone morphogenetic protein 15	O95972
BMP2	0.14	1.3	0.59587	0.999213	Matrisome-associated	Secreted Factors	bone morphogenetic protein 2	P12643
BMP3	0.57	0.09	0.265424	0.864795	Matrisome-associated	Secreted Factors	bone morphogenetic protein 3	P12645
BMP4	0.24	1.47	0.51796	0.962451	Matrisome-associated	Secreted Factors	bone morphogenetic protein 4	H0YLW3:H0YM53:H0YMP9:P12644:V9GYF1
BMP5	0.84	-2.01	0.144812	0.831078	Matrisome-associated	Secreted Factors	bone morphogenetic protein 5	B4E0Y4:P22003
BMP6	0.32	2.47	0.410251	0.918579	Matrisome-associated	Secreted Factors	bone morphogenetic protein 6	P22004
BMP7	-0.16	5.64	0.492419	0.953839	Matrisome-associated	Secreted Factors	bone morphogenetic protein 7	B1AKZ9:B1AL00:H0Y4B5:P18075
BMP8A	0.14	-0.14	0.589333	0.997064	Matrisome-associated	Secreted Factors	bone morphogenetic protein 8a	Q7Z5Y6
BMP8B	-0.2	2.51	0.284106	0.884683	Matrisome-associated	Secreted Factors	bone morphogenetic protein 8b	E7EMY8:P34820
BRINP2	-0.54	4.82	0.00872146	0.717637	Matrisome-associated	Secreted Factors	family with sequence similarity 5, member B	Q9C0B6
BRINP3	-0.54	3.73	0.00155147	0.527984	Matrisome-associated	Secreted Factors	family with sequence similarity 5, member C	B1AMP1:B7Z260:Q76B58
BTC	0.54	-0.1	0.205161	0.8537	Matrisome-associated	Secreted Factors	betacellulin	H0Y8Q5:P35070
C1QTNF9B	-0.09	0	0.934919	1	Matrisome-associated	Secreted Factors	C1q and tumor necrosis factor related protein 9B	B2RNN3
CBLN1	-0.34	6.87	0.0871054	0.812798	Matrisome-associated	Secreted Factors	cerebellin 1 precursor	H3BQD0:P23435
CBLN2	0.6	3.79	0.249944	0.858704	Matrisome-associated	Secreted Factors	cerebellin 2 precursor	J3KST0:J3QS23:Q8IUK8
CBLN3	-0.64	6.58	0.00739403	0.689714	Matrisome-associated	Secreted Factors	cerebellin 3 precursor	G3V2Y8:Q6UW01
CBLN4	-0.9	3.11	0.0549901	0.812798	Matrisome-associated	Secreted Factors	cerebellin 4 precursor	Q9NTU7
CCBE1	-0.02	0.85	0.971055	1	Matrisome-associated	Secreted Factors	collagen and calcium binding EGF domains 1	K7EQ81:Q6UXH8
CCL1	-1.09	-5.28	0.0908589	0.812798	Matrisome-associated	Secreted Factors	chemokine (C-C motif) ligand 1	P22362
CCL11	-1.84	-6.85	0.105199	0.812798	Matrisome-associated	Secreted Factors	chemokine (C-C motif) ligand 11	P51671
CCL13	1.37	-5.22	0.138971	0.826757	Matrisome-associated	Secreted Factors	chemokine (C-C motif) ligand 13	J3QLQ9:Q99616
CCL14	1.16	-2.78	0.013067	0.752355	Matrisome-associated	Secreted Factors	chemokine (C-C motif) ligand 14	K7END2:Q16627
CCL15	3.88	-4.83	0.00143995	0.525487	Matrisome-associated	Secreted Factors	chemokine (C-C motif) ligand 15	H7BYL4:Q16663
CCL16	0.2	-6.15	0.798757	1	Matrisome-associated	Secreted Factors	chemokine (C-C motif) ligand 16	H0YCC1:K7ELY7:O15467
CCL17	0.7	-4.29	0.173102	0.831078	Matrisome-associated	Secreted Factors	chemokine (C-C motif) ligand 17	Q92583
CCL18	0.68	-4.2	0.377753	0.918579	Matrisome-associated	Secreted Factors	chemokine (C-C motif) ligand 18 (pulmonary and activation-regulated)	P55774
CCL19	1.74	0.1	0.109997	0.812798	Matrisome-associated	Secreted Factors	chemokine (C-C motif) ligand 19	Q5VZ75:Q99731
CCL2	0.39	1.72	0.632284	1	Matrisome-associated	Secreted Factors	chemokine (C-C motif) ligand 2	J3KRT7:P13500
CCL20	2.19	-2.82	0.0119344	0.75227	Matrisome-associated	Secreted Factors	chemokine (C-C motif) ligand 20	P78556
CCL21	0.68	-2.64	0.232151	0.858704	Matrisome-associated	Secreted Factors	chemokine (C-C motif) ligand 21	O00585:Q5VZ73
CCL22	1.89	-3.73	0.0104821	0.746787	Matrisome-associated	Secreted Factors	chemokine (C-C motif) ligand 22	O00626
CCL23	1.66	-6.08	0.146225	0.831078	Matrisome-associated	Secreted Factors	chemokine (C-C motif) ligand 23	K7EMG9:P55773
CCL24	-0.92	-3.41	0.581412	0.993462	Matrisome-associated	Secreted Factors	chemokine (C-C motif) ligand 24	O00175
CCL25	-0.52	-2.67	0.525001	0.965644	Matrisome-associated	Secreted Factors	chemokine (C-C motif) ligand 25	C9JDZ7:O15444
CCL26	1.42	-4.61	0.0232938	0.789892	Matrisome-associated	Secreted Factors	chemokine (C-C motif) ligand 26	Q9Y258
CCL27	0.26	-0.31	0.316401	0.91701	Matrisome-associated	Secreted Factors	chemokine (C-C motif) ligand 27	Q9Y4X3
CCL28	0.49	0.29	0.187031	0.831742	Matrisome-associated	Secreted Factors	chemokine (C-C motif) ligand 28	D6RC73:Q9NRJ3
CCL3	2.73	-1.02	0.0493181	0.809136	Matrisome-associated	Secreted Factors	chemokine (C-C motif) ligand 3	P10147
CCL3L3	0.04	-1.73	0.962743	1	Matrisome-associated	Secreted Factors	chemokine (C-C motif) ligand 3-like 3	A8MVB7:P16619
CCL4	2.7	0.41	0.0385874	0.809136	Matrisome-associated	Secreted Factors	chemokine (C-C motif) ligand 4	P13236:Q7M4M2
CCL4L2	0.92	-0.75	0.260132	0.859144	Matrisome-associated	Secreted Factors	chemokine (C-C motif) ligand 4-like 2	F8W8W8:Q8NHW4
CCL5	0.7	0.09	0.294112	0.89502	Matrisome-associated	Secreted Factors	chemokine (C-C motif) ligand 5	K7EJM0:P13501
CCL7	1.68	-7.46	0.268302	0.866192	Matrisome-associated	Secreted Factors	chemokine (C-C motif) ligand 7	A8MVH1:A8MX17:P80098:Q7Z7Q8
CCL8	1.03	-3.5	0.145013	0.831078	Matrisome-associated	Secreted Factors	chemokine (C-C motif) ligand 8	P80075
CFC1	-0.51	-0.12	0.186558	0.831742	Matrisome-associated	Secreted Factors	cripto, FRL-1, cryptic family 1	P0CG37
CFC1B	0.37	-5.26	0.730417	1	Matrisome-associated	Secreted Factors	cripto, FRL-1, cryptic family 1B	P0CG36
CHRD	0.02	6.15	0.925378	1	Matrisome-associated	Secreted Factors	chordin	B7Z6F4:E7ESX1:Q9H2X0
CHRDL1	-1.01	5.12	0.00173281	0.540171	Matrisome-associated	Secreted Factors	chordin-like 1	D3YTA8:Q9BU40
CHRDL2	-0.63	-1.47	0.0872651	0.812798	Matrisome-associated	Secreted Factors	chordin-like 2	A8MQ10:H0YCU0:H0YDT1:Q6WN33:Q6WN34
CLCF1	0.81	-0.41	0.0362994	0.809136	Matrisome-associated	Secreted Factors	cardiotrophin-like cytokine factor 1	Q9UBD9
CNTF	0.69	0.28	0.0286974	0.809136	Matrisome-associated	Secreted Factors	ciliary neurotrophic factor	P26441
CRHBP	1.24	3.35	0.152342	0.831078	Matrisome-associated	Secreted Factors	corticotropin releasing hormone binding protein	D6RHH7:P24387
CRLF1	1.46	3.78	0.0461765	0.809136	Matrisome-associated	Secreted Factors	cytokine receptor-like factor 1	M0QZL6:O75462
CRLF3	0.22	3.24	0.194325	0.837949	Matrisome-associated	Secreted Factors	cytokine receptor-like factor 3	B4DJU5:J3KST8:J3QLS9:Q8IUI8
CRNN	0.2	-1.5	0.86846	1	Matrisome-associated	Secreted Factors	cornulin	Q9UBG3
CSF1	0.41	4.69	0.081664	0.812798	Matrisome-associated	Secreted Factors	colony stimulating factor 1 (macrophage)	E9PJA2:E9PKP4:E9PQ08:H7BY18:P09603
CSF2	0.96	-7.19	0.452721	0.937161	Matrisome-associated	Secreted Factors	colony stimulating factor 2 (granulocyte-macrophage)	P04141
CSF3	4.48	0.83	0.0256299	0.801113	Matrisome-associated	Secreted Factors	colony stimulating factor 3 (granulocyte)	J3KTH8:J3QRD4:J3QRX2:P09919:Q8N4W3
CSH1	2.56	-7.31	0.109774	0.812798	Matrisome-associated	Secreted Factors	chorionic somatomammotropin hormone 1 (placental lactogen)	A6NFB4:B1A4H2:P0DML2
CSH2	0.92	-5.11	0.517319	0.96212	Matrisome-associated	Secreted Factors	chorionic somatomammotropin hormone 2	A6NIT4:B1A4H9:H0YM39:P0DML3
CSHL1	1.63	-7.47	0.256776	0.858704	Matrisome-associated	Secreted Factors	chorionic somatomammotropin hormone-like 1	H0YKQ4:H7C3R7:J3QT06:Q14406
CTF1	0.2	1.76	0.358041	0.918579	Matrisome-associated	Secreted Factors	cardiotrophin 1	Q16619
CX3CL1	-0.4	6.37	0.306256	0.906968	Matrisome-associated	Secreted Factors	chemokine (C-X3-C motif) ligand 1	H3BSR6:H3BV86:J3QRA1:P78423
CXCL1	1.96	0.92	0.0437556	0.809136	Matrisome-associated	Secreted Factors	chemokine (C-X-C motif) ligand 1 (melanoma growth stimulating activity, alpha)	P09341
CXCL10	1.51	-1.43	0.0136697	0.752997	Matrisome-associated	Secreted Factors	chemokine (C-X-C motif) ligand 10	P02778
CXCL11	2.16	-0.95	0.0555026	0.812798	Matrisome-associated	Secreted Factors	chemokine (C-X-C motif) ligand 11	O14625
CXCL12	0.02	3.92	0.973422	1	Matrisome-associated	Secreted Factors	chemokine (C-X-C motif) ligand 12 (stromal cell-derived factor 1)	P48061
CXCL13	0.2	-2.38	0.644954	1	Matrisome-associated	Secreted Factors	chemokine (C-X-C motif) ligand 13	O43927
CXCL14	-1	5.64	0.0423524	0.809136	Matrisome-associated	Secreted Factors	chemokine (C-X-C motif) ligand 14	O95715
CXCL2	1.12	1.18	0.0525839	0.809136	Matrisome-associated	Secreted Factors	chemokine (C-X-C motif) ligand 2	P19875
CXCL3	-0.3	-0.79	0.651377	1	Matrisome-associated	Secreted Factors	chemokine (C-X-C motif) ligand 3	P19876
CXCL5	-0.09	0.67	0.784003	1	Matrisome-associated	Secreted Factors	chemokine (C-X-C motif) ligand 5	P42830
CXCL6	-0.33	-3.52	0.426506	0.92085	Matrisome-associated	Secreted Factors	chemokine (C-X-C motif) ligand 6 (granulocyte chemotactic protein 2)	D6RF92:P80162
CXCL8	2.36	0.87	0.0554076	0.812798	Matrisome-associated	Secreted Factors	interleukin 8	C9J4T6:P10145
CXCL9	1.23	-2.3	0.219891	0.858704	Matrisome-associated	Secreted Factors	chemokine (C-X-C motif) ligand 9	Q07325
DHH	-0.03	-2.27	0.943443	1	Matrisome-associated	Secreted Factors	desert hedgehog homolog (Drosophila)	O43323
EBI3	2.2	0.17	0.000143619	0.250315	Matrisome-associated	Secreted Factors	Epstein-Barr virus induced 3	Q14213
EDA	-0.14	1.49	0.549835	0.978881	Matrisome-associated	Secreted Factors	ectodysplasin A	D6RA95:Q92838
EGF	0.15	-0.18	0.654439	1	Matrisome-associated	Secreted Factors	epidermal growth factor (beta-urogastrone)	P01133
EGFL6	0.86	-1.23	0.199197	0.844514	Matrisome-associated	Secreted Factors	EGF-like-domain, multiple 6	Q8IUX8
EGFL7	0.34	5.5	0.0532468	0.809136	Matrisome-associated	Secreted Factors	EGF-like-domain, multiple 7	Q9UHF1:R4GMT3
EGFL8	0.22	4.21	0.331896	0.918579	Matrisome-associated	Secreted Factors	EGF-like-domain, multiple 8	Q5JP22:Q99944
EPGN	-0.86	-5.56	0.281938	0.882436	Matrisome-associated	Secreted Factors	epithelial mitogen homolog (mouse)	A0PK19:H3BM13:Q6UW88
EPO	-0.39	-2.77	0.279105	0.880702	Matrisome-associated	Secreted Factors	erythropoietin	P01588
EREG	-0.26	-3.84	0.6814	1	Matrisome-associated	Secreted Factors	epiregulin	O14944
FASLG	0.44	-4.08	0.484196	0.953839	Matrisome-associated	Secreted Factors	Fas ligand (TNF superfamily, member 6)	P48023
FGF1	0.04	7.98	0.875477	1	Matrisome-associated	Secreted Factors	fibroblast growth factor 1 (acidic)	B5MCF4:C9JDC5:C9JUP6:P05230
FGF10	0.2	-2.25	0.683032	1	Matrisome-associated	Secreted Factors	fibroblast growth factor 10	D6RG33:O15520
FGF11	-0.2	3.37	0.478581	0.953382	Matrisome-associated	Secreted Factors	fibroblast growth factor 11	I3L4N4:Q92914
FGF12	-0.23	5.29	0.317516	0.91811	Matrisome-associated	Secreted Factors	fibroblast growth factor 12	C9JEN8:C9JIN3:C9JUK8:H7C1L8:P61328
FGF13	-0.33	5.85	0.439462	0.929276	Matrisome-associated	Secreted Factors	fibroblast growth factor 13	B1AJW0:B1AK17:B1B1H9:Q92913
FGF14	-0.21	4.82	0.227278	0.858704	Matrisome-associated	Secreted Factors	fibroblast growth factor 14	Q92915
FGF16	-0.18	-4.19	0.779728	1	Matrisome-associated	Secreted Factors	fibroblast growth factor 16	H0Y5L6:O43320
FGF17	0.59	4.79	0.0108605	0.751127	Matrisome-associated	Secreted Factors	fibroblast growth factor 17	O60258
FGF18	0.45	-0.86	0.182439	0.831078	Matrisome-associated	Secreted Factors	fibroblast growth factor 18	O76093
FGF19	0.49	-3.62	0.412889	0.918579	Matrisome-associated	Secreted Factors	fibroblast growth factor 19	O95750
FGF2	-0.23	4.98	0.364123	0.918579	Matrisome-associated	Secreted Factors	fibroblast growth factor 2 (basic)	P09038
FGF20	0.32	-0.15	0.423943	0.91935	Matrisome-associated	Secreted Factors	fibroblast growth factor 20	H0YAT9:Q9NP95
FGF21	-0.31	-5.27	0.679253	1	Matrisome-associated	Secreted Factors	fibroblast growth factor 21	Q9NSA1
FGF22	0.08	1.3	0.752831	1	Matrisome-associated	Secreted Factors	fibroblast growth factor 22	K7ELB9:O60371:Q9HCT0
FGF23	0.69	-5.91	0.467264	0.944891	Matrisome-associated	Secreted Factors	fibroblast growth factor 23	Q9GZV9
FGF3	-0.59	0.6	0.358786	0.918579	Matrisome-associated	Secreted Factors	fibroblast growth factor 3 (murine mammary tumor virus integration site (v-int-2) oncogene homolog)	P11487
FGF4	0.55	-6.04	0.538224	0.972609	Matrisome-associated	Secreted Factors	fibroblast growth factor 4	P08620
FGF5	0.67	1.6	0.054197	0.812015	Matrisome-associated	Secreted Factors	fibroblast growth factor 5	H0Y9E2:P12034
FGF6	-0.09	-6.59	0.943229	1	Matrisome-associated	Secreted Factors	fibroblast growth factor 6	H0YGZ9:P10767
FGF7	0.21	-1.62	0.599466	1	Matrisome-associated	Secreted Factors	fibroblast growth factor 7 (keratinocyte growth factor)	H0YNE7:P21781
FGF8	-0.28	-2.1	0.521027	0.963405	Matrisome-associated	Secreted Factors	fibroblast growth factor 8 (androgen-induced)	P55075:R4GMQ3
FGF9	-0.19	3.64	0.323704	0.918579	Matrisome-associated	Secreted Factors	fibroblast growth factor 9 (glia-activating factor)	P31371
FGFBP1	0.57	-4.53	0.376143	0.918579	Matrisome-associated	Secreted Factors	fibroblast growth factor binding protein 1	Q14512
FGFBP2	0.88	-1.49	0.0392475	0.809136	Matrisome-associated	Secreted Factors	fibroblast growth factor binding protein 2	Q9BYJ0
FGFBP3	-0.19	2.42	0.369504	0.918579	Matrisome-associated	Secreted Factors	fibroblast growth factor binding protein 3	Q8TAT2
FLG	0.67	0.54	0.0712645	0.812798	Matrisome-associated	Secreted Factors	filaggrin	P20930
FLG2	1.46	-0.5	0.0971399	0.812798	Matrisome-associated	Secreted Factors	filaggrin family member 2	Q5D862
FLT3LG	0.34	1.42	0.236996	0.858704	Matrisome-associated	Secreted Factors	fms-related tyrosine kinase 3 ligand	M0QXI0:M0QYM9:M0R2K0:M0R3A6:P49771
FRZB	-0.17	3.71	0.48679	0.953839	Matrisome-associated	Secreted Factors	frizzled-related protein	Q92765
FST	0.1	-0.6	0.848445	1	Matrisome-associated	Secreted Factors	follistatin	H0YA75:H0YAF9:P19883
FSTL1	0.25	5.16	0.219547	0.858704	Matrisome-associated	Secreted Factors	follistatin-like 1	C9J5G4:H7C4W4:Q12841
FSTL3	0.25	3.88	0.233304	0.858704	Matrisome-associated	Secreted Factors	follistatin-like 3 (secreted glycoprotein)	K7EM71:K7ES54:O95633
GDF10	-0.1	3.05	0.65969	1	Matrisome-associated	Secreted Factors	growth differentiation factor 10	P55107
GDF11	-0.11	5.54	0.533812	0.96992	Matrisome-associated	Secreted Factors	growth differentiation factor 11	H0YI30:O95390
GDF15	1.79	-0.38	0.0026818	0.601525	Matrisome-associated	Secreted Factors	growth differentiation factor 15	Q99988
GDF2	-0.76	-5.42	0.375743	0.918579	Matrisome-associated	Secreted Factors	growth differentiation factor 2	Q9UK05
GDF3	-1.08	-6.59	0.265291	0.864601	Matrisome-associated	Secreted Factors	growth differentiation factor 3	Q9NR23
GDF5	-0.4	-2.63	0.366079	0.918579	Matrisome-associated	Secreted Factors	growth differentiation factor 5	P43026
GDF6	-0.37	-0.75	0.229648	0.858704	Matrisome-associated	Secreted Factors	growth differentiation factor 6	Q6KF10
GDF7	-0.07	0.48	0.816267	1	Matrisome-associated	Secreted Factors	growth differentiation factor 7	Q7Z4P5
GDF9	-0.24	0.65	0.36685	0.918579	Matrisome-associated	Secreted Factors	growth differentiation factor 9	O60383
GDNF	0.61	0.92	0.199502	0.844807	Matrisome-associated	Secreted Factors	glial cell derived neurotrophic factor	P39905
GH1	0.85	-0.37	0.59396	0.99873	Matrisome-associated	Secreted Factors	growth hormone 1	B1A4G9:P01241
GH2	3.14	-7.16	0.0666367	0.812798	Matrisome-associated	Secreted Factors	growth hormone 2	P01242
HBEGF	0.71	4.14	0.0478975	0.809136	Matrisome-associated	Secreted Factors	heparin-binding EGF-like growth factor	Q99075
HCFC1	0.07	5.97	0.609808	1	Matrisome-associated	Secreted Factors	host cell factor C1 (VP16-accessory protein)	A6NEM2:H7C1C4:P51610
HCFC2	-0.3	3.73	0.0793813	0.812798	Matrisome-associated	Secreted Factors	host cell factor C2	C0H5X3:F8VU09:Q9Y5Z7
HGF	0.68	1.14	0.051634	0.809136	Matrisome-associated	Secreted Factors	hepatocyte growth factor (hepapoietin A; scatter factor)	C9JDP4:C9JJ35:C9JS80:C9WSJ3:P14210
HGFAC	0.46	1.53	0.298297	0.899566	Matrisome-associated	Secreted Factors	HGF activator	D6RAR4:Q04756
HHIP	-0.46	4.52	0.133096	0.821889	Matrisome-associated	Secreted Factors	hedgehog interacting protein	Q96QV1
HRNR	-0.98	-1.66	0.0429606	0.809136	Matrisome-associated	Secreted Factors	hornerin	Q86YZ3
IFNA1	1.51	-5.26	0.0329364	0.809136	Matrisome-associated	Secreted Factors	interferon, alpha 1	P01562
IFNA10	2.58	-7.31	0.135777	0.823831	Matrisome-associated	Secreted Factors	interferon, alpha 10	P01566
IFNA13	0.09	-3.46	0.847997	1	Matrisome-associated	Secreted Factors	interferon, alpha 13	E9PB07:P01562
IFNA14	0	-7.6	1	1	Matrisome-associated	Secreted Factors	interferon, alpha 14	P01570
IFNA16	1.61	-7.47	0.259643	0.858704	Matrisome-associated	Secreted Factors	interferon, alpha 16	P05015
IFNA17	3.16	-7.15	0.0641961	0.812798	Matrisome-associated	Secreted Factors	interferon, alpha 17	P01571
IFNA2	0.35	-3.52	0.4439	0.932118	Matrisome-associated	Secreted Factors	interferon, alpha 2	P01563
IFNA21	-0.16	-2.97	0.621305	1	Matrisome-associated	Secreted Factors	interferon, alpha 21	P01568
IFNA4	0	-7.6	1	1	Matrisome-associated	Secreted Factors	interferon, alpha 4	P05014
IFNA5	-0.35	-5.76	0.581116	0.99339	Matrisome-associated	Secreted Factors	interferon, alpha 5	P01569
IFNA6	0.28	-2.13	0.543222	0.975805	Matrisome-associated	Secreted Factors	interferon, alpha 6	P05013
IFNA7	2.84	-7.25	0.099006	0.812798	Matrisome-associated	Secreted Factors	interferon, alpha 7	P01567
IFNA8	1.53	-4.29	0.014541	0.753742	Matrisome-associated	Secreted Factors	interferon, alpha 8	P32881
IFNB1	-0.43	-7.1	0.738596	1	Matrisome-associated	Secreted Factors	interferon, beta 1, fibroblast	P01574
IFNE	0.45	-1.67	0.349512	0.918579	Matrisome-associated	Secreted Factors	interferon, epsilon	Q86WN2
IFNG	0.06	-5.62	0.949228	1	Matrisome-associated	Secreted Factors	interferon, gamma	P01579
IFNK	1.62	-4.62	0.0625671	0.812798	Matrisome-associated	Secreted Factors	interferon, kappa	Q9P0W0
IFNW1	-0.23	-3.87	0.624825	1	Matrisome-associated	Secreted Factors	interferon, omega 1	P05000
IGF1	0.21	-1.85	0.597181	0.999485	Matrisome-associated	Secreted Factors	insulin-like growth factor 1 (somatomedin C)	P05019:Q13429
IGF2	0.54	3.46	0.173296	0.831078	Matrisome-associated	Secreted Factors	insulin-like growth factor 2 (somatomedin A)	P01344
IHH	0.17	-2.65	0.657579	1	Matrisome-associated	Secreted Factors	Indian hedgehog homolog (Drosophila)	Q14623
IL10	1.82	-4.47	0.032013	0.809136	Matrisome-associated	Secreted Factors	interleukin 10	P22301
IL11	-0.3	1.18	0.210196	0.85757	Matrisome-associated	Secreted Factors	interleukin 11	K7ESD5:P20809
IL12A	0.15	-0.07	0.662384	1	Matrisome-associated	Secreted Factors	interleukin 12A (natural killer cell stimulatory factor 1, cytotoxic lymphocyte maturation factor 1, p35)	E7ENE1:E9PGR3:P29459
IL12B	0.39	-4.46	0.540202	0.973868	Matrisome-associated	Secreted Factors	interleukin 12B (natural killer cell stimulatory factor 2, cytotoxic lymphocyte maturation factor 2, p40)	P29460
IL13	0.32	-3.01	0.393281	0.918579	Matrisome-associated	Secreted Factors	interleukin 13	P35225
IL15	0.15	0.49	0.621759	1	Matrisome-associated	Secreted Factors	interleukin 15	P40933
IL16	-0.01	5.11	0.954708	1	Matrisome-associated	Secreted Factors	interleukin 16 (lymphocyte chemoattractant factor)	H0YKB7:H0YLB1:H0YLH9:H0YLL1:H3BN12:H3BT15:H3BVH5:Q14005
IL17A	1.01	-6.89	0.446939	0.933711	Matrisome-associated	Secreted Factors	interleukin 17A	Q16552
IL17B	0.39	-3.51	0.36242	0.918579	Matrisome-associated	Secreted Factors	interleukin 17B	Q9UHF5
IL17C	0.01	-3.56	0.978677	1	Matrisome-associated	Secreted Factors	interleukin 17C	Q9P0M4
IL17D	-0.01	5.87	0.962636	1	Matrisome-associated	Secreted Factors	interleukin 17D	Q8TAD2
IL17F	-0.89	-5.4	0.253511	0.858704	Matrisome-associated	Secreted Factors	interleukin 17F	Q96PD4
IL18	1.73	1.56	0.0223325	0.786331	Matrisome-associated	Secreted Factors	interleukin 18 (interferon-gamma-inducing factor)	Q14116
IL19	-0.19	-7.05	0.881082	1	Matrisome-associated	Secreted Factors	interleukin 19	Q9UHD0
IL1A	2.28	-0.86	0.0306862	0.809136	Matrisome-associated	Secreted Factors	interleukin 1, alpha	P01583
IL1B	4.05	1.49	0.00155221	0.527984	Matrisome-associated	Secreted Factors	interleukin 1, beta	C9JSC2:C9JVK0:C9JWV2:P01584
IL1F10	3.74	-6.95	0.0439826	0.809136	Matrisome-associated	Secreted Factors	interleukin 1 family, member 10 (theta)	H7BXV3:Q8WWZ1
IL1RN	0.79	-1.45	0.0400003	0.809136	Matrisome-associated	Secreted Factors	interleukin 1 receptor antagonist	P18510
IL2	3.26	-7.12	0.0753961	0.812798	Matrisome-associated	Secreted Factors	interleukin 2	P60568
IL20	0.76	-7.26	0.598562	1	Matrisome-associated	Secreted Factors	interleukin 20	Q9NYY1
IL22	-0.39	-5.35	0.594476	0.998739	Matrisome-associated	Secreted Factors	interleukin 22	Q9GZX6
IL23A	-0.16	-1.4	0.590534	0.997458	Matrisome-associated	Secreted Factors	interleukin 23, alpha subunit p19	Q9NPF7
IL24	0.42	-3.94	0.409807	0.918579	Matrisome-associated	Secreted Factors	interleukin 24	E7ER64:E7ETP6:Q13007
IL25	0.99	-3.65	0.133046	0.821885	Matrisome-associated	Secreted Factors	interleukin 25	Q9H293
IL26	-0.62	-5.4	0.436738	0.927651	Matrisome-associated	Secreted Factors	interleukin 26	Q9NPH9
IL3	-0.64	-7.15	0.599427	1	Matrisome-associated	Secreted Factors	interleukin 3 (colony-stimulating factor, multiple)	P08700
IL34	-0.35	3.76	0.293608	0.894253	Matrisome-associated	Secreted Factors	interleukin 34	H3BPB7:J3QQT3:Q6ZMJ4
IL4	0.53	-5.35	0.534879	0.97078	Matrisome-associated	Secreted Factors	interleukin 4	P05112
IL5	0.04	-4.37	0.939652	1	Matrisome-associated	Secreted Factors	interleukin 5 (colony-stimulating factor, eosinophil)	C9JQP9:P05113
IL6	3.04	-0.08	0.0169948	0.777144	Matrisome-associated	Secreted Factors	interleukin 6 (interferon, beta 2)	B4DNQ5:B4DNV3:B5MC14:B5MC21:B5MCZ3:C9J5B0:P05231
IL7	-0.59	-0.89	0.0855036	0.812798	Matrisome-associated	Secreted Factors	interleukin 7	P13232:Q5FBY3:Q5FBY6
IL9	-0.19	-4.55	0.651839	1	Matrisome-associated	Secreted Factors	interleukin 9	P15248
INHA	-0.14	2.17	0.651115	1	Matrisome-associated	Secreted Factors	inhibin, alpha	P05111
INHBA	0.61	2.21	0.568293	0.98809	Matrisome-associated	Secreted Factors	inhibin, beta A	P08476
INHBB	-0.14	2.94	0.557202	0.982115	Matrisome-associated	Secreted Factors	inhibin, beta B	P09529
INHBC	-0.89	-2.65	0.0323248	0.809136	Matrisome-associated	Secreted Factors	inhibin, beta C	P55103
INHBE	-0.27	-0.67	0.544383	0.976425	Matrisome-associated	Secreted Factors	inhibin, beta E	F8VNP4:P58166
INS	-0.02	-4.44	0.983644	1	Matrisome-associated	Secreted Factors	insulin	A6XGL2:C9JNR5:P01308
INS-IGF2	-0.06	-3.93	0.910931	1	Matrisome-associated	Secreted Factors	INS-IGF2 readthrough transcript	F8WCM5
INSL3	0.88	-1.49	0.0535642	0.809136	Matrisome-associated	Secreted Factors	insulin-like 3 (Leydig cell)	M0QXQ3:P51460
INSL5	0.59	-2.88	0.142441	0.830814	Matrisome-associated	Secreted Factors	insulin-like 5	Q9Y5Q6
INSL6	0.16	-6.13	0.868933	1	Matrisome-associated	Secreted Factors	insulin-like 6	Q9Y581
ISM1	0.2	1.11	0.609048	1	Matrisome-associated	Secreted Factors	isthmin 1 homolog (zebrafish)	B1AKI9
ISM2	0.37	0.26	0.285265	0.885592	Matrisome-associated	Secreted Factors	isthmin 2 homolog (zebrafish)	G3V2Q2:G3XAI3:H7C4M8:H7C5B3:Q6H9L7
KITLG	-0.07	3.35	0.80076	1	Matrisome-associated	Secreted Factors	KIT ligand	P21583:S4R384:S4R442
LEFTY1	-0.04	0.88	0.878167	1	Matrisome-associated	Secreted Factors	left-right determination factor 1	O75610
LEFTY2	0.19	-2.54	0.700496	1	Matrisome-associated	Secreted Factors	left-right determination factor 2	O00292
LEP	1.16	-2.56	0.105163	0.812798	Matrisome-associated	Secreted Factors	leptin	P41159
LIF	2.81	-0.26	0.0239284	0.791347	Matrisome-associated	Secreted Factors	leukemia inhibitory factor (cholinergic differentiation factor)	P15018
LTA	1.11	-0.89	0.026165	0.803978	Matrisome-associated	Secreted Factors	lymphotoxin alpha (TNF superfamily, member 1)	P01374
LTB	0.4	-0.77	0.218059	0.858704	Matrisome-associated	Secreted Factors	lymphotoxin beta (TNF superfamily, member 3)	Q06643
MDK	-0.42	3.65	0.314108	0.915059	Matrisome-associated	Secreted Factors	midkine (neurite growth-promoting factor 2)	C9JHA4:E9PLM6:E9PPJ5:P21741
MEGF10	-0.44	5.19	0.0119225	0.75227	Matrisome-associated	Secreted Factors	multiple EGF-like-domains 10	Q96KG7
MEGF11	0.04	5.22	0.813504	1	Matrisome-associated	Secreted Factors	multiple EGF-like-domains 11	A6BM72:C9JYE7:H3BR81
MEGF6	-0.19	2.78	0.36008	0.918579	Matrisome-associated	Secreted Factors	multiple EGF-like-domains 6	H7C557:H7C5N9:O75095
MEGF8	0	7.21	0.978569	1	Matrisome-associated	Secreted Factors	multiple EGF-like-domains 8	F5GZG7:M0QZL2:M0R0Q0:Q7Z7M0
MEGF9	-0.23	6.09	0.0951566	0.812798	Matrisome-associated	Secreted Factors	multiple EGF-like-domains 9	C9J1K8:Q9H1U4
MST1	-0.1	3.51	0.599694	1	Matrisome-associated	Secreted Factors	macrophage stimulating 1 (hepatocyte growth factor-like)	F5H6L8:G3XAK1:H7C0F8:P26927
MSTN	0.03	0.48	0.90964	1	Matrisome-associated	Secreted Factors	myostatin	O14793
NGF	0.14	-0.86	0.738663	1	Matrisome-associated	Secreted Factors	nerve growth factor (beta polypeptide)	P01138
NODAL	-0.45	-1.18	0.174786	0.831078	Matrisome-associated	Secreted Factors	nodal homolog (mouse)	H7C0E4:Q96S42
NRG1	-0.36	2.48	0.285834	0.886263	Matrisome-associated	Secreted Factors	neuregulin 1	B7Z1E3:E5RHP6:E5RHQ1:E5RIG8:E7EX30:F8W9E3:H0YBA3:H0YCP0:H0YDC2:H7BXY2:Q02297
NRG2	0.11	3.45	0.549276	0.978798	Matrisome-associated	Secreted Factors	neuregulin 2	F5GZS7:F5H0N2:O14511
NRG3	-0.23	3.96	0.260618	0.860006	Matrisome-associated	Secreted Factors	neuregulin 3	D9ZHQ3:D9ZHQ6:D9ZHQ7:D9ZHQ8:P56975:R4GNI6
NRG4	0.03	2.2	0.903454	1	Matrisome-associated	Secreted Factors	neuregulin 4	E9PJI7:F8W729:H3BP63:Q0P6N6:Q7Z663:Q8WWG1
NRTN	-0.28	-2.48	0.597245	0.999552	Matrisome-associated	Secreted Factors	neurturin	Q99748
NTF3	-0.65	0.5	0.292321	0.89348	Matrisome-associated	Secreted Factors	neurotrophin 3	P20783
NTF4	0.37	-5.19	0.570583	0.989471	Matrisome-associated	Secreted Factors	neurotrophin 4	E7EP46:M0QZQ0:M0R0X2:P34130
OSM	2.51	-0.54	0.00363406	0.617022	Matrisome-associated	Secreted Factors	oncostatin M	B5MC70:B5MCX1:P13725
PDGFA	0.42	4.61	0.0281881	0.809136	Matrisome-associated	Secreted Factors	platelet-derived growth factor alpha polypeptide	H7BYW6:P04085
PDGFB	0.22	4.24	0.239102	0.858704	Matrisome-associated	Secreted Factors	platelet-derived growth factor beta polypeptide (simian sarcoma viral (v-sis) oncogene homolog)	A9UJN9:A9UJP0:P01127
PDGFC	-0.34	2.83	0.0868987	0.812798	Matrisome-associated	Secreted Factors	platelet derived growth factor C	B4E3A5:H0Y9N2:J3KN71:Q9NRA1
PDGFD	-0.28	1.23	0.405809	0.918579	Matrisome-associated	Secreted Factors	platelet derived growth factor D	H0YD37:Q9GZP0
PF4	2.6	-4.45	0.00371644	0.619583	Matrisome-associated	Secreted Factors	platelet factor 4	P02776
PF4V1	1.48	-5.41	0.0398221	0.809136	Matrisome-associated	Secreted Factors	platelet factor 4 variant 1	P10720
PGF	-0.13	2.22	0.696011	1	Matrisome-associated	Secreted Factors	placental growth factor	G3XA84:P49763
PIK3IP1	-0.17	5.59	0.377547	0.918579	Matrisome-associated	Secreted Factors	phosphoinositide-3-kinase interacting protein 1	C9JMK5:Q96FE7
PPBP	3.25	-3.59	0.0013497	0.521093	Matrisome-associated	Secreted Factors	pro-platelet basic protein (chemokine (C-X-C motif) ligand 7)	P02775
PRL	0.02	-0.33	0.989242	1	Matrisome-associated	Secreted Factors	prolactin	P01236
PSPN	0.36	2.38	0.193133	0.836595	Matrisome-associated	Secreted Factors	persephin	M0QYK2:O60542
PTN	-0.7	7.09	0.00176253	0.540171	Matrisome-associated	Secreted Factors	pleiotrophin	C9JR52:P21246
RPTN	1.69	-6.09	0.0923247	0.812798	Matrisome-associated	Secreted Factors	repetin	Q6XPR3
S100A1	0.08	3.7	0.840209	1	Matrisome-associated	Secreted Factors	S100 calcium binding protein A1	P23297:Q5T7Y4:Q5T7Y5:Q5T7Y6
S100A10	0.43	4.36	0.031041	0.809136	Matrisome-associated	Secreted Factors	S100 calcium binding protein A10	P60903
S100A11	1.35	3.57	0.0059084	0.66545	Matrisome-associated	Secreted Factors	S100 calcium binding protein A11	P31949
S100A12	0.74	0.37	0.303923	0.904928	Matrisome-associated	Secreted Factors	S100 calcium binding protein A12	P80511
S100A13	-0.16	6.06	0.530448	0.96868	Matrisome-associated	Secreted Factors	S100 calcium binding protein A13	Q99584
S100A14	0.01	-0.36	0.984527	1	Matrisome-associated	Secreted Factors	S100 calcium binding protein A14	Q9HCY8
S100A16	-0.36	5.12	0.0673272	0.812798	Matrisome-associated	Secreted Factors	S100 calcium binding protein A16	Q96FQ6
S100A2	0.13	-0.78	0.642088	1	Matrisome-associated	Secreted Factors	S100 calcium binding protein A2	P29034:Q5RHS7:R4GN49
S100A3	0.5	-2.13	0.403602	0.918579	Matrisome-associated	Secreted Factors	S100 calcium binding protein A3	P33764
S100A4	0.68	1.42	0.0722732	0.812798	Matrisome-associated	Secreted Factors	S100 calcium binding protein A4	P26447
S100A5	0.31	-4.28	0.54907	0.978775	Matrisome-associated	Secreted Factors	S100 calcium binding protein A5	P33763:Q52LE7
S100A6	0.25	6.02	0.185787	0.831742	Matrisome-associated	Secreted Factors	S100 calcium binding protein A6	P06703:R4GN98
S100A7	1.03	-2.86	0.07925	0.812798	Matrisome-associated	Secreted Factors	S100 calcium binding protein A7	P31151
S100A7A	-0.2	-6.12	0.802704	1	Matrisome-associated	Secreted Factors	S100 calcium binding protein A7A	Q86SG5
S100A7L2	0.14	-7.35	0.914473	1	Matrisome-associated	Secreted Factors	S100 calcium binding protein A7-like 2	Q5SY68
S100A8	0.97	2.93	0.12245	0.821109	Matrisome-associated	Secreted Factors	S100 calcium binding protein A8	P05109
S100A9	1.21	3.62	0.0194455	0.781979	Matrisome-associated	Secreted Factors	S100 calcium binding protein A9	P06702
S100B	0.13	8.54	0.625802	1	Matrisome-associated	Secreted Factors	S100 calcium binding protein B	A8MRB1:P04271
S100G	0.4	-7.31	0.753429	1	Matrisome-associated	Secreted Factors	S100 calcium binding protein G	P29377
S100P	0.59	-1.25	0.0956241	0.812798	Matrisome-associated	Secreted Factors	S100 calcium binding protein P	P25815
S100Z	0.67	-2.49	0.136062	0.824172	Matrisome-associated	Secreted Factors	S100 calcium binding protein Z	Q8WXG8
SCUBE1	0.84	1.23	0.0128806	0.75227	Matrisome-associated	Secreted Factors	signal peptide, CUB domain, EGF-like 1	B1AH90:H0Y4Y9:Q8IWY4
SCUBE2	-0.26	2.78	0.189228	0.832308	Matrisome-associated	Secreted Factors	signal peptide, CUB domain, EGF-like 2	E7EQD6:H0YD28:H0YDN3:H0YEB3:H0YEI5:Q9NQ36
SCUBE3	0.06	0.85	0.824075	1	Matrisome-associated	Secreted Factors	signal peptide, CUB domain, EGF-like 3	Q8IX30
SFRP1	0	4.64	0.991526	1	Matrisome-associated	Secreted Factors	secreted frizzled-related protein 1	Q6ZSL4:Q8N474
SFRP2	0.33	2.52	0.70219	1	Matrisome-associated	Secreted Factors	secreted frizzled-related protein 2	Q96HF1
SFRP4	0.44	1.51	0.170778	0.831078	Matrisome-associated	Secreted Factors	secreted frizzled-related protein 4	C9JMJ2:Q6FHJ7
SFRP5	-0.52	1.23	0.195283	0.839701	Matrisome-associated	Secreted Factors	secreted frizzled-related protein 5	Q5T4F7
SHH	-0.03	1.24	0.924332	1	Matrisome-associated	Secreted Factors	sonic hedgehog homolog (Drosophila)	C9JC48:F8WB84:F8WEH4:Q15465
TCHH	0.33	0.2	0.405855	0.918579	Matrisome-associated	Secreted Factors	trichohyalin	Q07283
TCHHL1	0.3	-6.94	0.786933	1	Matrisome-associated	Secreted Factors	trichohyalin-like 1	Q5QJ38
TDGF1	-0.36	0.16	0.645194	1	Matrisome-associated	Secreted Factors	teratocarcinoma-derived growth factor 1	F5H1T8:P13385
TGFA	-0.09	4.01	0.607556	1	Matrisome-associated	Secreted Factors	transforming growth factor, alpha	E7EPT6:F8VNR3:F8WA74:H0Y6S5:P01135
TGFB1	0.64	3.7	0.0183092	0.781979	Matrisome-associated	Secreted Factors	transforming growth factor, beta 1	M0R2S0:P01137
TGFB2	-0.43	3.13	0.0684414	0.812798	Matrisome-associated	Secreted Factors	transforming growth factor, beta 2	P61812
TGFB3	0.73	4.84	0.0739526	0.812798	Matrisome-associated	Secreted Factors	transforming growth factor, beta 3	P10600:Q8WV88
THPO	-0.01	1.47	0.983423	1	Matrisome-associated	Secreted Factors	thrombopoietin	F8W6L1:P40225
TNF	1.7	-2.44	0.00955575	0.736814	Matrisome-associated	Secreted Factors	tumor necrosis factor (TNF superfamily, member 2)	P01375
TNFSF10	-0.33	3.02	0.633519	1	Matrisome-associated	Secreted Factors	tumor necrosis factor (ligand) superfamily, member 10	H7C246:P50591
TNFSF11	-2.1	-4.81	0.0109632	0.75227	Matrisome-associated	Secreted Factors	tumor necrosis factor (ligand) superfamily, member 11	O14788
TNFSF12	0.21	5.11	0.197806	0.842061	Matrisome-associated	Secreted Factors	tumor necrosis factor (ligand) superfamily, member 12	C0H5Y4:O43508
TNFSF13	-0.06	4.91	0.734972	1	Matrisome-associated	Secreted Factors	tumor necrosis factor (ligand) superfamily, member 13	C9JF68:C9JFN2:K7EJ28:O75888
TNFSF13B	0.78	1.37	0.0170624	0.778086	Matrisome-associated	Secreted Factors	tumor necrosis factor (ligand) superfamily, member 13b	Q9Y275
TNFSF14	2.4	-1.1	0.00697993	0.687409	Matrisome-associated	Secreted Factors	tumor necrosis factor (ligand) superfamily, member 14	O43557
TNFSF15	0.54	-2.48	0.21943	0.858704	Matrisome-associated	Secreted Factors	tumor necrosis factor (ligand) superfamily, member 15	O95150:X6R8I9
TNFSF18	0.45	-1.75	0.30207	0.903372	Matrisome-associated	Secreted Factors	tumor necrosis factor (ligand) superfamily, member 18	Q9UNG2
TNFSF4	0.18	1.46	0.533244	0.969531	Matrisome-associated	Secreted Factors	tumor necrosis factor (ligand) superfamily, member 4	P23510:Q8IV74
TNFSF8	0.33	-1.91	0.390428	0.918579	Matrisome-associated	Secreted Factors	tumor necrosis factor (ligand) superfamily, member 8	P32971
TNFSF9	0.87	1.78	0.138254	0.826165	Matrisome-associated	Secreted Factors	tumor necrosis factor (ligand) superfamily, member 9	P41273
TPO	2.22	0.34	0.0415671	0.809136	Matrisome-associated	Secreted Factors	thyroid peroxidase	C9J511:C9JFW0:E9PFM6:H0Y6H4:H7BZH8:H7C1F5:H7C5B6:P07202
VEGFA	-0.78	5.22	0.121966	0.821091	Matrisome-associated	Secreted Factors	vascular endothelial growth factor A	A2A2V4:H0YBI8:H0YBZ0:H3BLW8:J3KPA4:P15692
VEGFB	0.09	5.93	0.730913	1	Matrisome-associated	Secreted Factors	vascular endothelial growth factor B	H0YGB6:P49765
VEGFC	0.22	1.16	0.529142	0.967806	Matrisome-associated	Secreted Factors	vascular endothelial growth factor C	P49767
VWC2	-0.11	4.42	0.499929	0.953839	Matrisome-associated	Secreted Factors	von Willebrand factor C domain containing 2	Q2TAL6
VWC2L	-0.25	1.25	0.491358	0.953839	Matrisome-associated	Secreted Factors	von Willebrand factor C domain-containing protein 2-like	B2RUY7:B7ZW27
WFIKKN1	0.71	1.98	0.0255046	0.801113	Matrisome-associated	Secreted Factors	WAP, follistatin/kazal, immunoglobulin, kunitz and netrin domain containing 1	Q96NZ8
WFIKKN2	0.79	1.04	0.0203872	0.786331	Matrisome-associated	Secreted Factors	WAP, follistatin/kazal, immunoglobulin, kunitz and netrin domain containing 2	C9J6G4:Q8TEU8
WIF1	-1.15	5.75	0.0263064	0.804598	Matrisome-associated	Secreted Factors	WNT inhibitory factor 1	F5H8A3:H0YFK7:Q9Y5W5
WNT1	-0.51	-0.28	0.358888	0.918579	Matrisome-associated	Secreted Factors	wingless-type MMTV integration site family, member 1	P04628
WNT10A	-0.42	0.16	0.17628	0.831078	Matrisome-associated	Secreted Factors	wingless-type MMTV integration site family, member 10A	H7BZB8:Q9GZT5
WNT10B	0.11	4.15	0.73577	1	Matrisome-associated	Secreted Factors	wingless-type MMTV integration site family, member 10B	B5MCC8:C9J3H3:C9JCI2:O00744:Q4VAJ4
WNT11	0.18	0.47	0.498404	0.953839	Matrisome-associated	Secreted Factors	wingless-type MMTV integration site family, member 11	O96014
WNT16	-0.18	-0.59	0.728619	1	Matrisome-associated	Secreted Factors	wingless-type MMTV integration site family, member 16	E9PH60:Q9UBV4
WNT2	0.24	-0.14	0.590044	0.997308	Matrisome-associated	Secreted Factors	wingless-type MMTV integration site family member 2	C9JUI2:F8WDR1:P09544
WNT2B	0.21	3.51	0.339525	0.918579	Matrisome-associated	Secreted Factors	wingless-type MMTV integration site family, member 2B	Q5TEH8:Q93097
WNT3	-0.29	2.99	0.379847	0.918579	Matrisome-associated	Secreted Factors	wingless-type MMTV integration site family, member 3	P56703
WNT3A	0.12	-5.03	0.866835	1	Matrisome-associated	Secreted Factors	wingless-type MMTV integration site family, member 3A	P56704
WNT4	-0.5	1.21	0.106541	0.812798	Matrisome-associated	Secreted Factors	wingless-type MMTV integration site family, member 4	B1AJZ6:H0Y663:P56705
WNT5A	0.19	2.26	0.372386	0.918579	Matrisome-associated	Secreted Factors	wingless-type MMTV integration site family, member 5A	C9J8I8:P41221
WNT5B	0.07	2.14	0.761457	1	Matrisome-associated	Secreted Factors	wingless-type MMTV integration site family, member 5B	F5GYM2:F5H034:F5H364:F5H7Q6:Q9H1J7
WNT6	0.17	1.87	0.712537	1	Matrisome-associated	Secreted Factors	wingless-type MMTV integration site family, member 6	Q9Y6F9
WNT7A	-0.76	2.3	0.0397194	0.809136	Matrisome-associated	Secreted Factors	wingless-type MMTV integration site family, member 7A	O00755
WNT7B	-0.65	2.91	0.0146993	0.753742	Matrisome-associated	Secreted Factors	wingless-type MMTV integration site family, member 7B	A8K0G1:B8A595:B8A597:B8A598:P56706
WNT8A	-0.46	-1.26	0.344556	0.918579	Matrisome-associated	Secreted Factors	wingless-type MMTV integration site family, member 8A	D6RF47:D6RF94:Q9H1J5
WNT8B	0.3	-2.99	0.420693	0.918579	Matrisome-associated	Secreted Factors	wingless-type MMTV integration site family, member 8B	Q93098
WNT9A	0.24	1.04	0.53122	0.96868	Matrisome-associated	Secreted Factors	wingless-type MMTV integration site family, member 9A	O14904
WNT9B	0.15	-1.26	0.617897	1	Matrisome-associated	Secreted Factors	wingless-type MMTV integration site family, member 9B	E7EPC3:I3L0L8:O14905
XCL1	-0.31	-3.48	0.498993	0.953839	Matrisome-associated	Secreted Factors	chemokine (C motif) ligand 1	P47992
XCL2	-0.24	-5.39	0.765733	1	Matrisome-associated	Secreted Factors	chemokine (C motif) ligand 2	Q9UBD3
ZFP91	-0.03	6.16	0.779512	1	Matrisome-associated	Secreted Factors	zinc finger protein 91 homolog (mouse)	Q96JP5

## Sheet: Male_brain_age
Gene Symbol	logFC_20-39yo/60-79yo	edgeR_logCPM	QLF_pvalue	QLF_FDR	Division	Category	Gene Name	UniProt_IDs
COL10A1	-1	-1.21	0.00714824	0.143333	Core matrisome	Collagens	collagen, type X, alpha 1	Q03692:Q5QPC7:Q5QPC8
COL11A1	-0.07	4.27	0.808132	0.979693	Core matrisome	Collagens	collagen, type XI, alpha 1	C9JMN2:H7C381:P12107
COL11A2	-0.29	5.02	0.22584	0.644817	Core matrisome	Collagens	collagen, type XI, alpha 2	A2AAS7:H0Y3B3:H0Y3B5:H0Y3M9:H0YHM5:H0YHM9:H0YIS1:P13942:Q4VXY6
COL12A1	-0.21	3.18	0.415083	0.795813	Core matrisome	Collagens	collagen, type XII, alpha 1	D6RGG3:H0Y4P7:H0Y5N9:H0Y991:Q99715
COL13A1	-0.4	4.16	0.300245	0.711192	Core matrisome	Collagens	collagen, type XIII, alpha 1	E7ES46:E7ES47:E7ES49:E7ES50:E7ES51:E7ES55:E7ES56:E7EX21:E9PEG9:G5E987:H7BYT9:H7BZB6:Q5TAT6
COL14A1	0.81	1.61	0.0929361	0.460668	Core matrisome	Collagens	collagen, type XIV, alpha 1	H0YBB2:J3QT75:J3QT83:Q05707:Q4G0W3
COL15A1	-0.12	1.2	0.686569	0.924204	Core matrisome	Collagens	collagen, type XV, alpha 1	P39059
COL16A1	0.5	6.62	0.111545	0.49737	Core matrisome	Collagens	collagen, type XVI, alpha 1	A6NCT7:A6NDR9:H7BY97:H7BZL8:H7C3F0:Q07092
COL17A1	-0.59	1.4	0.0447358	0.33556	Core matrisome	Collagens	collagen, type XVII, alpha 1	A2A2Y8:H0Y420:Q9UMD9
COL18A1	0.25	5.39	0.479114	0.833914	Core matrisome	Collagens	collagen, type XVIII, alpha 1	H7BXV5:H7C457:P39060
COL19A1	-0.53	1.11	0.1866	0.604643	Core matrisome	Collagens	collagen, type XIX, alpha 1	Q14993:Q5JVU1
COL1A1	1.12	3.17	0.050332	0.353525	Core matrisome	Collagens	collagen, type I, alpha 1	I3L3H7:P02452
COL1A2	0.74	4.01	0.0717659	0.415832	Core matrisome	Collagens	collagen, type I, alpha 2	P08123
COL20A1	0.06	3.63	0.861647	1	Core matrisome	Collagens	collagen, type XX, alpha 1	B7ZBI4:B7ZBI5:Q9P218
COL21A1	1.09	2.39	0.0333518	0.291504	Core matrisome	Collagens	collagen, type XXI, alpha 1	A6PVD9:F5GZK2:H0Y4C9:H0YDH6:Q96P44
COL22A1	-0.13	2.18	0.780488	0.964669	Core matrisome	Collagens	collagen, type XXII, alpha 1	H0YAX7:Q8NFW1
COL23A1	-0.21	2.36	0.380601	0.777047	Core matrisome	Collagens	collagen, type XXIII, alpha 1	Q86Y22
COL24A1	-0.2	3.52	0.744926	0.943773	Core matrisome	Collagens	collagen, type XXIV, alpha 1	E9PNK8:F8WDM8:H0YCZ7:Q17RW2
COL25A1	-1.22	2	0.0583339	0.377103	Core matrisome	Collagens	collagen, type XXV, alpha 1	A8MWQ5:D6R8Y2:E9PNV9:H0YAE1:Q9BXS0
COL26A1	-0.97	4.05	0.000240377	0.0324398	Core matrisome	Collagens	EMI domain containing 2	C9JPW4:Q96A83
COL27A1	-0.57	6.9	0.234103	0.654483	Core matrisome	Collagens	collagen, type XXVII, alpha 1	H0YD40:Q5T1U7:Q8IZC6
COL28A1	0.02	2.46	0.95606	1	Core matrisome	Collagens	collagen, type XXVIII, alpha 1	H7BZU0:H7C3P2:Q2UY09
COL2A1	0.59	0.61	0.318119	0.729013	Core matrisome	Collagens	collagen, type II, alpha 1	P02458
COL3A1	0.48	1.76	0.276992	0.69112	Core matrisome	Collagens	collagen, type III, alpha 1	E7ENY8:H7C435:P02461
COL4A1	-0.27	4.03	0.618313	0.895605	Core matrisome	Collagens	collagen, type IV, alpha 1	F5H5K0:P02462
COL4A2	-0.09	4.59	0.833374	0.993564	Core matrisome	Collagens	collagen, type IV, alpha 2	A2A352:P08572
COL4A3	0.22	2.47	0.511993	0.85313	Core matrisome	Collagens	collagen, type IV, alpha 3 (Goodpasture antigen)	H7BXM4:Q01955
COL4A4	0.04	2.16	0.906483	1	Core matrisome	Collagens	collagen, type IV, alpha 4	J3KNM7:P53420
COL4A5	0.56	4.97	0.0381094	0.310895	Core matrisome	Collagens	collagen, type IV, alpha 5	H0Y998:H0Y9H0:H0Y9R8:P29400
COL4A6	0.52	0.57	0.446242	0.821846	Core matrisome	Collagens	collagen, type IV, alpha 6	A8MXH5:B4DZ39:F5H3Q5:F5H851:Q14031
COL5A1	0.09	3.61	0.831492	0.992394	Core matrisome	Collagens	collagen, type V, alpha 1	H7BY82:P20908
COL5A2	-0.14	4.37	0.798129	0.974716	Core matrisome	Collagens	collagen, type V, alpha 2	P05997
COL5A3	0.51	6.51	0.291056	0.709218	Core matrisome	Collagens	collagen, type V, alpha 3	P25940
COL6A1	0.19	7.46	0.453435	0.821846	Core matrisome	Collagens	collagen, type VI, alpha 1	P12109
COL6A2	0.56	4.59	0.14738	0.558628	Core matrisome	Collagens	collagen, type VI, alpha 2	C9JH44:H7C0M5:P12110
COL6A3	0.37	1.91	0.496711	0.848072	Core matrisome	Collagens	collagen, type VI, alpha 3	C9JNG9:E7ENL6:E9PCV6:I3L392:P12111
COL6A5	-0.01	-2.46	0.986605	1	Core matrisome	Collagens	collagen, type XXIX, alpha 1	A8TX70:E9PAL5:F8W8G8:H0Y393:H0Y935:H0Y9T2
COL6A6	0.64	-0.73	0.179575	0.597343	Core matrisome	Collagens	collagen, type VI, alpha 6	A6NMZ7:F8W6Y7:H0Y940:H0YA33
COL7A1	0.15	5.96	0.591777	0.886085	Core matrisome	Collagens	collagen, type VII, alpha 1	C9JBL3:Q02388
COL8A1	0.26	1.54	0.665972	0.924204	Core matrisome	Collagens	collagen, type VIII, alpha 1	C9JTN9:P27658
COL8A2	0.04	2.38	0.888339	1	Core matrisome	Collagens	collagen, type VIII, alpha 2	E9PP49:P25067
COL9A1	-0.07	4.25	0.849346	1	Core matrisome	Collagens	collagen, type IX, alpha 1	A6NEQ6:P20849
COL9A2	0.45	6.35	0.127951	0.527923	Core matrisome	Collagens	collagen, type IX, alpha 2	B1AKJ1:B1AKJ3:H0Y409:Q14055
COL9A3	0.22	5.84	0.410956	0.793353	Core matrisome	Collagens	collagen, type IX, alpha 3	Q14050:Q4VXW1
ABI3BP	0.7	2.91	0.0891626	0.456982	Core matrisome	ECM Glycoproteins	ABI family, member 3 (NESH) binding protein	B4DSV9:D3YTG3:E9PPR9:E9PRB5:H0Y897:H0YCG4:H0YCP4:H0YDN0:H0YDW0:H0YEA0:H0YEL2:H0YF18:H0YF57:H7C4H3:H7C4N5:H7C4S3:H7C4T1:H7C4X4:H7C524:H7C556:H7C5S3:Q5JPC9:Q7Z7G0
ADIPOQ	-1.31	-3.17	0.0232129	0.244988	Core matrisome	ECM Glycoproteins	adiponectin, C1Q and collagen domain containing	Q15848
AEBP1	1.45	5.89	0.0155448	0.207658	Core matrisome	ECM Glycoproteins	AE binding protein 1	C9JLQ8:H7C0W8:H7C1J5:H7C391:H7C3D7:H7C4B5:Q8IUX7
AGRN	-0.25	6.4	0.184284	0.603923	Core matrisome	ECM Glycoproteins	agrin	H0Y5U1:O00468
AMBN	-2.19	0.16	0.007284	0.144742	Core matrisome	ECM Glycoproteins	ameloblastin (enamel matrix protein)	Q9NP70
AMELX	-0.03	-6.06	0.971369	1	Core matrisome	ECM Glycoproteins	amelogenin (amelogenesis imperfecta 1, X-linked)	Q99217
AMELY	4.78	-6.35	0.0309724	0.283539	Core matrisome	ECM Glycoproteins	amelogenin, Y-linked	J3KPK5:Q99218
BGLAP	0.68	2.06	0.0125863	0.188222	Core matrisome	ECM Glycoproteins	bone gamma-carboxyglutamate (gla) protein	P02818
BMPER	-0.52	2.91	0.0088231	0.157927	Core matrisome	ECM Glycoproteins	BMP binding endothelial regulator	C9JY72:F8WDG9:G5E9K4:Q8N8U9
BSPH1	-0.59	-4.85	0.348528	0.754315	Core matrisome	ECM Glycoproteins	binder of sperm protein homolog 1	Q075Z2
CDCP2	-0.22	-3.5	0.582084	0.886085	Core matrisome	ECM Glycoproteins	CUB domain containing protein 2	Q5VXM1
CILP	0.41	0.1	0.0955955	0.466684	Core matrisome	ECM Glycoproteins	cartilage intermediate layer protein, nucleotide pyrophosphohydrolase	O75339
CILP2	-0.6	0.1	0.082701	0.440827	Core matrisome	ECM Glycoproteins	cartilage intermediate layer protein 2	K7EPJ4:Q8IUL8
COCH	-0.65	4.22	0.243593	0.660438	Core matrisome	ECM Glycoproteins	coagulation factor C homolog, cochlin (Limulus polyphemus)	E7EN67:G3V4C4:G3V5G6:G3V5V4:G3V5X3:H0YJJ0:H0YJW4:O43405:Q96IU6
COLQ	0.13	3.14	0.509547	0.85313	Core matrisome	ECM Glycoproteins	collagen-like tail subunit (single strand of homotrimer) of asymmetric acetylcholinesterase	C9JBB2:F8WA67:Q9Y215:S4R408
COMP	0.44	0.56	0.637592	0.909592	Core matrisome	ECM Glycoproteins	cartilage oligomeric matrix protein	B4DKJ3:G3XAP6:P49747
CRELD1	-0.36	6.06	0.0655498	0.3977	Core matrisome	ECM Glycoproteins	cysteine-rich with EGF-like domains 1	F8WBY3:H7C2L3:Q96HD1
CRELD2	0.1	4.34	0.436387	0.815852	Core matrisome	ECM Glycoproteins	cysteine-rich with EGF-like domains 2	A6PWM2:Q6UXH1
CRIM1	0.02	5.62	0.943476	1	Core matrisome	ECM Glycoproteins	cysteine rich transmembrane BMP regulator 1 (chordin-like)	H7C1Z0:H7C2T6:H7C458:Q9NZV1
CRISPLD1	-0.36	2.5	0.341805	0.746578	Core matrisome	ECM Glycoproteins	cysteine-rich secretory protein LCCL domain containing 1	B7Z8V9:E5RJS4:Q9H336
CRISPLD2	-0.44	3.4	0.475344	0.830574	Core matrisome	ECM Glycoproteins	cysteine-rich secretory protein LCCL domain containing 2	H3BS62:H3BSZ9:H3BTI0:H3BTP0:J3QKP2:Q9H0B8
CTHRC1	-0.46	0.26	0.0365812	0.305171	Core matrisome	ECM Glycoproteins	collagen triple helix repeat containing 1	E5RK99:E7EVQ5:Q96CG8
DMBT1	1.16	-0.16	0.0496808	0.353108	Core matrisome	ECM Glycoproteins	deleted in malignant brain tumors 1	Q9UGM3
DMP1	-0.62	-4.76	0.37467	0.770151	Core matrisome	ECM Glycoproteins	dentin matrix acidic phosphoprotein 1	Q13316
DPT	-0.08	-0.93	0.806347	0.978883	Core matrisome	ECM Glycoproteins	dermatopontin	Q07507
DSPP	-0.58	-5.54	0.417813	0.797945	Core matrisome	ECM Glycoproteins	dentin sialophosphoprotein	Q9NZW4
ECM1	0.22	3.66	0.262209	0.679323	Core matrisome	ECM Glycoproteins	extracellular matrix protein 1	Q16610
ECM2	0.07	2.76	0.891776	1	Core matrisome	ECM Glycoproteins	extracellular matrix protein 2, female organ and adipocyte specific	O94769:Q5T9F3:Q5T9F4
EDIL3	-0.13	6.91	0.551526	0.8744	Core matrisome	ECM Glycoproteins	EGF-like repeats and discoidin I-like domains 3	O43854
EFEMP1	1.08	6.32	0.0103611	0.170494	Core matrisome	ECM Glycoproteins	EGF-containing fibulin-like extracellular matrix protein 1	C9J4H7:C9J4J8:C9J8S9:C9JPZ9:C9JQX7:C9JUM4:Q12805:Q580Q6
EFEMP2	0.74	5.01	0.0108311	0.174406	Core matrisome	ECM Glycoproteins	EGF-containing fibulin-like extracellular matrix protein 2	E9PI47:E9PKA3:E9PNB8:E9PRQ8:E9PRU1:E9PSC1:H0YCB5:H0YCR9:H0YET5:H0YEU0:O95967
EGFLAM	0.75	0.98	0.30544	0.717313	Core matrisome	ECM Glycoproteins	EGF-like, fibronectin type III and laminin G domains	D6RG24:D6RJD2:Q63HQ2
ELN	0.24	5.17	0.479766	0.834315	Core matrisome	ECM Glycoproteins	elastin	E7EN51:E7EN65:E7ENM0:E7ENW7:E7EP82:E7EQH8:E7ETP7:E7EWS8:E9PGX4:F8WAH6:G3V0G6:G5E950:H7C3K0:P15502
ELSPBP1	1.06	-4.98	0.528867	0.85623	Core matrisome	ECM Glycoproteins	epididymal sperm binding protein 1	M0QZH6:M0R006:M0R179:M0R331:Q96BH3
EMID1	0.24	4.49	0.401759	0.793353	Core matrisome	ECM Glycoproteins	EMI domain containing 1	B0QYK2:B0QYK3:B0QYK4:B0QYK5:F8WDX7:H0Y6W4:Q96A84
EMILIN1	0.99	3.42	0.010374	0.170622	Core matrisome	ECM Glycoproteins	elastin microfibril interfacer 1	H0Y7A0:Q9Y6C2
EMILIN2	0.2	1.89	0.69458	0.924204	Core matrisome	ECM Glycoproteins	elastin microfibril interfacer 2	Q9BXX0
EMILIN3	-0.14	1.96	0.646029	0.915267	Core matrisome	ECM Glycoproteins	elastin microfibril interfacer 3	Q9NT22
EYS	-0.46	-0.72	0.0692506	0.408639	Core matrisome	ECM Glycoproteins	eyes shut homolog (Drosophila)	F8WDD3:H0Y3Q4:Q5T1H1
FBLN1	0.94	4.93	0.0238156	0.24811	Core matrisome	ECM Glycoproteins	fibulin 1	B1AHL2:B1AHM4:B1AHM5:B1AHM6:B1AHM7:B1AHM8:B1AHM9:B1AHN3:F8W7M9:H7C1M6:P23142
FBLN2	-0.53	3.59	0.146841	0.557643	Core matrisome	ECM Glycoproteins	fibulin 2	C9JQS6:F5H1F3:H7BXL0:H7C1A3:P98095
FBLN5	-0.06	3.94	0.781402	0.965288	Core matrisome	ECM Glycoproteins	fibulin 5	G3V2P8:G3V329:G3V3Y2:G3V4U0:G3XA98:H0YJ31:Q9UBX5
FBLN7	-0.92	2.52	0.00215049	0.0807276	Core matrisome	ECM Glycoproteins	fibulin 7	B8ZZC1:H7BZ65:Q53RD9:Q8IY13
FBN1	0.32	4.11	0.0788732	0.432372	Core matrisome	ECM Glycoproteins	fibrillin 1	F6U495:H0YN80:H0YND0:P35555
FBN2	0.12	-0.09	0.754146	0.949122	Core matrisome	ECM Glycoproteins	fibrillin 2	D6REJ2:D6RJI3:E9PHW4:P35556
FBN3	-0.36	1.29	0.360944	0.764491	Core matrisome	ECM Glycoproteins	fibrillin 3	M0QXL8:M0R2Q5:Q75N90
FGA	0.4	-1.81	0.761213	0.953531	Core matrisome	ECM Glycoproteins	fibrinogen alpha chain	P02671
FGB	0.49	-2.16	0.684566	0.924204	Core matrisome	ECM Glycoproteins	fibrinogen beta chain	D6REL8:F8W6P4:P02675
FGG	0.28	-2.18	0.799689	0.975588	Core matrisome	ECM Glycoproteins	fibrinogen gamma chain	C9JC84:C9JEU5:C9JPQ9:C9JU00:P02679
FGL1	0.46	-0.54	0.453193	0.821846	Core matrisome	ECM Glycoproteins	fibrinogen-like 1	Q08830
FGL2	-0.59	3.12	0.11956	0.513645	Core matrisome	ECM Glycoproteins	fibrinogen-like 2	Q14314
FN1	0.23	6.54	0.420668	0.800946	Core matrisome	ECM Glycoproteins	fibronectin 1	F8W7G7:H0Y4K8:H0Y7Z1:P02751
FNDC1	1.04	0.99	0.307243	0.71928	Core matrisome	ECM Glycoproteins	fibronectin type III domain containing 1	J3KNQ2:Q4ZHG4
FNDC7	0.09	-1.08	0.876669	1	Core matrisome	ECM Glycoproteins	fibronectin type III domain containing 7	H7C2H6:J3KN65:Q5VTL7
FNDC8	-0.4	-4.31	0.351638	0.757798	Core matrisome	ECM Glycoproteins	fibronectin type III domain containing 8	Q8TC99
FRAS1	-0.87	3.61	0.0186504	0.222433	Core matrisome	ECM Glycoproteins	Fraser syndrome 1	D6RCP6:H0Y8V2:H0Y930:H0Y9A6:H0Y9C9:Q86XX4
GAS6	-0.01	5.88	0.905008	1	Core matrisome	ECM Glycoproteins	growth arrest-specific 6	J3KP07:Q14393
GLDN	0.66	4.97	0.154754	0.569595	Core matrisome	ECM Glycoproteins	gliomedin	H0YM22:Q6ZMI3
HMCN1	-0.34	0.53	0.454429	0.821846	Core matrisome	ECM Glycoproteins	hemicentin 1	Q5TCP6:Q96RW7
HMCN2	-0.25	0.99	0.436109	0.815618	Core matrisome	ECM Glycoproteins	hemicentin 2	A2A3K3:H0Y3X1:H7BZI5:H7C0N8:H7C3T8:Q8NDA2
IBSP	-1.05	-3.35	0.107308	0.489984	Core matrisome	ECM Glycoproteins	integrin-binding sialoprotein	P21815
IGFALS	0.67	0.47	0.0335638	0.292674	Core matrisome	ECM Glycoproteins	insulin-like growth factor binding protein, acid labile subunit	H3BSX8:P35858
IGFBP1	0.13	-2.12	0.817816	0.984912	Core matrisome	ECM Glycoproteins	insulin-like growth factor binding protein 1	C9J6H2:C9JXF9:P08833
IGFBP2	-0.29	2.99	0.495431	0.846911	Core matrisome	ECM Glycoproteins	insulin-like growth factor binding protein 2, 36kDa	C9JMY1:C9JW52:H7C1H0:P18065
IGFBP3	1.08	3.98	0.185388	0.604117	Core matrisome	ECM Glycoproteins	insulin-like growth factor binding protein 3	B3KWK7:C9JMX4:H0Y485:H0Y5K2:P17936
IGFBP4	0.32	4.62	0.613519	0.89219	Core matrisome	ECM Glycoproteins	insulin-like growth factor binding protein 4	B4E351:P22692
IGFBP5	0.25	6.41	0.32124	0.732798	Core matrisome	ECM Glycoproteins	insulin-like growth factor binding protein 5	C9JXX4:P24593
IGFBP6	-0.11	3.15	0.595169	0.886085	Core matrisome	ECM Glycoproteins	insulin-like growth factor binding protein 6	F8VVA5:F8VYK9:P24592
IGFBP7	0.99	6.28	0.0415711	0.324035	Core matrisome	ECM Glycoproteins	insulin-like growth factor binding protein 7	Q16270
IGFBPL1	-1.12	-0.74	0.00195845	0.0772749	Core matrisome	ECM Glycoproteins	insulin-like growth factor binding protein-like 1	Q8WX77
IGSF10	-0.63	0.69	0.276491	0.690581	Core matrisome	ECM Glycoproteins	immunoglobulin superfamily, member 10	H7C4M2:Q6WRI0
KCP	-0.26	1.49	0.563165	0.883488	Core matrisome	ECM Glycoproteins	kielin/chordin-like protein	Q6ZWJ8
LAMA1	1.43	2.92	7.1809e-05	0.0228365	Core matrisome	ECM Glycoproteins	laminin, alpha 1	P25391
LAMA2	0.37	4.11	0.234761	0.655125	Core matrisome	ECM Glycoproteins	laminin, alpha 2	P24043
LAMA3	0.01	3.08	0.982528	1	Core matrisome	ECM Glycoproteins	laminin, alpha 3	K7EIP4:K7EMU9:K7EPP3:K7EQ42:K7ERM0:Q16787
LAMA4	0.67	4.21	0.00108	0.0581043	Core matrisome	ECM Glycoproteins	laminin, alpha 4	E5RFD7:E5RFQ2:E5RHF3:E5RK79:H0Y351:H0YAP9:H0YAQ5:Q16363:Q6LET9
LAMA5	-0.15	7.11	0.590193	0.886085	Core matrisome	ECM Glycoproteins	laminin, alpha 5	E2QRK0:F2Z2S4:H7C5J6:O15230:Q5JTP4
LAMB1	-0.2	5.16	0.444169	0.821846	Core matrisome	ECM Glycoproteins	laminin, beta 1	C9J296:E7EPA6:E9PCS6:G3XAI2:P07942
LAMB2	0.8	5.7	0.00566133	0.128451	Core matrisome	ECM Glycoproteins	laminin, beta 2 (laminin S)	F5H520:P55268
LAMB3	-0.35	2.27	0.325076	0.735095	Core matrisome	ECM Glycoproteins	laminin, beta 3	Q13751:Q5THA1:X1WI29
LAMB4	-0.21	-3.3	0.650118	0.918196	Core matrisome	ECM Glycoproteins	laminin, beta 4	A4D0S4:C9JMJ0
LAMC1	0.21	4.68	0.176187	0.592964	Core matrisome	ECM Glycoproteins	laminin, gamma 1 (formerly LAMB2)	P11047:R4GNC7
LAMC2	-0.57	1.33	0.0827794	0.441077	Core matrisome	ECM Glycoproteins	laminin, gamma 2	Q13753
LAMC3	0.37	2.96	0.286286	0.703263	Core matrisome	ECM Glycoproteins	laminin, gamma 3	H7BY04:Q5JTC4:Q9Y6N6
LGI1	-0.13	5.65	0.491344	0.843522	Core matrisome	ECM Glycoproteins	leucine-rich, glioma inactivated 1	O95970
LGI2	-0.89	3.19	0.000915913	0.053731	Core matrisome	ECM Glycoproteins	leucine-rich repeat LGI family, member 2	H0YA65:Q8N0V4
LGI3	-0.23	6.96	0.227723	0.647304	Core matrisome	ECM Glycoproteins	leucine-rich repeat LGI family, member 3	A5PLP2:E5RIV5:H0YAP4:Q8N145
LGI4	0.92	6.47	0.0782672	0.431195	Core matrisome	ECM Glycoproteins	leucine-rich repeat LGI family, member 4	A8MVC2:K7ENQ0:Q8N135
LRG1	-0.32	-0.84	0.75114	0.947182	Core matrisome	ECM Glycoproteins	leucine-rich alpha-2-glycoprotein 1	P02750
LTBP1	0.65	3.64	0.0266967	0.263683	Core matrisome	ECM Glycoproteins	latent transforming growth factor beta binding protein 1	C9JD84:C9JDW2:E7EUU6:E7EV71:H7BZ76:H7C0I7:H7C2H7:H7C4L5:Q14766
LTBP2	0.19	2.87	0.260722	0.677505	Core matrisome	ECM Glycoproteins	latent transforming growth factor beta binding protein 2	G3V254:G3V3X5:G3V511:H0YJ20:Q14767
LTBP3	0.5	6.94	0.00408694	0.110087	Core matrisome	ECM Glycoproteins	latent transforming growth factor beta binding protein 3	E9PJR2:E9PKW1:E9PPT7:E9PQR0:E9PR75:E9PR84:E9PRF2:F5GWC4:H0YC99:H0YCQ2:H0YCX6:H0YE75:Q9NS15
LTBP4	-0.08	5.18	0.682352	0.924204	Core matrisome	ECM Glycoproteins	latent transforming growth factor beta binding protein 4	E7ENG9:E7EUU1:F5GXC9:F8WAA0:M0QXV3:M0QYE9:M0QZX0:M0R351:Q8N2S1
MATN1	0.12	-0.86	0.723347	0.930233	Core matrisome	ECM Glycoproteins	matrilin 1, cartilage matrix protein	P21941
MATN2	0.26	4.3	0.297911	0.710746	Core matrisome	ECM Glycoproteins	matrilin 2	E5RJM4:H0YBD5:H0YBF2:H0YBJ4:H0YBM3:H0YBN2:H0YBU5:H0YBV5:J3KN08:O00339
MATN3	1.02	1.75	0.0782657	0.431195	Core matrisome	ECM Glycoproteins	matrilin 3	O15232
MATN4	0.1	-2.55	0.832373	0.99294	Core matrisome	ECM Glycoproteins	matrilin 4	A6NNA4:O95460
MEPE	-1.2	-0.14	0.0326575	0.288328	Core matrisome	ECM Glycoproteins	matrix extracellular phosphoglycoprotein	D6RAC8:D6RFW6:Q9NQ76
MFAP1	0.13	4.34	0.232603	0.652961	Core matrisome	ECM Glycoproteins	microfibrillar-associated protein 1	P55081
MFAP2	0.65	-1.9	0.211754	0.63452	Core matrisome	ECM Glycoproteins	microfibrillar-associated protein 2	P55001
MFAP3	-0.62	2.21	0.00193766	0.0770129	Core matrisome	ECM Glycoproteins	microfibrillar-associated protein 3	E5RH26:E5RHQ6:E5RJ59:P55082
MFAP4	0.63	2.76	0.0952805	0.466154	Core matrisome	ECM Glycoproteins	microfibrillar-associated protein 4	K7ES70:P55083
MFAP5	0.68	-0.53	0.113581	0.501711	Core matrisome	ECM Glycoproteins	microfibrillar associated protein 5	B3KW70:F5GYX4:F5H1C0:F5H2W4:F5H413:F5H7Z2:H0YG03:H0YGS3:Q13361:Q7Z490
MFGE8	0.22	5.52	0.422253	0.802499	Core matrisome	ECM Glycoproteins	milk fat globule-EGF factor 8 protein	F5GZN3:F5H7N9:H0YKB5:H0YKS8:Q08431:X6R3G6
MGP	0.5	2.73	0.261702	0.678679	Core matrisome	ECM Glycoproteins	matrix Gla protein	H0YGZ6:P08493
MMRN1	-0.92	0.29	0.216356	0.640632	Core matrisome	ECM Glycoproteins	multimerin 1	E7EPG1:Q13201
MMRN2	0.35	3.77	0.227705	0.647296	Core matrisome	ECM Glycoproteins	multimerin 2	Q9H8L6:R4GMY6:V9GY37:V9GY43:V9GYS9
MXRA5	0.39	0.64	0.489045	0.841761	Core matrisome	ECM Glycoproteins	matrix-remodelling associated 5	Q9NR99
NDNF	0.69	0.14	0.162049	0.578962	Core matrisome	ECM Glycoproteins	chromosome 4 open reading frame 31	D6R972:D6RF18:Q8TB73
NELL1	-1.42	2.73	0.000358319	0.0375905	Core matrisome	ECM Glycoproteins	NEL-like 1 (chicken)	F5H6I3:J3KNC5:Q92832
NELL2	-0.99	6.81	0.00414665	0.110846	Core matrisome	ECM Glycoproteins	NEL-like 2 (chicken)	F8VRQ0:F8VVB6:F8VXR5:F8VZ72:F8W1A2:F8W1I8:H0YHY5:H0YI34:H0YIT4:Q99435
NID1	0.31	3.67	0.497465	0.848699	Core matrisome	ECM Glycoproteins	nidogen 1	P14543
NID2	0.12	0.62	0.699361	0.924204	Core matrisome	ECM Glycoproteins	nidogen 2 (osteonidogen)	H0YJV3:Q14112
NPNT	-0.62	2.66	0.0649978	0.396233	Core matrisome	ECM Glycoproteins	nephronectin	D6RE63:D6RH31:H0Y8M1:H0YA60:H0YAK9:Q6UXI9
NTN1	0.31	3.7	0.225756	0.644817	Core matrisome	ECM Glycoproteins	netrin 1	H7BZF4:O95631
NTN3	-0.18	-1.5	0.560443	0.881287	Core matrisome	ECM Glycoproteins	netrin 3	O00634
NTN4	-0.08	3.77	0.722574	0.930047	Core matrisome	ECM Glycoproteins	netrin 4	F8W0I7:Q9HB63
NTN5	1.08	0.91	0.000555416	0.0435172	Core matrisome	ECM Glycoproteins	netrin 5	M0QXZ9:Q8WTR8
NTNG1	-0.86	3.45	0.000560613	0.0435172	Core matrisome	ECM Glycoproteins	netrin G1	A6NK56:B4DKF0:F5GYT0:F8WEB5:Q9Y2I2
NTNG2	0.1	4.79	0.600551	0.886085	Core matrisome	ECM Glycoproteins	netrin G2	A6NMX7:Q5JUJ3:Q96CW9
OIT3	0.72	-2.74	0.239674	0.660438	Core matrisome	ECM Glycoproteins	oncoprotein induced transcript 3	Q8WWZ8
OTOG	1.04	-1.57	0.0539131	0.364069	Core matrisome	ECM Glycoproteins	otogelin	C9IZ84:H9KVB3:Q6ZRI0
OTOL1	-2.22	-5.39	0.0038531	0.107083	Core matrisome	ECM Glycoproteins	otolin-1	A6NHN0
PAPLN	1.23	4.17	0.0304878	0.281441	Core matrisome	ECM Glycoproteins	papilin, proteoglycan-like sulfated glycoprotein	B5MDP7:G3V5P6:H0YJA1:H0YMM2:O95428
PCOLCE	0.26	2.87	0.37257	0.768129	Core matrisome	ECM Glycoproteins	procollagen C-endopeptidase enhancer	Q15113
PCOLCE2	-0.04	0.73	0.922188	1	Core matrisome	ECM Glycoproteins	procollagen C-endopeptidase enhancer 2	C9JYX9:H7C520:H7C5D5:Q9UKZ9
POMZP3	0.26	2.54	0.606869	0.887679	Core matrisome	ECM Glycoproteins	POM (POM121 homolog, rat) and ZP3 fusion	C9J370:C9JER0:H7C4D5:Q6PJE2
POSTN	-0.34	-0.27	0.595734	0.886085	Core matrisome	ECM Glycoproteins	periostin, osteoblast specific factor	B1ALD9:Q15063
PXDN	0.38	3.8	0.210384	0.633231	Core matrisome	ECM Glycoproteins	peroxidasin homolog (Drosophila)	C9J4I9:H7C1W1:H7C300:H7C3W2:Q92626
PXDNL	0.13	-0.65	0.653001	0.920097	Core matrisome	ECM Glycoproteins	peroxidasin homolog (Drosophila)-like	A1KZ92:H0YAV0:K4DIA6
RELN	-0.51	6.43	0.0985392	0.472104	Core matrisome	ECM Glycoproteins	reelin	H7C2B0:J3KQ66:P78509
RSPO1	0.14	-2.28	0.774079	0.960663	Core matrisome	ECM Glycoproteins	R-spondin homolog (Xenopus laevis)	Q2MKA7
RSPO2	-0.68	3.25	0.233224	0.653781	Core matrisome	ECM Glycoproteins	R-spondin 2 homolog (Xenopus laevis)	E5RGU9:E5RH25:E5RHC3:E5RJA2:E5RJU7:Q6UXX9
RSPO3	-0.07	1.56	0.898836	1	Core matrisome	ECM Glycoproteins	R-spondin 3 homolog (Xenopus laevis)	Q9BXY4
RSPO4	0.01	2.99	0.97634	1	Core matrisome	ECM Glycoproteins	R-spondin family, member 4	Q2I0M5
SBSPON	0.85	1.28	0.0009388	0.0541782	Core matrisome	ECM Glycoproteins	chromosome 8 open reading frame 84	Q8IVN8
SLIT1	-0.33	6.28	0.152681	0.566906	Core matrisome	ECM Glycoproteins	slit homolog 1 (Drosophila)	O75093:Q5T0V0:Q5T0V2:Q5T0V3:Q5T0V4
SLIT2	-0.93	4.41	0.000288833	0.0343179	Core matrisome	ECM Glycoproteins	slit homolog 2 (Drosophila)	E9PCX4:F5H0U4:H0Y968:H0Y9Z6:O94813:X6R3P0
SLIT3	-0.5	4.84	0.0410376	0.322291	Core matrisome	ECM Glycoproteins	slit homolog 3 (Drosophila)	O75094
SMOC1	0.36	5.61	0.295046	0.710746	Core matrisome	ECM Glycoproteins	SPARC related modular calcium binding 1	Q9H4F8
SMOC2	-0.37	3.64	0.245619	0.660438	Core matrisome	ECM Glycoproteins	SPARC related modular calcium binding 2	H0Y3J4:H0Y5I1:Q9H3U7
SNED1	0.21	4.36	0.300946	0.712104	Core matrisome	ECM Glycoproteins	sushi, nidogen and EGF-like domains 1	B5MEF5:H7BYY9:H7C0D4:H7C1R9:Q8TER0
SPARC	0.88	9.48	0.00142312	0.0669174	Core matrisome	ECM Glycoproteins	secreted protein, acidic, cysteine-rich (osteonectin)	E5RJA5:E5RK62:F5GY03:F5H4E2:P09486
SPARCL1	0.24	10.18	0.485713	0.839317	Core matrisome	ECM Glycoproteins	SPARC-like 1 (hevin)	B4E2Z0:C9JJR8:D6RA29:E7EU82:E9PC64:F5H1Y9:F5H331:F5H4Y3:Q14515
SPON1	0.5	5.69	0.151063	0.565379	Core matrisome	ECM Glycoproteins	spondin 1, extracellular matrix protein	Q9HCB6
SPON2	0.02	3.99	0.959535	1	Core matrisome	ECM Glycoproteins	spondin 2, extracellular matrix protein	D6RA41:D6RB12:D6RBY3:D6REX2:D6RFY9:D6RIH5:Q9BUD6
SPP1	-0.92	7.36	0.079237	0.433138	Core matrisome	ECM Glycoproteins	secreted phosphoprotein 1	D6R9C5:P10451
SRPX	1.3	2.68	0.000596703	0.0445715	Core matrisome	ECM Glycoproteins	sushi-repeat-containing protein, X-linked	P78539
SRPX2	0.38	0.41	0.429364	0.809235	Core matrisome	ECM Glycoproteins	sushi-repeat-containing protein, X-linked 2	O60687
SVEP1	0.04	3.91	0.868175	1	Core matrisome	ECM Glycoproteins	sushi, von Willebrand factor type A, EGF and pentraxin domain containing 1	E9PBN8:Q4LDE5
TECTA	-0.16	2.81	0.444973	0.821846	Core matrisome	ECM Glycoproteins	tectorin alpha	O75443
TECTB	1.29	-2.33	0.162879	0.58012	Core matrisome	ECM Glycoproteins	tectorin beta	Q96PL2
TGFBI	-0.66	2.76	0.218122	0.642646	Core matrisome	ECM Glycoproteins	transforming growth factor, beta-induced, 68kDa	D6RBX4:G8JLA8:H0Y8L3:H0Y8M8:H0Y9D7:H0YAB8:H0YAH8:Q15582:S4R3C6
THBS1	-0.64	3.57	0.510157	0.85313	Core matrisome	ECM Glycoproteins	thrombospondin 1	A8MZG1:P07996
THBS2	0.12	4.8	0.640178	0.91139	Core matrisome	ECM Glycoproteins	thrombospondin 2	P35442:Q5RI53
THBS3	0.42	3.73	0.00847832	0.155125	Core matrisome	ECM Glycoproteins	thrombospondin 3	B4DQH6:F5H4Z8:P49746:Q2HIZ1
THBS4	0.24	4.53	0.282006	0.697783	Core matrisome	ECM Glycoproteins	thrombospondin 4	E7ES19:P35443
THSD4	0.31	3.38	0.388605	0.78588	Core matrisome	ECM Glycoproteins	thrombospondin, type I, domain containing 4	Q6ZMP0
TINAG	-0.07	-3.85	0.869592	1	Core matrisome	ECM Glycoproteins	tubulointerstitial nephritis antigen	B1AQ11:Q5T466:Q5T471:Q9UJW2
TINAGL1	1.08	4.46	0.0706451	0.412825	Core matrisome	ECM Glycoproteins	tubulointerstitial nephritis antigen-like 1	B4DNS5:E7EUP2:Q9GZM7
TNC	0.88	3.62	0.206677	0.628054	Core matrisome	ECM Glycoproteins	tenascin C	E9PC84:F5H5D6:F5H7V9:H0YGZ3:J3QSU6:P24821
TNFAIP6	-0.52	0.13	0.0829028	0.441332	Core matrisome	ECM Glycoproteins	tumor necrosis factor, alpha-induced protein 6	P98066
TNN	-0.24	-2.29	0.546194	0.869873	Core matrisome	ECM Glycoproteins	tenascin N	Q9UQP3
TNR	-0.26	7.28	0.212486	0.635466	Core matrisome	ECM Glycoproteins	tenascin R (restrictin, janusin)	H0Y668:Q92752
TNXB	0	4.96	0.98654	1	Core matrisome	ECM Glycoproteins	tenascin XB	C9J7W4:E7EPZ9:P22105
TSKU	0.6	1.76	0.199136	0.6203	Core matrisome	ECM Glycoproteins	tsukushi small leucine rich proteoglycan homolog (Xenopus laevis)	E9PLG7:E9PN12:Q8WUA8
TSPEAR	0.42	-1.37	0.351297	0.757392	Core matrisome	ECM Glycoproteins	chromosome 21 open reading frame 29	A8MW19:Q8WU66
VIT	-0.1	0.17	0.815022	0.983161	Core matrisome	ECM Glycoproteins	vitrin	B5MD45:C9J6F5:H7C587:Q6UXI7
VTN	-0.01	2.54	0.959851	1	Core matrisome	ECM Glycoproteins	vitronectin	P04004
VWA1	0.61	5.62	0.0245241	0.252104	Core matrisome	ECM Glycoproteins	von Willebrand factor A domain containing 1	J3QLP3:J3QRR0:Q6PCB0
VWA2	0.53	0.26	0.194354	0.614412	Core matrisome	ECM Glycoproteins	von Willebrand factor A domain containing 2	Q5GFL6
VWA3A	1.07	3.93	0.114787	0.50439	Core matrisome	ECM Glycoproteins	von Willebrand factor A domain containing 3A	A6NCI4:H3BTG8:H3BTX3:H3BUS3:H7BXL8
VWA3B	0.68	1.75	0.506282	0.85313	Core matrisome	ECM Glycoproteins	von Willebrand factor A domain containing 3B	B7Z7Q7:F8W737:F8WBX4:F8WD48:F8WD56:H0YCW7:H0YDS6:H0YEM4:H0YF54:Q502W6
VWA5A	-0.36	4.78	0.304808	0.716656	Core matrisome	ECM Glycoproteins	von Willebrand factor A domain containing 5A	B4DHS6:O00534
VWA5B1	-0.03	1.33	0.976489	1	Core matrisome	ECM Glycoproteins	von Willebrand factor A domain containing 5B1	E7EM39:E7EM40:E9PMB3:E9PNX8:E9PP07:E9PQ62:H0YED8:Q5TIE3
VWA5B2	-0.24	6.31	0.133938	0.537358	Core matrisome	ECM Glycoproteins	von Willebrand factor A domain containing 5B2	E9PF42:Q8N398
VWA7	-0.37	3.35	0.231926	0.651876	Core matrisome	ECM Glycoproteins	chromosome 6 open reading frame 27	E7EMA3:Q9Y334
VWCE	0.74	2.29	0.0126476	0.1886	Core matrisome	ECM Glycoproteins	von Willebrand factor C and EGF domains	B4DS56:B4DY31:Q96DN2
VWDE	-0.49	-0.81	0.299896	0.710769	Core matrisome	ECM Glycoproteins	von Willebrand factor D and EGF domains	E5RG96:J3KQJ9:Q8N2E2
VWF	0.95	6.18	0.108544	0.492211	Core matrisome	ECM Glycoproteins	von Willebrand factor	I3L4K4:P04275:Q8TCE8
ZP1	0.58	-0.91	0.0434471	0.3308	Core matrisome	ECM Glycoproteins	zona pellucida glycoprotein 1 (sperm receptor)	H0YG11:P60852
ZP2	-0.33	3.16	0.578472	0.886085	Core matrisome	ECM Glycoproteins	zona pellucida glycoprotein 2 (sperm receptor)	Q05996
ZP3	0.03	1.15	0.948371	1	Core matrisome	ECM Glycoproteins	zona pellucida glycoprotein 3 (sperm receptor)	E9PFI9:H0Y3M4:P21754
ZP4	2.03	-7.45	0.224077	0.643246	Core matrisome	ECM Glycoproteins	zona pellucida glycoprotein 4	Q12836
ZPLD1	-1.04	-3.56	0.143009	0.55181	Core matrisome	ECM Glycoproteins	zona pellucida-like domain containing 1	Q8TCW7
ACAN	0.31	1.09	0.642058	0.912459	Core matrisome	Proteoglycans	aggrecan	E7ENV9:E7EX88:H0YK70:H0YM81:H0YMF1:P16112:Q6PID9
ASPN	0.25	0.53	0.615053	0.893101	Core matrisome	Proteoglycans	asporin	C9JGC9:Q05CQ6:Q5TBF2:Q9BXN1
BCAN	0.25	7.65	0.344221	0.749148	Core matrisome	Proteoglycans	brevican	Q5T3I6:Q5T3I7:Q5T3I8:Q96GW7:V9GXZ8:V9GY88
BGN	1.13	5.75	0.0102279	0.169769	Core matrisome	Proteoglycans	biglycan	C9JKG1:P21810
CHAD	0.03	3.32	0.907311	1	Core matrisome	Proteoglycans	chondroadherin	H0YA03:O15335
CHADL	0.7	4.27	0.0366753	0.305378	Core matrisome	Proteoglycans	chondroadherin-like	B0QYT2:H0Y4I5:Q6NUI6
DCN	0.55	5.74	0.139842	0.547139	Core matrisome	Proteoglycans	decorin	F8VNV6:F8VNW0:F8VSI3:F8VU58:F8VUF6:F8VWU0:F8VX58:F8VXZ8:H0YI87:H0YIH3:P07585
EPYC	2.78	-7.27	0.13705	0.542131	Core matrisome	Proteoglycans	epiphycan	F8VSI4:Q99645
ESM1	0.52	-0.83	0.52003	0.85313	Core matrisome	Proteoglycans	endothelial cell-specific molecule 1	M0R154:Q9NQ30
FMOD	-0.05	1.79	0.924265	1	Core matrisome	Proteoglycans	fibromodulin	Q06828
HAPLN1	-0.97	1.22	0.00951406	0.163619	Core matrisome	Proteoglycans	hyaluronan and proteoglycan link protein 1	D6RAK7:D6RBS1:D6RBX9:D6RC59:D6RFI7:D6RG04:P10915
HAPLN2	0.48	6.45	0.303388	0.714911	Core matrisome	Proteoglycans	hyaluronan and proteoglycan link protein 2	Q5T3J1:Q9GZV7
HAPLN3	0.09	1.61	0.867732	1	Core matrisome	Proteoglycans	hyaluronan and proteoglycan link protein 3	H3BRY4:H3BT26:H3BTH8:Q96S86
HAPLN4	-0.58	5.06	0.120569	0.515127	Core matrisome	Proteoglycans	hyaluronan and proteoglycan link protein 4	Q86UW8
HSPG2	0.13	3.17	0.723693	0.930529	Core matrisome	Proteoglycans	heparan sulfate proteoglycan 2	H0Y5A9:H7BYA5:H7C4A6:P98160:Q5SZI5:Q5SZI9:Q5SZJ1:Q5SZJ2
IMPG1	-0.69	0.94	0.0402219	0.31869	Core matrisome	Proteoglycans	interphotoreceptor matrix proteoglycan 1	Q17R60:Q5JSC4:Q68D53
IMPG2	0.44	-0.65	0.227004	0.646447	Core matrisome	Proteoglycans	interphotoreceptor matrix proteoglycan 2	Q9BZV3
KERA	-0.17	-6.12	0.868768	1	Core matrisome	Proteoglycans	keratocan	O60938
LUM	0.22	0.66	0.680599	0.924204	Core matrisome	Proteoglycans	lumican	P51884
NCAN	0.06	7	0.86523	1	Core matrisome	Proteoglycans	neurocan	F5H7X3:K7EKF8:O14594
NYX	0.31	-5.62	0.724733	0.931303	Core matrisome	Proteoglycans	nyctalopin	Q9GZU5
OGN	0.42	2.01	0.691992	0.924204	Core matrisome	Proteoglycans	osteoglycin	P20774:Q5TBF5
OMD	1.78	1.58	0.0230439	0.244317	Core matrisome	Proteoglycans	osteomodulin	Q99983
OPTC	0.35	-4.23	0.412305	0.793353	Core matrisome	Proteoglycans	opticin	Q5T2G3:Q9UBM4
PODN	0.95	2.72	0.0196168	0.22334	Core matrisome	Proteoglycans	podocan	Q7Z5L7
PODNL1	0.69	2.07	0.0820722	0.439332	Core matrisome	Proteoglycans	podocan-like 1	B7Z3M0:K7EJ07:K7EMV0:K7EPI2:K7EPR1:K7ER84:K7ERE6:K7ESB1:Q6PEZ8
PRELP	1.32	5.03	0.00298708	0.0949035	Core matrisome	Proteoglycans	proline/arginine-rich end leucine-rich repeat protein	P51888
PRG2	-1.16	-2.66	0.156442	0.570615	Core matrisome	Proteoglycans	proteoglycan 2, bone marrow (natural killer cell activator, eosinophil granule major basic protein)	A6XMW0:P13727
PRG3	-2.07	-5.79	0.143681	0.552643	Core matrisome	Proteoglycans	proteoglycan 3	Q9Y2Y8
PRG4	1.29	-0.79	0.180092	0.598167	Core matrisome	Proteoglycans	p53-responsive gene 4	E7EQ48:E9PLR3:J3KP74:Q92954
SPOCK1	-0.28	7.53	0.0999361	0.47472	Core matrisome	Proteoglycans	sparc/osteonectin, cwcv and kazal-like domains proteoglycan (testican) 1	D6RAM7:D6RB21:D6RFX3:Q08629
SPOCK2	-0.16	8.87	0.167877	0.582893	Core matrisome	Proteoglycans	sparc/osteonectin, cwcv and kazal-like domains proteoglycan (testican) 2	F5H283:Q92563
SPOCK3	-0.75	6.4	0.00603891	0.133197	Core matrisome	Proteoglycans	sparc/osteonectin, cwcv and kazal-like domains proteoglycan (testican) 3	B4DG04:E7EMP8:E7ENM6:E7ENT7:E7ENY3:E7EQ24:E7ESN1:E7EVH4:H0YA19:Q4W5S3:Q9BQ16
SRGN	-1.37	5.19	0.0115321	0.18033	Core matrisome	Proteoglycans	serglycin	P10124
VCAN	0.56	5.38	0.0308764	0.283122	Core matrisome	Proteoglycans	versican	D6RGZ6:E9PF17:P13611:Q86W61
A2M	0.41	7.38	0.16696	0.581614	Matrisome-associated	ECM Regulators	alpha-2-macroglobulin	F5H1E8:F8W7L3:H0YFH1:H0YGH6:P01023
A2ML1	0.59	2.13	0.0979225	0.470623	Matrisome-associated	ECM Regulators	alpha-2-macroglobulin-like 1	A8K2U0:F5GXP1:F5GYG7:F5H2Z2:H0YGG5:H0YH14
ADAM10	-0.05	5.64	0.562369	0.882801	Matrisome-associated	ECM Regulators	ADAM metallopeptidase domain 10	B4DU28:B5MC71:C9J9B4:H0YK32:H0YK87:H0YNC5:H3BS53:O14672
ADAM11	-0.44	6.79	0.0486644	0.349737	Matrisome-associated	ECM Regulators	ADAM metallopeptidase domain 11	B4DKD2:H7BY08:K7EKA8:O75078
ADAM12	0.05	2.33	0.840949	0.997834	Matrisome-associated	ECM Regulators	ADAM metallopeptidase domain 12	O43184:Q5JRP2
ADAM15	0.21	5.88	0.235894	0.656711	Matrisome-associated	ECM Regulators	ADAM metallopeptidase domain 15	A6NG98:Q13444
ADAM17	-0.06	3.63	0.660955	0.924204	Matrisome-associated	ECM Regulators	ADAM metallopeptidase domain 17	E7EUI5:P78536
ADAM18	3.09	-7.17	0.125183	0.523964	Matrisome-associated	ECM Regulators	ADAM metallopeptidase domain 18	E5RIP0:E5RK96:Q0VAI3:Q9Y3Q7
ADAM19	-0.19	3.57	0.421177	0.801563	Matrisome-associated	ECM Regulators	ADAM metallopeptidase domain 19 (meltrin beta)	E5RIS2:E7ENW4:E9PD32:H0YC66:Q9H013
ADAM2	-1.32	-3.97	0.282848	0.698911	Matrisome-associated	ECM Regulators	ADAM metallopeptidase domain 2	B4DWY7:Q6P2G0:Q99965
ADAM20	0.4	-1.76	0.188997	0.608028	Matrisome-associated	ECM Regulators	ADAM metallopeptidase domain 20	O43506
ADAM21	0.03	-1.2	0.899529	1	Matrisome-associated	ECM Regulators	ADAM metallopeptidase domain 21	Q9UKJ8
ADAM22	-0.65	6.6	0.000130894	0.0270648	Matrisome-associated	ECM Regulators	ADAM metallopeptidase domain 22	E7EPF1:E9PF78:F8WAD8:G5E951:H7C0Q9:H7C3I4:Q9P0K1
ADAM23	-0.75	6.02	0.00680423	0.140855	Matrisome-associated	ECM Regulators	ADAM metallopeptidase domain 23	E7EWD3:H7C2M6:O75077
ADAM28	-1.13	2.7	0.0480404	0.34752	Matrisome-associated	ECM Regulators	ADAM metallopeptidase domain 28	B4DDY3:E5RGY1:E5RJQ1:E7EMU1:H0YBG8:H0YBQ8:Q9UKQ2
ADAM29	-0.55	-2.56	0.17458	0.590727	Matrisome-associated	ECM Regulators	ADAM metallopeptidase domain 29	D6RBU0:D6RHU0:D6RIU9:Q9UKF5
ADAM30	1.03	-6.65	0.46356	0.821846	Matrisome-associated	ECM Regulators	ADAM metallopeptidase domain 30	Q9UKF2
ADAM32	0.3	0.35	0.246079	0.660438	Matrisome-associated	ECM Regulators	ADAM metallopeptidase domain 32	E3W988:E5RGK7:E5RJE6:E5RJY7:E7EPX8:E7ER82:Q8TC27
ADAM33	0.36	4.2	0.275165	0.68894	Matrisome-associated	ECM Regulators	ADAM metallopeptidase domain 33	A2A2L3:Q9BZ11
ADAM7	0.56	-6.56	0.615848	0.893649	Matrisome-associated	ECM Regulators	ADAM metallopeptidase domain 7	C9JK28:E5RK87:Q6PEJ6:Q9H2U9
ADAM8	0.14	2.29	0.539629	0.864489	Matrisome-associated	ECM Regulators	ADAM metallopeptidase domain 8	H0YKZ1:H0YMT6:P78325
ADAM9	-0.51	4.94	0.000244164	0.0324398	Matrisome-associated	ECM Regulators	ADAM metallopeptidase domain 9 (meltrin gamma)	A0AVL1:C9J6H5:C9JPM3:F8WC54:Q13443
ADAMDEC1	1.98	-4.63	0.0812585	0.437091	Matrisome-associated	ECM Regulators	ADAM-like, decysin 1	E5RK05:O15204
ADAMTS1	0.03	5.65	0.96418	1	Matrisome-associated	ECM Regulators	ADAM metallopeptidase with thrombospondin type 1 motif, 1	E5RI60:E5RJR7:H7C206:Q9UHI8
ADAMTS10	-0.09	4.4	0.62612	0.901561	Matrisome-associated	ECM Regulators	ADAM metallopeptidase with thrombospondin type 1 motif, 10	M0QY12:M0QY36:Q9H324
ADAMTS12	0.07	-0.68	0.822852	0.987851	Matrisome-associated	ECM Regulators	ADAM metallopeptidase with thrombospondin type 1 motif, 12	D6REX0:P58397
ADAMTS13	-0.19	4.34	0.266027	0.683931	Matrisome-associated	ECM Regulators	ADAM metallopeptidase with thrombospondin type 1 motif, 13	E7EV88:Q76LX8:Q9UGQ1
ADAMTS14	0.46	3.16	0.445706	0.821846	Matrisome-associated	ECM Regulators	ADAM metallopeptidase with thrombospondin type 1 motif, 14	Q8WXS8
ADAMTS15	-0.24	0.08	0.476289	0.831546	Matrisome-associated	ECM Regulators	ADAM metallopeptidase with thrombospondin type 1 motif, 15	Q8TE58
ADAMTS16	-0.01	2.52	0.978878	1	Matrisome-associated	ECM Regulators	ADAM metallopeptidase with thrombospondin type 1 motif, 16	Q2XQZ0:Q8TE57
ADAMTS17	0.19	2.12	0.589212	0.886085	Matrisome-associated	ECM Regulators	ADAM metallopeptidase with thrombospondin type 1 motif, 17	H0YMH1:H3BRA9:H3BV94:Q8TE56
ADAMTS18	0.24	3.47	0.464737	0.821846	Matrisome-associated	ECM Regulators	ADAM metallopeptidase with thrombospondin type 1 motif, 18	B4DEX3:H3BMG1:H3BTZ3:Q8TE60
ADAMTS19	-0.16	1.44	0.634414	0.907089	Matrisome-associated	ECM Regulators	ADAM metallopeptidase with thrombospondin type 1 motif, 19	D6R9M2:H0Y8Y0:Q8TE59
ADAMTS2	-0.15	2.5	0.637884	0.909782	Matrisome-associated	ECM Regulators	ADAM metallopeptidase with thrombospondin type 1 motif, 2	O95450
ADAMTS20	0.16	-3.31	0.752967	0.948168	Matrisome-associated	ECM Regulators	ADAM metallopeptidase with thrombospondin type 1 motif, 20	E9PBD5:G3V1X8:H0YHN3:P59510
ADAMTS3	-0.66	1.92	0.0953384	0.466154	Matrisome-associated	ECM Regulators	ADAM metallopeptidase with thrombospondin type 1 motif, 3	O15072
ADAMTS4	0.28	4.58	0.543541	0.867911	Matrisome-associated	ECM Regulators	ADAM metallopeptidase with thrombospondin type 1 motif, 4	O75173:Q5VTW1
ADAMTS5	-0.29	1.82	0.255132	0.670642	Matrisome-associated	ECM Regulators	ADAM metallopeptidase with thrombospondin type 1 motif, 5	Q9UNA0
ADAMTS6	0.51	0.46	0.0921888	0.45955	Matrisome-associated	ECM Regulators	ADAM metallopeptidase with thrombospondin type 1 motif, 6	D6R9L6:Q9UKP5
ADAMTS7	0.31	1.43	0.352276	0.758383	Matrisome-associated	ECM Regulators	ADAM metallopeptidase with thrombospondin type 1 motif, 7	Q9UKP4
ADAMTS8	-0.63	3.35	0.0794339	0.433627	Matrisome-associated	ECM Regulators	ADAM metallopeptidase with thrombospondin type 1 motif, 8	Q9UP79
ADAMTS9	-0.49	3.55	0.61261	0.891563	Matrisome-associated	ECM Regulators	ADAM metallopeptidase with thrombospondin type 1 motif, 9	C9JWI2:H0Y859:Q9P2N4
ADAMTSL1	-0.24	1.43	0.425511	0.805684	Matrisome-associated	ECM Regulators	ADAMTS-like 1	A2A343:A6NIB9:F8WEP3:H7BYE3:Q8N6G6
ADAMTSL2	-0.11	4.1	0.537869	0.862783	Matrisome-associated	ECM Regulators	ADAMTS-like 2	B1B0D4:Q86TH1
ADAMTSL3	0.39	1.66	0.103975	0.482805	Matrisome-associated	ECM Regulators	ADAMTS-like 3	P82987
ADAMTSL4	-0.04	2.06	0.935989	1	Matrisome-associated	ECM Regulators	ADAMTS-like 4	F8WAD0:Q6UY14
ADAMTSL5	0.42	0.83	0.283997	0.700281	Matrisome-associated	ECM Regulators	ADAMTS-like 5	K7EJ85:K7ELN4:K7ELV0:Q0VD77:Q6ZMM2:X6R4H8
AGT	0.99	7.84	0.0065948	0.138845	Matrisome-associated	ECM Regulators	angiotensinogen (serpin peptidase inhibitor, clade A, member 8)	P01019
AMBP	0.22	-2.43	0.693074	0.924204	Matrisome-associated	ECM Regulators	alpha-1-microglobulin/bikunin precursor	P02760:S4R3Y4:S4R471
ASTL	0.48	-2.4	0.495414	0.846911	Matrisome-associated	ECM Regulators	astacin-like metallo-endopeptidase (M12 family)	Q6HA08
BMP1	0.09	4.52	0.692071	0.924204	Matrisome-associated	ECM Regulators	bone morphogenetic protein 1	B7ZKR5:E5RH22:P13497:Q3MIM8
C17orf58	-0.18	3	0.290191	0.708266	Matrisome-associated	ECM Regulators	chromosome 17 open reading frame 58	Q2M2W7
CD109	0.6	2.59	0.126696	0.525679	Matrisome-associated	ECM Regulators	CD109 molecule	Q6YHK3
CELA1	-0.34	-5.62	0.697438	0.924204	Matrisome-associated	ECM Regulators	chymotrypsin-like elastase family, member 1	Q9UNI1
CELA2A	0.57	-1.3	0.554263	0.876391	Matrisome-associated	ECM Regulators	chymotrypsin-like elastase family, member 2A	P08217
CELA2B	0.53	-3.13	0.386553	0.783487	Matrisome-associated	ECM Regulators	chymotrypsin-like elastase family, member 2B	P08218:Q5JRU4
CELA3A	1.28	0.82	0.459168	0.821846	Matrisome-associated	ECM Regulators	chymotrypsin-like elastase family, member 3A	B1AQ52:B1AQ54:B1AQ55:P09093
CELA3B	1.6	-0.53	0.356227	0.763422	Matrisome-associated	ECM Regulators	chymotrypsin-like elastase family, member 3B	P08861
CPAMD8	0.51	2.82	0.217427	0.641821	Matrisome-associated	ECM Regulators	C3 and PZP-like, alpha-2-macroglobulin domain containing 8	F8W7D1:M0QXH3:M0R0Z5:M0R3G7:Q8IZJ3
CPN2	-0.17	-5.4	0.849576	1	Matrisome-associated	ECM Regulators	carboxypeptidase N, polypeptide 2	P22792
CST1	2.89	-4.9	0.150346	0.563746	Matrisome-associated	ECM Regulators	cystatin SN	P01037
CST11	-0.9	-7.35	0.457237	0.821846	Matrisome-associated	ECM Regulators	cystatin 11	Q9H112
CST2	3.46	-7.03	0.116695	0.508576	Matrisome-associated	ECM Regulators	cystatin SA	P09228
CST3	0.7	10.04	0.0512163	0.356275	Matrisome-associated	ECM Regulators	cystatin C	P01034
CST4	0.65	-7.16	0.676916	0.924204	Matrisome-associated	ECM Regulators	cystatin S	P01036
CST5	0.99	-6.64	0.373472	0.769089	Matrisome-associated	ECM Regulators	cystatin D	P28325
CST6	-0.31	-2.13	0.524116	0.85313	Matrisome-associated	ECM Regulators	cystatin E/M	Q15828
CST7	0.35	-0.46	0.637969	0.909858	Matrisome-associated	ECM Regulators	cystatin F (leukocystatin)	O76096
CST8	3.43	-7.05	0.148874	0.560545	Matrisome-associated	ECM Regulators	cystatin 8 (cystatin-related epididymal specific)	A2A2N0:O60676
CST9	4.14	-6.72	0.0386032	0.312563	Matrisome-associated	ECM Regulators	cystatin 9 (testatin)	Q5W186
CST9L	-0.89	-6.88	0.403324	0.793353	Matrisome-associated	ECM Regulators	cystatin 9-like	Q9H4G1
CSTA	-0.59	-0.92	0.47223	0.827585	Matrisome-associated	ECM Regulators	cystatin A (stefin A)	C9J0E4:P01040
CSTB	0.49	5.84	0.00926782	0.161755	Matrisome-associated	ECM Regulators	cystatin B (stefin B)	P04080
CSTL1	1.06	-6.04	0.297739	0.710746	Matrisome-associated	ECM Regulators	cystatin-like 1	Q9H114
CTSA	0.04	5.28	0.775331	0.961571	Matrisome-associated	ECM Regulators	cathepsin A	P10619:Q5JZG9:Q5JZH0:U3KQ41:U3KQF1:U3KQU6:X6R5C5:X6R8A1
CTSB	-0.57	8.18	0.000645038	0.0460849	Matrisome-associated	ECM Regulators	cathepsin B	E9PCB3:E9PHZ5:E9PID0:E9PIS1:E9PJ67:E9PKQ7:E9PKX0:E9PL32:E9PLY3:E9PNL5:E9PQM1:E9PR00:E9PR54:E9PS78:E9PSG5:P07858:R4GMQ5
CTSC	-0.39	3.26	0.331517	0.735095	Matrisome-associated	ECM Regulators	cathepsin C	H0YCY8:H0YDA2:P53634
CTSD	0.2	7.9	0.211436	0.634113	Matrisome-associated	ECM Regulators	cathepsin D	C9JH19:F8W787:F8WD96:H7C1V0:P07339
CTSE	0.44	-4.51	0.671618	0.924204	Matrisome-associated	ECM Regulators	cathepsin E	B4DNU8:J3KP48:P14091
CTSF	-0.11	6.86	0.430642	0.810437	Matrisome-associated	ECM Regulators	cathepsin F	E9PSC2:H0YD65:H0YE42:Q9UBX1
CTSG	-0.64	-2.97	0.643216	0.913105	Matrisome-associated	ECM Regulators	cathepsin G	P08311
CTSH	0.23	5.05	0.629484	0.903802	Matrisome-associated	ECM Regulators	cathepsin H	E9PKT6:E9PN60:E9PN84:P09668
CTSK	0.07	2.47	0.785662	0.967976	Matrisome-associated	ECM Regulators	cathepsin K	P43235:Q5QP40
CTSL	-0.14	5.29	0.382893	0.779773	Matrisome-associated	ECM Regulators	cathepsin L1	P07711:Q5T8F0
CTSO	0.17	4.24	0.393452	0.788279	Matrisome-associated	ECM Regulators	cathepsin O	P43234
CTSS	-0.08	3.01	0.881166	1	Matrisome-associated	ECM Regulators	cathepsin S	P25774:U3KPS4:U3KQE7
CTSV	0.59	0.05	0.165608	0.58077	Matrisome-associated	ECM Regulators	cathepsin L2	O60911
CTSW	0.78	-1.08	0.19852	0.619214	Matrisome-associated	ECM Regulators	cathepsin W	E9PI30:H0YDT2:P56202
CTSZ	-0.1	5.43	0.60563	0.887335	Matrisome-associated	ECM Regulators	cathepsin Z	Q9UBR2
EGLN1	-0.1	6.03	0.341013	0.745688	Matrisome-associated	ECM Regulators	egl nine homolog 1 (C. elegans)	Q9GZT9
EGLN2	-0.24	6.17	0.0591574	0.379526	Matrisome-associated	ECM Regulators	egl nine homolog 2 (C. elegans)	M0QXM8:M0QXR0:M0R035:M0R0Z6:M0R110:M0R1A3:M0R1L0:M0R1W4:M0R2X9:M0R350:Q96KS0
EGLN3	0.95	4.78	0.00288523	0.0930996	Matrisome-associated	ECM Regulators	egl nine homolog 3 (C. elegans)	F8VR39:F8W1G2:G3V3M1:Q9H6Z9
ELANE	-0.45	-1.54	0.627805	0.902901	Matrisome-associated	ECM Regulators	elastase, neutrophil expressed	P08246
F10	0.34	0.41	0.283891	0.700075	Matrisome-associated	ECM Regulators	coagulation factor X	B7ZBK1:F8WBM7:P00742:Q5JVE8
F12	-0.49	1.9	0.0981477	0.471177	Matrisome-associated	ECM Regulators	coagulation factor XII (Hageman factor)	P00748
F13A1	0.19	2.54	0.788711	0.969512	Matrisome-associated	ECM Regulators	coagulation factor XIII, A1 polypeptide	A6PVK5:H0Y4W5:H0Y796:P00488:Q9NQP5
F13B	2.54	-7.34	0.144899	0.554661	Matrisome-associated	ECM Regulators	coagulation factor XIII, B polypeptide	P05160
F2	0.18	-1.61	0.658061	0.923828	Matrisome-associated	ECM Regulators	coagulation factor II (thrombin)	C9JV37:E9PIT3:P00734
F7	-0.75	0.53	0.0173802	0.217446	Matrisome-associated	ECM Regulators	coagulation factor VII (serum prothrombin conversion accelerator)	E9PH36:F5H8B0:P08709
F9	-0.51	-5.94	0.651578	0.919328	Matrisome-associated	ECM Regulators	coagulation factor IX	P00740
FAM20A	0.65	0.62	0.399276	0.793353	Matrisome-associated	ECM Regulators	family with sequence similarity 20, member A	K7EIV7:K7EQL5:Q96MK3
FAM20B	-0.59	5.76	0.000347615	0.0372114	Matrisome-associated	ECM Regulators	family with sequence similarity 20, member B	O75063:X6RH03
FAM20C	-0.04	5.14	0.844812	0.999581	Matrisome-associated	ECM Regulators	family with sequence similarity 20, member C	Q8IXL6
HABP2	-0.62	-2.21	0.104253	0.483462	Matrisome-associated	ECM Regulators	hyaluronan binding protein 2	B7Z8Q5:F5H475:Q14520
HMSD	0.36	0.66	0.502214	0.853114	Matrisome-associated	ECM Regulators	histocompatibility (minor) serpin domain containing	A8MTL9:P0C7T4
HPSE	-0.53	0.5	0.185924	0.604117	Matrisome-associated	ECM Regulators	heparanase	D6RAQ1:D6RHG4:Q9Y251
HPSE2	0.73	4.47	0.2016	0.62379	Matrisome-associated	ECM Regulators	heparanase 2	Q8WWQ2
HRG	-0.99	-4.25	0.109612	0.494083	Matrisome-associated	ECM Regulators	histidine-rich glycoprotein	P04196
HTRA1	0.48	8.04	0.0559326	0.370118	Matrisome-associated	ECM Regulators	HtrA serine peptidase 1	H0Y7G9:Q92743
HTRA3	0.22	0.16	0.522966	0.85313	Matrisome-associated	ECM Regulators	HtrA serine peptidase 3	P83110
HTRA4	1.04	-4.15	0.0528277	0.360174	Matrisome-associated	ECM Regulators	HtrA serine peptidase 4	P83105
HYAL1	0.73	1.8	0.0423301	0.327009	Matrisome-associated	ECM Regulators	hyaluronoglucosaminidase 1	C9JB49:C9JRK1:Q12794
HYAL2	0.58	4.26	0.196344	0.616868	Matrisome-associated	ECM Regulators	hyaluronoglucosaminidase 2	C9J700:C9JBF5:C9JSD1:C9JSI7:C9K016:Q12891
HYAL3	-0.47	2.26	0.144378	0.553672	Matrisome-associated	ECM Regulators	hyaluronoglucosaminidase 3	C9JB51:O43820
HYAL4	-0.77	-6.4	0.448021	0.821846	Matrisome-associated	ECM Regulators	hyaluronoglucosaminidase 4	C9J6F9:C9JU18:F8WDH9:Q2M3T9
ITIH1	0.31	-3.84	0.506405	0.85313	Matrisome-associated	ECM Regulators	inter-alpha (globulin) inhibitor H1	B5MCP1:F5H7E1:F8WAS2:H7C0N0:H7C5I0:P19827
ITIH2	-0.29	1.77	0.497338	0.848688	Matrisome-associated	ECM Regulators	inter-alpha (globulin) inhibitor H2	P19823:Q5T985:Q5T987
ITIH3	1.02	-0.47	0.0262075	0.261042	Matrisome-associated	ECM Regulators	inter-alpha (globulin) inhibitor H3	E7ET33:Q06033
ITIH4	0.11	3.28	0.614718	0.893015	Matrisome-associated	ECM Regulators	inter-alpha (globulin) inhibitor H4 (plasma Kallikrein-sensitive glycoprotein)	B7ZKJ8:F5GXQ1:H7C0L5:Q14624
ITIH5	0.68	5.13	0.092138	0.45955	Matrisome-associated	ECM Regulators	inter-alpha (globulin) inhibitor H5	C9J2H1:G5E9D8:H7C5A6:J3KQ60:Q86UX2
ITIH6	1.65	-6.74	0.253979	0.669212	Matrisome-associated	ECM Regulators	inter-alpha (globulin) inhibitor H5-like	Q6UXX5
KAZALD1	-0.89	0.63	0.00969491	0.165608	Matrisome-associated	ECM Regulators	Kazal-type serine peptidase inhibitor domain 1	Q96I82
KNG1	-1.01	-3.11	0.106776	0.488584	Matrisome-associated	ECM Regulators	kininogen 1	P01042
KY	0.03	0.86	0.88174	1	Matrisome-associated	ECM Regulators	kyphoscoliosis peptidase	B4DGA7:Q8NBH2
LOX	-0.61	1.37	0.0468566	0.343061	Matrisome-associated	ECM Regulators	lysyl oxidase	H0YAL3:P28300
LOXL1	0.12	1.37	0.681241	0.924204	Matrisome-associated	ECM Regulators	lysyl oxidase-like 1	H3BUV8:Q08397
LOXL2	0.34	1.96	0.252202	0.667378	Matrisome-associated	ECM Regulators	lysyl oxidase-like 2	E5RFE2:E5RFY0:E5RHH3:E5RI22:E5RJL2:H0YAP6:H0YAR1:Q9Y4K0:R4GMS2
LOXL3	0.31	2.39	0.146141	0.556972	Matrisome-associated	ECM Regulators	lysyl oxidase-like 3	B8ZZT6:B9A025:C9J5M1:E7END4:H7C248:P58215
LOXL4	0.58	0.37	0.142872	0.551583	Matrisome-associated	ECM Regulators	lysyl oxidase-like 4	Q96JB6
LPA	-0.55	-1.56	0.240836	0.660438	Matrisome-associated	ECM Regulators	lipoprotein, Lp(a)	P08519
MASP1	0.81	3.48	0.00496485	0.120796	Matrisome-associated	ECM Regulators	mannan-binding lectin serine peptidase 1 (C4/C2 activating component of Ra-reactive factor)	C9J1C7:C9JLU5:C9JMA2:F8W876:P48740
MASP2	-0.07	2.1	0.788377	0.969387	Matrisome-associated	ECM Regulators	mannan-binding lectin serine peptidase 2	O00187
MEP1A	0.08	-3.16	0.894515	1	Matrisome-associated	ECM Regulators	meprin A, alpha (PABA peptide hydrolase)	Q16819
MEP1B	-0.46	-3.6	0.412181	0.793353	Matrisome-associated	ECM Regulators	meprin A, beta	J3KRK1:J3QKX5:Q16820
MMP1	0.48	-4.07	0.755047	0.949516	Matrisome-associated	ECM Regulators	matrix metallopeptidase 1 (interstitial collagenase)	P03956
MMP10	1.27	-4.8	0.480703	0.835281	Matrisome-associated	ECM Regulators	matrix metallopeptidase 10 (stromelysin 2)	F5GYX7:P09238
MMP11	0.41	0.09	0.252298	0.667465	Matrisome-associated	ECM Regulators	matrix metallopeptidase 11 (stromelysin 3)	E9PED7:F8WDI7:H7C3I7:P24347
MMP12	0.22	-6.18	0.846084	1	Matrisome-associated	ECM Regulators	matrix metallopeptidase 12 (macrophage elastase)	P39900
MMP13	0.93	-6.36	0.481325	0.835871	Matrisome-associated	ECM Regulators	matrix metallopeptidase 13 (collagenase 3)	G5E971:P45452
MMP14	0.61	3.38	0.0751675	0.423034	Matrisome-associated	ECM Regulators	matrix metallopeptidase 14 (membrane-inserted)	F8VP90:F8W1B7:P50281
MMP15	0.1	3.77	0.649009	0.917644	Matrisome-associated	ECM Regulators	matrix metallopeptidase 15 (membrane-inserted)	H3BT97:P51511
MMP16	-0.01	3.9	0.953959	1	Matrisome-associated	ECM Regulators	matrix metallopeptidase 16 (membrane-inserted)	E5RJA7:P51512
MMP17	-0.11	5.53	0.580803	0.886085	Matrisome-associated	ECM Regulators	matrix metallopeptidase 17 (membrane-inserted)	F5GWR3:F5GZA7:F5H209:F5H249:F5H846:F5H881:Q9ULZ9
MMP19	-0.46	-1.59	0.501554	0.852508	Matrisome-associated	ECM Regulators	matrix metallopeptidase 19	A6ND33:B4DNP3:F8W1C3:Q99542
MMP2	-0.31	2.43	0.292615	0.710746	Matrisome-associated	ECM Regulators	matrix metallopeptidase 2 (gelatinase A, 72kDa gelatinase, 72kDa type IV collagenase)	H3BR66:H3BS34:H3BV48:J3KRB7:P08253
MMP20	2.24	-7.41	0.206033	0.627559	Matrisome-associated	ECM Regulators	matrix metallopeptidase 20	O60882
MMP21	0.19	-2.18	0.604119	0.886085	Matrisome-associated	ECM Regulators	matrix metallopeptidase 21	Q8N119
MMP23B	0.96	-2.37	0.0684111	0.406245	Matrisome-associated	ECM Regulators	matrix metallopeptidase 23B	B4DMZ6:D6REP6:H0Y6I4:H0YA69:H0YAE5:J3KRS4:O75086:O75900
MMP24	-0.53	5.11	0.021647	0.235989	Matrisome-associated	ECM Regulators	matrix metallopeptidase 24 (membrane-inserted)	Q9Y5R2
MMP25	-0.08	-0.16	0.853664	1	Matrisome-associated	ECM Regulators	matrix metallopeptidase 25	Q9NPA2
MMP26	3.55	-3.95	0.227606	0.647248	Matrisome-associated	ECM Regulators	matrix metallopeptidase 26	Q9NRE1
MMP27	2.01	-6.57	0.260268	0.677054	Matrisome-associated	ECM Regulators	matrix metallopeptidase 27	Q9H306
MMP28	0.98	3.62	0.0229741	0.243842	Matrisome-associated	ECM Regulators	matrix metallopeptidase 28	K7ELN8:K7EMV8:K7ENP0:K7ERF8:Q9H239
MMP3	-0.02	-2.82	0.986241	1	Matrisome-associated	ECM Regulators	matrix metallopeptidase 3 (stromelysin 1, progelatinase)	E9PKX2:H7C139:P08254
MMP7	0.93	-4.62	0.336768	0.74076	Matrisome-associated	ECM Regulators	matrix metallopeptidase 7 (matrilysin, uterine)	P09237
MMP8	-1.49	-1.92	0.218982	0.643246	Matrisome-associated	ECM Regulators	matrix metallopeptidase 8 (neutrophil collagenase)	E9PIY7:E9PJB3:E9PL87:H7C1M3:P22894
MMP9	0.3	-0.61	0.784459	0.967187	Matrisome-associated	ECM Regulators	matrix metallopeptidase 9 (gelatinase B, 92kDa gelatinase, 92kDa type IV collagenase)	P14780
NGLY1	-0.23	3.94	0.0318287	0.285303	Matrisome-associated	ECM Regulators	N-glycanase 1	C9JU75:H0Y2P2:Q96IV0:Q9NV10
OGFOD1	0.02	4.45	0.903249	1	Matrisome-associated	ECM Regulators	2-oxoglutarate and iron-dependent oxygenase domain containing 1	H3BP48:H3BR02:H3BR79:H3BUA6:J3KNR5:Q8N543
OGFOD2	-0.08	2.72	0.582606	0.886085	Matrisome-associated	ECM Regulators	2-oxoglutarate and iron-dependent oxygenase domain containing 2	F5H145:F5H890:Q6N063
P4HA1	-0.09	4.28	0.748936	0.945996	Matrisome-associated	ECM Regulators	prolyl 4-hydroxylase, alpha polypeptide I	P13674
P4HA2	-0.05	3.04	0.843092	0.998838	Matrisome-associated	ECM Regulators	prolyl 4-hydroxylase, alpha polypeptide II	A8MXE0:C9JCP0:C9JFJ1:C9JIG4:C9JN43:C9JX45:E7ENX0:E7EPI9:E7ERI1:O15460
P4HA3	0.1	-0.27	0.752724	0.948117	Matrisome-associated	ECM Regulators	prolyl 4-hydroxylase, alpha polypeptide III	E9PM97:H0YCC3:Q7Z4N8
P4HTM	-0.21	6.31	0.111029	0.496524	Matrisome-associated	ECM Regulators	prolyl 4-hydroxylase, transmembrane (endoplasmic reticulum)	H7C153:Q9NXG6:V9GY20:V9GYK5
PAMR1	1.01	4.66	0.00839714	0.154728	Matrisome-associated	ECM Regulators	peptidase domain containing associated with muscle regeneration 1	E9PIV1:E9PMN5:E9PQ70:Q6UXH9
PAPPA	-0.08	-0.88	0.853812	1	Matrisome-associated	ECM Regulators	pregnancy-associated plasma protein A, pappalysin 1	F5GZ19:Q13219
PAPPA2	-0.13	0.62	0.619686	0.896811	Matrisome-associated	ECM Regulators	pappalysin 2	Q9BXP8
PCSK5	0.14	2.42	0.458654	0.821846	Matrisome-associated	ECM Regulators	proprotein convertase subtilisin/kexin type 5	B1AMG5:B1AMG8:Q5JSG7:Q92824
PCSK6	0.62	4.03	0.0781143	0.430776	Matrisome-associated	ECM Regulators	proprotein convertase subtilisin/kexin type 6	E7EM82:E7EQ62:E7EWH5:H0Y3Q0:H0YKK2:H0YKZ4:H0YLC8:H0YMW5:H7BXT3:P29122
PI3	-1.13	-2.81	0.0676543	0.404107	Matrisome-associated	ECM Regulators	peptidase inhibitor 3, skin-derived	P19957
PLAT	-0.07	4.35	0.815838	0.983702	Matrisome-associated	ECM Regulators	plasminogen activator, tissue	B4DN26:B4DNJ1:E5RGA1:E5RHG4:E7ESF4:H0YBH9:K4DI88:P00750
PLAU	0.17	0.78	0.677166	0.924204	Matrisome-associated	ECM Regulators	plasminogen activator, urokinase	E7ESM2:E7ET40:P00749:S4R3G7
PLG	-0.3	-3.06	0.464338	0.821846	Matrisome-associated	ECM Regulators	plasminogen	A6PVI2:P00747:Q5TEH5
PLOD1	0.29	5.34	0.25851	0.675575	Matrisome-associated	ECM Regulators	procollagen-lysine 1, 2-oxoglutarate 5-dioxygenase 1	B4DR87:Q02809:Q5JXB7:Q5JXB8:Q5JXB9
PLOD2	0.22	4.28	0.322659	0.734258	Matrisome-associated	ECM Regulators	procollagen-lysine, 2-oxoglutarate 5-dioxygenase 2	B3KWS3:C9JXZ0:E7ETU9:F8WEW3:O00469
PLOD3	0.49	4.33	0.030583	0.281866	Matrisome-associated	ECM Regulators	procollagen-lysine, 2-oxoglutarate 5-dioxygenase 3	C9JIX5:C9JU11:H7C0B8:H7C2A8:H7C2S8:H7C2V1:O60568
PRSS1	1.2	1.5	0.454836	0.821846	Matrisome-associated	ECM Regulators	protease, serine, 1 (trypsin 1)	E7EQ64:H0Y8D1:P07477
PRSS12	-0.71	1.11	0.0448364	0.335845	Matrisome-associated	ECM Regulators	protease, serine, 12 (neurotrypsin, motopsin)	P56730
PRSS2	1.61	1.69	0.305523	0.71736	Matrisome-associated	ECM Regulators	protease, serine, 2 (trypsin 2)	P07478
PRSS3	-0.35	3.5	0.123661	0.521285	Matrisome-associated	ECM Regulators	protease, serine, 3	B1AN99:P35030
PZP	2.19	1.41	0.126096	0.524935	Matrisome-associated	ECM Regulators	pregnancy-zone protein	F5GXY0:P20742
SERPINA1	-0.42	2.65	0.605922	0.887508	Matrisome-associated	ECM Regulators	serpin peptidase inhibitor, clade A (alpha-1 antiproteinase, antitrypsin), member 1	G3V2B9:G3V387:G3V4I7:G3V544:G3V5R8:P01009
SERPINA10	-0.41	-1.24	0.131616	0.533758	Matrisome-associated	ECM Regulators	serpin peptidase inhibitor, clade A (alpha-1 antiproteinase, antitrypsin), member 10	G3V2W1:Q9UK55
SERPINA11	-1.23	-5.36	0.109306	0.493178	Matrisome-associated	ECM Regulators	serpin peptidase inhibitor, clade A (alpha-1 antiproteinase, antitrypsin), member 11	Q86U17
SERPINA12	-1.36	-3.94	0.0100796	0.169096	Matrisome-associated	ECM Regulators	serpin peptidase inhibitor, clade A (alpha-1 antiproteinase, antitrypsin), member 12	Q8IW75
SERPINA3	1.92	6.56	0.305135	0.717065	Matrisome-associated	ECM Regulators	serpin peptidase inhibitor, clade A (alpha-1 antiproteinase, antitrypsin), member 3	G3V3A0:G3V595:P01011
SERPINA4	0.25	-5.87	0.838689	0.996581	Matrisome-associated	ECM Regulators	serpin peptidase inhibitor, clade A (alpha-1 antiproteinase, antitrypsin), member 4	P29622
SERPINA5	1.18	0.26	0.209086	0.631468	Matrisome-associated	ECM Regulators	serpin peptidase inhibitor, clade A (alpha-1 antiproteinase, antitrypsin), member 5	G3V264:G3V265:G3V2M1:G3V3F5:G3V3Y3:G3V482:G3V4B4:G3V5Q9:P05154
SERPINA6	0.37	-6.07	0.745864	0.944365	Matrisome-associated	ECM Regulators	serpin peptidase inhibitor, clade A (alpha-1 antiproteinase, antitrypsin), member 6	G3V350:G3V4V7:P08185
SERPINA7	-0.43	-6.68	0.718858	0.927644	Matrisome-associated	ECM Regulators	serpin peptidase inhibitor, clade A (alpha-1 antiproteinase, antitrypsin), member 7	P05543
SERPINA9	0.3	-6.94	0.821996	0.987343	Matrisome-associated	ECM Regulators	serpin peptidase inhibitor, clade A (alpha-1 antiproteinase, antitrypsin), member 9	Q86WD7
SERPINB1	-0.06	3.92	0.848534	1	Matrisome-associated	ECM Regulators	serpin peptidase inhibitor, clade B (ovalbumin), member 1	B4DNT0:P30740
SERPINB10	-0.2	-5.98	0.871965	1	Matrisome-associated	ECM Regulators	serpin peptidase inhibitor, clade B (ovalbumin), member 10	H7BYS2:H7C004:P48595
SERPINB11	-0.55	-5.31	0.653742	0.920556	Matrisome-associated	ECM Regulators	serpin peptidase inhibitor, clade B (ovalbumin), member 11 (gene/pseudogene)	F5GWT8:F5GY69:F5GYW9:Q96P15
SERPINB12	-1.15	-6.45	0.194081	0.614104	Matrisome-associated	ECM Regulators	serpin peptidase inhibitor, clade B (ovalbumin), member 12	Q3SYB4:Q96P63
SERPINB13	-1.39	-2.99	0.0433529	0.330678	Matrisome-associated	ECM Regulators	serpin peptidase inhibitor, clade B (ovalbumin), member 13	C9JL93:F8WE70:H7BZS9:Q9UIV8
SERPINB2	-1.48	-4.04	0.0158646	0.209589	Matrisome-associated	ECM Regulators	serpin peptidase inhibitor, clade B (ovalbumin), member 2	E7EPJ9:E7ERB5:E9PDK7:P05120
SERPINB3	0.18	-4.57	0.877874	1	Matrisome-associated	ECM Regulators	serpin peptidase inhibitor, clade B (ovalbumin), member 3	P29508
SERPINB4	0.29	-5.41	0.780799	0.964797	Matrisome-associated	ECM Regulators	serpin peptidase inhibitor, clade B (ovalbumin), member 4	C9JZ65:F8W9L1:H0Y5H9:P48594
SERPINB5	-1.77	-3.13	0.000885977	0.052813	Matrisome-associated	ECM Regulators	serpin peptidase inhibitor, clade B (ovalbumin), member 5	C9JLM5:P36952
SERPINB6	0.38	5.98	0.0504579	0.353748	Matrisome-associated	ECM Regulators	serpin peptidase inhibitor, clade B (ovalbumin), member 6	P35237
SERPINB7	-1.55	-4.7	0.0113513	0.178827	Matrisome-associated	ECM Regulators	serpin peptidase inhibitor, clade B (ovalbumin), member 7	C9JA68:C9JM00:C9JZR8:O75635
SERPINB8	-0.11	1.93	0.719765	0.928154	Matrisome-associated	ECM Regulators	serpin peptidase inhibitor, clade B (ovalbumin), member 8	C9JTJ8:C9JVA8:H7BXK7:P50452
SERPINB9	-0.21	3.95	0.306217	0.718177	Matrisome-associated	ECM Regulators	serpin peptidase inhibitor, clade B (ovalbumin), member 9	P50453
SERPINC1	0.72	-2.72	0.161619	0.578677	Matrisome-associated	ECM Regulators	serpin peptidase inhibitor, clade C (antithrombin), member 1	P01008
SERPIND1	1.42	-0.05	0.202882	0.624223	Matrisome-associated	ECM Regulators	serpin peptidase inhibitor, clade D (heparin cofactor), member 1	P05546
SERPINE1	0.05	2.73	0.966253	1	Matrisome-associated	ECM Regulators	serpin peptidase inhibitor, clade E (nexin, plasminogen activator inhibitor type 1), member 1	P05121
SERPINE2	0.37	6.93	0.0703493	0.412023	Matrisome-associated	ECM Regulators	serpin peptidase inhibitor, clade E (nexin, plasminogen activator inhibitor type 1), member 2	C9JN98:C9JRK5:C9K031:P07093
SERPINE3	0.19	-2.02	0.576151	0.886085	Matrisome-associated	ECM Regulators	serpin peptidase inhibitor, clade E (nexin, plasminogen activator inhibitor type 1), member 3	A8MV23:E5RG55
SERPINF1	-0.81	3.78	0.00943727	0.163104	Matrisome-associated	ECM Regulators	serpin peptidase inhibitor, clade F (alpha-2 antiplasmin, pigment epithelium derived factor), member 1	I3L107:I3L1U4:I3L2R7:I3L3Z3:I3L425:I3L4F9:I3L4N7:I3L4Z0:P36955
SERPINF2	0.95	0.67	0.0333204	0.291395	Matrisome-associated	ECM Regulators	serpin peptidase inhibitor, clade F (alpha-2 antiplasmin, pigment epithelium derived factor), member 2	C9JMH6:C9JPV4:P08697
SERPING1	0.77	5.41	0.196435	0.617016	Matrisome-associated	ECM Regulators	serpin peptidase inhibitor, clade G (C1 inhibitor), member 1	B4E1F0:B4E1H2:B5MCB9:C9JZJ9:E9PGN7:E9PK97:H0YCA1:H9KV48:P05155
SERPINH1	0.86	5.04	0.474599	0.830056	Matrisome-associated	ECM Regulators	serpin peptidase inhibitor, clade H (heat shock protein 47), member 1, (collagen binding protein 1)	E9PIG2:E9PJH8:E9PK86:E9PKH2:E9PLA6:E9PMI5:E9PNX1:E9PPV6:E9PQ34:E9PR70:E9PRS3:H0YEP8:P50454
SERPINI1	-0.84	6.38	0.000574774	0.0441403	Matrisome-associated	ECM Regulators	serpin peptidase inhibitor, clade I (neuroserpin), member 1	C9JDY5:C9JQU8:H7C5T9:Q99574
SERPINI2	0.96	0.33	0.0316802	0.285303	Matrisome-associated	ECM Regulators	serpin peptidase inhibitor, clade I (pancpin), member 2	C9J7N5:C9JWE1:O75830
SLPI	0.69	-0.62	0.284584	0.70086	Matrisome-associated	ECM Regulators	secretory leukocyte peptidase inhibitor	P03973
SPAM1	4.17	-6.71	0.0996209	0.474265	Matrisome-associated	ECM Regulators	sperm adhesion molecule 1 (PH-20 hyaluronidase, zona pellucida binding)	C9J2X5:P38567
ST14	0.33	0.74	0.536034	0.862714	Matrisome-associated	ECM Regulators	suppression of tumorigenicity 14 (colon carcinoma)	Q9Y5Y6
SULF1	-0.43	2.86	0.296589	0.710746	Matrisome-associated	ECM Regulators	sulfatase 1	E9PI06:E9PJL8:E9PLS5:E9PPQ3:E9PS14:H0YDR1:Q8IWU6
SULF2	-0.01	5.7	0.95375	1	Matrisome-associated	ECM Regulators	sulfatase 2	B1AMP9:G3XAE6:H0Y872:Q8IWU5
TGM1	-0.01	2.4	0.977009	1	Matrisome-associated	ECM Regulators	transglutaminase 1 (K polypeptide epidermal type I, protein-glutamine-gamma-glutamyltransferase)	B4DWR7:H0YKI6:H0YLJ6:H0YLT9:H0YMQ8:H0YN27:H0YNM4:P22735
TGM2	0.08	5.63	0.889021	1	Matrisome-associated	ECM Regulators	transglutaminase 2 (C polypeptide, protein-glutamine-gamma-glutamyltransferase)	A2A299:A2A2A0:B4DIT7:F5H6P0:P21980
TGM3	-1.4	-0.11	0.02312	0.244471	Matrisome-associated	ECM Regulators	transglutaminase 3 (E polypeptide, protein-glutamine-gamma-glutamyltransferase)	Q08188
TGM4	0.71	-3.8	0.261184	0.678024	Matrisome-associated	ECM Regulators	transglutaminase 4 (prostate)	F8WCU8:P49221
TGM5	0.64	-2.54	0.275273	0.689163	Matrisome-associated	ECM Regulators	transglutaminase 5	O43548
TGM6	0.26	-6.17	0.820556	0.986381	Matrisome-associated	ECM Regulators	transglutaminase 6	O95932
TGM7	-0.47	-5.74	0.486335	0.839896	Matrisome-associated	ECM Regulators	transglutaminase 7	Q96PF1
TIMP1	1.1	4.56	0.142232	0.551133	Matrisome-associated	ECM Regulators	TIMP metallopeptidase inhibitor 1	B4DJK3:H0Y789:P01033:Q5H9A7:Q5H9B4:Q5H9B5
TIMP2	-0.17	7.44	0.432306	0.812135	Matrisome-associated	ECM Regulators	TIMP metallopeptidase inhibitor 2	B4DFW2:K7EIX4:P16035
TIMP3	0.77	7.03	0.00546572	0.126253	Matrisome-associated	ECM Regulators	TIMP metallopeptidase inhibitor 3	P35625
TIMP4	0.86	3.56	0.0167642	0.214817	Matrisome-associated	ECM Regulators	TIMP metallopeptidase inhibitor 4	Q99727
TLL1	-0.42	2.62	0.125962	0.524809	Matrisome-associated	ECM Regulators	tolloid-like 1	D6RAK5:D6RBI6:D6RCE0:E9PD25:O43897
TLL2	-0.35	2.22	0.182304	0.60119	Matrisome-associated	ECM Regulators	tolloid-like 2	Q9Y6L7
TMPRSS15	0.39	-4.82	0.54793	0.871255	Matrisome-associated	ECM Regulators	protease, serine, 7 (enterokinase)	E9PG70:P98073
ANXA1	0.05	4.66	0.94491	1	Matrisome-associated	ECM-affiliated Proteins	annexin A1	P04083:Q5T3N0:Q5T3N1
ANXA10	0.67	-5.56	0.428009	0.807871	Matrisome-associated	ECM-affiliated Proteins	annexin A10	Q9UJ72
ANXA11	-0.21	6.21	0.277445	0.691674	Matrisome-associated	ECM-affiliated Proteins	annexin A11	H0Y6E1:P50995:Q5T0G7:Q5T0G9
ANXA13	2.7	-1.91	0.0154108	0.206999	Matrisome-associated	ECM-affiliated Proteins	annexin A13	E5RIN3:P27216
ANXA2	0.35	4.88	0.49151	0.843653	Matrisome-associated	ECM-affiliated Proteins	annexin A2	H0YKL9:H0YKN4:H0YKS4:H0YKV8:H0YKX9:H0YKZ7:H0YL33:H0YLE2:H0YLV6:H0YM50:H0YMD0:H0YMD9:H0YMM1:H0YMT9:H0YMU9:H0YMW4:H0YN28:H0YN42:H0YN52:H0YNA0:H0YNB8:H0YNP5:P07355
ANXA3	1.33	3.16	0.0303499	0.280797	Matrisome-associated	ECM-affiliated Proteins	annexin A3	D6RA82:D6RAZ8:D6RCA8:D6RFG5:D6RFJ9:P12429
ANXA4	0.62	4.09	0.00165791	0.0717279	Matrisome-associated	ECM-affiliated Proteins	annexin A4	B4DDF9:P09525:Q6P452
ANXA5	0.27	6.34	0.264556	0.682267	Matrisome-associated	ECM-affiliated Proteins	annexin A5	D6RBE9:D6RBL5:D6RCN3:E9PHT9:P08758
ANXA6	-0.64	7.3	0.00208547	0.0795023	Matrisome-associated	ECM-affiliated Proteins	annexin A6	A6NN80:E5RFF0:E5RI05:E5RIU8:E5RJF5:E5RJR0:E5RK63:E5RK69:E7EMC6:H0YC77:P08133
ANXA7	-0.02	6.23	0.880717	1	Matrisome-associated	ECM-affiliated Proteins	annexin A7	B4DT77:B9ZVT2:P20073
ANXA8	-0.86	-3.65	0.0800098	0.434936	Matrisome-associated	ECM-affiliated Proteins	annexin A8	B4DTC9:P13928:Q5VTM3
ANXA8L1	0.1	-1.14	0.744082	0.943086	Matrisome-associated	ECM-affiliated Proteins	annexin A8-like 1	F5H7X5:Q5T2P7:Q5T2P8
ANXA9	0.06	1.34	0.726462	0.932574	Matrisome-associated	ECM-affiliated Proteins	annexin A9	O76027
C1QA	0.04	4.09	0.962183	1	Matrisome-associated	ECM-affiliated Proteins	complement component 1, q subcomponent, A chain	P02745:X6RLJ0
C1QB	0.08	4.96	0.927999	1	Matrisome-associated	ECM-affiliated Proteins	complement component 1, q subcomponent, B chain	D6R934:D6RGJ1:P02746
C1QC	-0.11	4.42	0.894046	1	Matrisome-associated	ECM-affiliated Proteins	complement component 1, q subcomponent, C chain	P02747
C1QL1	0.29	4.21	0.301912	0.71292	Matrisome-associated	ECM-affiliated Proteins	complement component 1, q subcomponent-like 1	O75973
C1QL2	0.07	3.8	0.83166	0.992543	Matrisome-associated	ECM-affiliated Proteins	complement component 1, q subcomponent-like 2	Q7Z5L3
C1QL3	-1.37	2.42	0.00613158	0.134306	Matrisome-associated	ECM-affiliated Proteins	complement component 1, q subcomponent-like 3	Q5VWW1
C1QL4	-0.03	-0.68	0.974293	1	Matrisome-associated	ECM-affiliated Proteins	complement component 1, q subcomponent-like 4	Q86Z23
C1QTNF1	0.53	4.29	0.237939	0.659644	Matrisome-associated	ECM-affiliated Proteins	C1q and tumor necrosis factor related protein 1	Q6ZMH6:Q9BXJ1
C1QTNF2	0.07	0.82	0.775136	0.961435	Matrisome-associated	ECM-affiliated Proteins	C1q and tumor necrosis factor related protein 2	Q9BXJ5
C1QTNF3	0.46	3.74	0.0080469	0.152166	Matrisome-associated	ECM-affiliated Proteins	C1q and tumor necrosis factor related protein 3	Q9BXJ4
C1QTNF4	-0.18	5.74	0.603918	0.886085	Matrisome-associated	ECM-affiliated Proteins	C1q and tumor necrosis factor related protein 4	E9PPZ5:Q9BXJ3
C1QTNF5	0.08	-4.94	0.886482	1	Matrisome-associated	ECM-affiliated Proteins	C1q and tumor necrosis factor related protein 5	Q9BXJ0
C1QTNF6	0.72	2.3	0.0519853	0.358293	Matrisome-associated	ECM-affiliated Proteins	C1q and tumor necrosis factor related protein 6	F8WC87:Q9BXI9
C1QTNF7	0.85	-0.19	0.0570071	0.37349	Matrisome-associated	ECM-affiliated Proteins	C1q and tumor necrosis factor related protein 7	J3KPK0:Q9BXJ2
C1QTNF8	1.72	-0.62	0.0417069	0.324654	Matrisome-associated	ECM-affiliated Proteins	C1q and tumor necrosis factor related protein 8	P60827
C1QTNF9	0.91	-2	0.252471	0.667564	Matrisome-associated	ECM-affiliated Proteins	C1q and tumor necrosis factor related protein 9	P0C862
CD209	0.2	0.27	0.664054	0.924204	Matrisome-associated	ECM-affiliated Proteins	CD209 molecule	M0QZG5:M0R0P0:Q9NNX6:X6RB12
CLC	-0.23	-2.72	0.838584	0.996499	Matrisome-associated	ECM-affiliated Proteins	Charcot-Leyden crystal protein	Q05315
CLEC10A	-0.81	-3.02	0.166783	0.581432	Matrisome-associated	ECM-affiliated Proteins	C-type lectin domain family 10, member A	I3NI09:J3KR22:Q8IUN9
CLEC11A	0.22	3.12	0.134364	0.538183	Matrisome-associated	ECM-affiliated Proteins	C-type lectin domain family 11, member A	M0R081:Q9Y240
CLEC12A	1.38	-2.77	0.165824	0.58077	Matrisome-associated	ECM-affiliated Proteins	C-type lectin domain family 12, member A	A8MVL9:Q5QGZ9
CLEC12B	0.77	-2.96	0.157386	0.57235	Matrisome-associated	ECM-affiliated Proteins	C-type lectin domain family 12, member B	F5H4H7:Q2HXU8
CLEC14A	0.88	3.21	0.0147026	0.203009	Matrisome-associated	ECM-affiliated Proteins	C-type lectin domain family 14, member A	Q86T13
CLEC17A	0.25	-1.62	0.754243	0.949201	Matrisome-associated	ECM-affiliated Proteins	C-type lectin domain family 17, member A	F8W1T8:H9KVA4:Q6ZS10
CLEC18A	0.83	-1.38	0.109944	0.494624	Matrisome-associated	ECM-affiliated Proteins	C-type lectin domain family 18, member A	A5D8T8:F8W692:H3BNR9
CLEC18B	0.75	0.33	0.0614914	0.3866	Matrisome-associated	ECM-affiliated Proteins	C-type lectin domain family 18, member B	Q6UXF7
CLEC18C	0.86	-2.3	0.0965526	0.468985	Matrisome-associated	ECM-affiliated Proteins	C-type lectin domain family 18, member C	F5H550:H3BSF2:H3BUD1:Q8NCF0
CLEC19A	-0.83	-2.2	0.119214	0.512882	Matrisome-associated	ECM-affiliated Proteins	C-type lectin domain family 19, member A	H3BQW0:H3BQX8:Q6UXS0
CLEC1A	-0.01	1.34	0.992555	1	Matrisome-associated	ECM-affiliated Proteins	C-type lectin domain family 1, member A	E7ESV9:E9PFB4:F5H038:F8WCT4:Q8NC01
CLEC1B	2	-5.09	0.203893	0.624223	Matrisome-associated	ECM-affiliated Proteins	C-type lectin domain family 1, member B	H7BYT7:Q9P126
CLEC2A	2.65	-3.87	0.209359	0.63173	Matrisome-associated	ECM-affiliated Proteins	C-type lectin domain family 2, member A	Q6UVW9
CLEC2B	0.37	1.39	0.511026	0.85313	Matrisome-associated	ECM-affiliated Proteins	C-type lectin domain family 2, member B	F5H631:Q92478
CLEC2D	0.64	1.77	0.0219161	0.237469	Matrisome-associated	ECM-affiliated Proteins	C-type lectin domain family 2, member D	F5H0P0:F5H5U4:F8WF99:H0YGG6:H0YH49:Q9UHP7
CLEC2L	-0.59	4.25	0.0373964	0.307939	Matrisome-associated	ECM-affiliated Proteins	C-type lectin domain family 2, member L	H0YB20:P0C7M8
CLEC3A	1.24	-3.14	0.205985	0.627546	Matrisome-associated	ECM-affiliated Proteins	C-type lectin domain family 3, member A	H3BTK1:J3KNC9:O75596
CLEC3B	0.63	2.66	0.156379	0.570506	Matrisome-associated	ECM-affiliated Proteins	C-type lectin domain family 3, member B	E9PHK0:P05452
CLEC4A	0.35	0.33	0.155941	0.570193	Matrisome-associated	ECM-affiliated Proteins	C-type lectin domain family 4, member A	H0YGF9:Q9UMR7
CLEC4C	0.78	-6.75	0.534246	0.861193	Matrisome-associated	ECM-affiliated Proteins	C-type lectin domain family 4, member C	H0YFH6:H0YGB2:Q8WTT0
CLEC4D	-0.92	-3.97	0.274348	0.688012	Matrisome-associated	ECM-affiliated Proteins	C-type lectin domain family 4, member D	A6NHA5:Q8WXI8
CLEC4E	1.58	0.06	0.268745	0.684234	Matrisome-associated	ECM-affiliated Proteins	C-type lectin domain family 4, member E	F5H5X7:F8WFA1:H0YGH9:Q9ULY5
CLEC4F	-0.09	-2.15	0.883361	1	Matrisome-associated	ECM-affiliated Proteins	C-type lectin domain family 4, member F	A4QPA5:Q8N1N0
CLEC4G	-2.64	2.39	1.33412e-10	3.74887e-06	Matrisome-associated	ECM-affiliated Proteins	C-type lectin domain family 4, member G	M0R277:Q6UXB4
CLEC4M	-1.06	-2.74	0.132907	0.535821	Matrisome-associated	ECM-affiliated Proteins	C-type lectin domain family 4, member M	E7ENS9:H7BXE2:H7BXU4:M0QYX2:M0QZ42:Q9H2X3
CLEC5A	1.32	0.24	0.125044	0.523733	Matrisome-associated	ECM-affiliated Proteins	C-type lectin domain family 5, member A	C9JCE4:C9JPR7:F8WCL0:Q14DL9:Q9NY25
CLEC6A	-0.29	-6.95	0.822684	0.987776	Matrisome-associated	ECM-affiliated Proteins	C-type lectin domain family 6, member A	Q6EIG7
CLEC7A	-0.33	2.23	0.561798	0.88225	Matrisome-associated	ECM-affiliated Proteins	C-type lectin domain family 7, member A	Q68D78:Q9BXN2
CLEC9A	0.31	0.45	0.642036	0.912459	Matrisome-associated	ECM-affiliated Proteins	C-type lectin domain family 9, member A	Q6UXN8
COLEC10	-1.24	-3.76	0.00600727	0.132897	Matrisome-associated	ECM-affiliated Proteins	collectin sub-family member 10 (C-type lectin)	Q9Y6Z7
COLEC11	0.2	0.42	0.719626	0.928104	Matrisome-associated	ECM-affiliated Proteins	collectin sub-family member 11	C9JWT5:F8WB29:Q9BWP8
COLEC12	0.54	4.69	0.136571	0.541409	Matrisome-associated	ECM-affiliated Proteins	collectin sub-family member 12	Q5KU26
CSPG4	0.03	4.94	0.925189	1	Matrisome-associated	ECM-affiliated Proteins	chondroitin sulfate proteoglycan 4	Q6UVK1
CSPG5	-0.25	6.48	0.398821	0.793353	Matrisome-associated	ECM-affiliated Proteins	chondroitin sulfate proteoglycan 5 (neuroglycan C)	O95196
ELFN1	-0.46	2.37	0.129774	0.530932	Matrisome-associated	ECM-affiliated Proteins	extracellular leucine-rich repeat and fibronectin type III domain containing 1	P0C7U0
ELFN2	-0.56	5.62	0.00275557	0.0905114	Matrisome-associated	ECM-affiliated Proteins	extracellular leucine-rich repeat and fibronectin type III domain containing 2	Q5R3F8
EMCN	0.2	2.77	0.54552	0.869343	Matrisome-associated	ECM-affiliated Proteins	endomucin	D6RHW5:H0YAA7:Q9ULC0
FCN1	-0.29	-0.36	0.702336	0.924204	Matrisome-associated	ECM-affiliated Proteins	ficolin (collagen/fibrinogen domain containing) 1	O00602
FCN2	1.27	-3.22	0.0780314	0.430528	Matrisome-associated	ECM-affiliated Proteins	ficolin (collagen/fibrinogen domain containing lectin) 2 (hucolin)	Q15485
FCN3	1.37	-1.37	0.143519	0.552516	Matrisome-associated	ECM-affiliated Proteins	ficolin (collagen/fibrinogen domain containing) 3 (Hakata antigen)	O75636:Q5SSB9
FREM1	-0.51	3.39	0.0940702	0.463181	Matrisome-associated	ECM-affiliated Proteins	FRAS1 related extracellular matrix 1	C9JT55:F8WE85:Q5H8C1
FREM2	1.03	1.34	0.0954159	0.466212	Matrisome-associated	ECM-affiliated Proteins	FRAS1 related extracellular matrix protein 2	Q5SZK8
FREM3	-1.46	0.41	0.0113659	0.178843	Matrisome-associated	ECM-affiliated Proteins	FRAS1 related extracellular matrix 3	P0C091
GPC1	-0.16	7.32	0.248052	0.662021	Matrisome-associated	ECM-affiliated Proteins	glypican 1	C9J4Y6:H7BZE9:H7BZL4:H7C024:H7C410:P35052
GPC2	0.57	1.2	0.00570215	0.128893	Matrisome-associated	ECM-affiliated Proteins	glypican 2	Q8N158
GPC3	-0.2	1	0.767746	0.95726	Matrisome-associated	ECM-affiliated Proteins	glypican 3	H0Y3U6:P51654
GPC4	0.76	3.41	0.0154525	0.207164	Matrisome-associated	ECM-affiliated Proteins	glypican 4	B4E2C0:O75487
GPC5	-0.12	3.47	0.652374	0.91989	Matrisome-associated	ECM-affiliated Proteins	glypican 5	P78333
GPC6	0.05	1.75	0.857322	1	Matrisome-associated	ECM-affiliated Proteins	glypican 6	Q9Y625
GREM1	0.68	4.17	0.0469897	0.343589	Matrisome-associated	ECM-affiliated Proteins	gremlin 1, cysteine knot superfamily, homolog (Xenopus laevis)	H0YLY2:O60565
GRIFIN	0.48	-4.59	0.401455	0.793353	Matrisome-associated	ECM-affiliated Proteins	galectin-related inter-fiber protein	A4D1Z8
HPX	0.22	0.6	0.43255	0.812466	Matrisome-associated	ECM-affiliated Proteins	hemopexin	P02790
ITLN1	-0.96	-4	0.110773	0.495972	Matrisome-associated	ECM-affiliated Proteins	intelectin 1 (galactofuranose binding)	Q8WWA0
ITLN2	-0.39	-4.85	0.549106	0.872336	Matrisome-associated	ECM-affiliated Proteins	intelectin 2	Q8WWU7
LGALS1	0.54	6.3	0.0139568	0.197674	Matrisome-associated	ECM-affiliated Proteins	lectin, galactoside-binding, soluble, 1	F8WCQ5:F8WEI7:P09382
LGALS12	0.62	-3.34	0.269554	0.684234	Matrisome-associated	ECM-affiliated Proteins	lectin, galactoside-binding, soluble, 12	G5E970:Q96DT0
LGALS13	0.14	-5.19	0.860079	1	Matrisome-associated	ECM-affiliated Proteins	lectin, galactoside-binding, soluble, 13	M0R015:Q9UHV8
LGALS14	-0.5	-6.48	0.588403	0.886085	Matrisome-associated	ECM-affiliated Proteins	lectin, galactoside-binding, soluble, 14	M0R163:Q8TCE9
LGALS16	0.46	-4.12	0.457045	0.821846	Matrisome-associated	ECM-affiliated Proteins	beta-galactoside-binding lectin	A8MUM7:M0R108
LGALS2	0.06	-4.1	0.902482	1	Matrisome-associated	ECM-affiliated Proteins	lectin, galactoside-binding, soluble, 2	B0QYC9:P05162
LGALS3	0.73	4.77	0.132975	0.535965	Matrisome-associated	ECM-affiliated Proteins	lectin, galactoside-binding, soluble, 3	G3V3R6:G3V407:P17931
LGALS4	1.38	-0.36	0.0393776	0.315021	Matrisome-associated	ECM-affiliated Proteins	lectin, galactoside-binding, soluble, 4	M0QZ93:M0R1B2:M0R349:P56470
LGALS7	-0.54	-4.8	0.390144	0.786942	Matrisome-associated	ECM-affiliated Proteins	lectin, galactoside-binding, soluble, 7	M0R281:P47929
LGALS8	-0.37	5	0.0196998	0.223807	Matrisome-associated	ECM-affiliated Proteins	lectin, galactoside-binding, soluble, 8	B1ANM0:E9PJ77:E9PN19:E9PNC2:E9PPL1:E9PPM4:E9PRN3:F6V2D4:H7BXD8:O00214:Q5T3P9
LGALS9	0.72	3.21	0.121186	0.516383	Matrisome-associated	ECM-affiliated Proteins	lectin, galactoside-binding, soluble, 9	B4DWP7:F8W9W4:J3KS82:J3KSA0:J3QKK6:J3QS92:K7EPS0:O00182:Q8WYQ7
LGALS9B	0.51	-4.47	0.554595	0.876677	Matrisome-associated	ECM-affiliated Proteins	lectin, galactoside-binding, soluble, 9B	J3QRN8:J3QSC5:Q3B8N2
LGALS9C	0.18	-4.14	0.827096	0.989901	Matrisome-associated	ECM-affiliated Proteins	lectin, galactoside-binding, soluble, 9C	C9JHN9:J3KRF0:J3KSV0:J3KSY2:J3KT17:J3QKS2:J3QR96:J3QSH0:Q6DKI2
LMAN1	0.08	5.17	0.531846	0.859048	Matrisome-associated	ECM-affiliated Proteins	lectin, mannose-binding, 1	P49257
LMAN1L	0.2	3.25	0.808952	0.980188	Matrisome-associated	ECM-affiliated Proteins	lectin, mannose-binding, 1 like	H3BN74:H3BSC9:Q9HAT1
MBL2	0.55	-6.56	0.682949	0.924204	Matrisome-associated	ECM-affiliated Proteins	mannose-binding lectin (protein C) 2, soluble (opsonic defect)	P11226
MUC1	0.94	1.62	0.0686555	0.407367	Matrisome-associated	ECM-affiliated Proteins	mucin 1, cell surface associated	B1AVQ5:B1AVQ7:P15941
MUC12	0.17	0.24	0.610196	0.889769	Matrisome-associated	ECM-affiliated Proteins	mucin 12, cell surface associated	F5GWV9:H7BXN1:Q9UKN1
MUC13	0.83	-3.24	0.37767	0.773366	Matrisome-associated	ECM-affiliated Proteins	mucin 13, cell surface associated	C9IZG1:Q9H3R2
MUC15	-1.39	-3.51	0.015757	0.209051	Matrisome-associated	ECM-affiliated Proteins	mucin 15, cell surface associated	E9PII6:F8W945:Q8N387
MUC16	-0.04	-3.85	0.926936	1	Matrisome-associated	ECM-affiliated Proteins	mucin 16, cell surface associated	B5ME49:F8WE81:M0QZZ9:M0R2S7:M0R2Y5:Q8WXI7
MUC17	0.76	-4.71	0.272959	0.686367	Matrisome-associated	ECM-affiliated Proteins	mucin 17, cell surface associated	E7EPM4:Q685J3
MUC19	-0.44	-2.59	0.264773	0.682267	Matrisome-associated	ECM-affiliated Proteins	mucin 19, oligomeric	C9JCE7:H0YH61:H7BZA9:Q7Z5P9:V9GY53
MUC2	1.01	-2.7	0.128361	0.528308	Matrisome-associated	ECM-affiliated Proteins	mucin 2, oligomeric mucus/gel-forming	E7EUV1:H0Y2U6:H0Y317:Q02817
MUC20	0.84	2.48	0.111121	0.496715	Matrisome-associated	ECM-affiliated Proteins	mucin 20, cell surface associated	C9JJE7:E9PH32:H7C102:Q8N307
MUC21	-0.89	-2.1	0.362946	0.764491	Matrisome-associated	ECM-affiliated Proteins	mucin 21, cell surface associated	Q5SSG8
MUC22	0.66	-5.73	0.411937	0.793353	Matrisome-associated	ECM-affiliated Proteins	hypothetical LOC729792	E2RYF6
MUC3A	0.52	0.56	0.59431	0.886085	Matrisome-associated	ECM-affiliated Proteins	mucin 3A, cell surface associated	H0Y6M1:J3QST7:Q02505
MUC4	0.91	0.51	0.0437923	0.332296	Matrisome-associated	ECM-affiliated Proteins	mucin 4, cell surface associated	E7ENC5:E7EQG8:E7EQT2:E7ERK0:E7ETT5:E7EUL9:E7EW47:E7EWN1:E9PDY6:H0Y2Y1:H7BXN7:H7BZI3:Q99102
MUC5AC	0.71	-2.71	0.318201	0.729139	Matrisome-associated	ECM-affiliated Proteins	mucin 5AC, oligomeric mucus/gel-forming	E9PGF7:E9PJ98:P98088
MUC5B	1.47	-1.11	0.00263397	0.0886584	Matrisome-associated	ECM-affiliated Proteins	mucin 5B, oligomeric mucus/gel-forming	E9PBJ0:H0YDX8:Q9HC84
MUC6	1.38	1.69	0.000576814	0.0441648	Matrisome-associated	ECM-affiliated Proteins	mucin 6, oligomeric mucus/gel-forming	E9PJC5:H0YDA7:H0YEZ6:Q6W4X9
MUC7	1.74	-0.31	0.292162	0.710649	Matrisome-associated	ECM-affiliated Proteins	mucin 7, secreted	D6RHX1:Q8TAX7
MUCL1	-1.21	-3.2	0.0064224	0.137396	Matrisome-associated	ECM-affiliated Proteins	mucin-like 1	F8VV13:Q96DR8
OVGP1	0.1	3.32	0.727787	0.933729	Matrisome-associated	ECM-affiliated Proteins	oviductal glycoprotein 1, 120kDa	B4DHP1:Q12889
PARM1	-0.9	5.47	0.0120208	0.184783	Matrisome-associated	ECM-affiliated Proteins	prostate androgen-regulated mucin-like protein 1	D6RBB6:Q6UWI2
PLXDC1	-0.25	4.84	0.237891	0.659569	Matrisome-associated	ECM-affiliated Proteins	plexin domain containing 1	B3KSI0:B4E173:C9JCL2:C9JWQ3:J3KS04:J3QR40:J3QRR7:Q8IUK5
PLXDC2	-0.19	4.78	0.383399	0.780351	Matrisome-associated	ECM-affiliated Proteins	plexin domain containing 2	Q6UX71
PLXNA1	-0.24	6.29	0.226458	0.645477	Matrisome-associated	ECM-affiliated Proteins	plexin A1	F8VSZ4:Q9UIW2
PLXNA2	-0.37	6.24	0.0452937	0.337047	Matrisome-associated	ECM-affiliated Proteins	plexin A2	O75051
PLXNA3	-0.01	6.1	0.977665	1	Matrisome-associated	ECM-affiliated Proteins	plexin A3	P51805
PLXNA4	-0.58	5.34	0.0840161	0.443936	Matrisome-associated	ECM-affiliated Proteins	plexin A4	Q9HCM2
PLXNB1	0.83	7.41	0.000437396	0.0403532	Matrisome-associated	ECM-affiliated Proteins	plexin B1	G8JLJ7:O43157
PLXNB2	0.12	7.27	0.582243	0.886085	Matrisome-associated	ECM-affiliated Proteins	plexin B2	A6QRG9:A6QRH1:E2PU09:H0Y6J7:H0Y7X5:O15031
PLXNB3	0.4	6.11	0.144087	0.553084	Matrisome-associated	ECM-affiliated Proteins	plexin B3	B7Z3H9:F5GWC0:F5GZZ4:H7BZV5:H7C0P4:H7C3L0:Q9ULL4
PLXNC1	-0.77	4.84	0.0125066	0.18746	Matrisome-associated	ECM-affiliated Proteins	plexin C1	B4DHQ7:F5H3A2:F8VUW4:F8W095:F8W1K6:O60486
PLXND1	0.01	5.6	0.969748	1	Matrisome-associated	ECM-affiliated Proteins	plexin D1	D6RH25:H0Y9D1:H0YA64:H0YAB2:H0YAM9:Q9Y4D7
REG1A	1.59	0.8	0.307134	0.71928	Matrisome-associated	ECM-affiliated Proteins	regenerating islet-derived 1 alpha	P05451
REG1B	1.37	-0.76	0.339939	0.744354	Matrisome-associated	ECM-affiliated Proteins	regenerating islet-derived 1 beta	H7BZ24:P48304
REG3A	4.74	-1.45	0.0759098	0.424956	Matrisome-associated	ECM-affiliated Proteins	regenerating islet-derived 3 alpha	Q06141
REG3G	1.66	-3.73	0.261481	0.678419	Matrisome-associated	ECM-affiliated Proteins	regenerating islet-derived 3 gamma	Q6UW15
REG4	1.49	-5.45	0.131804	0.533941	Matrisome-associated	ECM-affiliated Proteins	regenerating islet-derived family, member 4	E9PNV6:Q9BYZ8
SDC1	-0.35	1.08	0.227976	0.647436	Matrisome-associated	ECM-affiliated Proteins	syndecan 1	E9PHH3:F8WCX9:H7C1K4:P18827
SDC2	-0.07	5.86	0.741101	0.941303	Matrisome-associated	ECM-affiliated Proteins	syndecan 2	E5RHU3:E5RJB8:E7ESK6:E9PBI9:P34741
SDC3	0.26	8.02	0.141566	0.54979	Matrisome-associated	ECM-affiliated Proteins	syndecan 3	D3DPN2:O75056
SDC4	1.18	6.26	0.0169562	0.216331	Matrisome-associated	ECM-affiliated Proteins	syndecan 4	B4E1S6:P31431
SEMA3A	-0.24	2.28	0.388791	0.785904	Matrisome-associated	ECM-affiliated Proteins	sema domain, immunoglobulin domain (Ig), short basic domain, secreted, (semaphorin) 3A	C9J9C4:C9JD25:Q14563
SEMA3B	0.62	6.73	0.0545436	0.366012	Matrisome-associated	ECM-affiliated Proteins	sema domain, immunoglobulin domain (Ig), short basic domain, secreted, (semaphorin) 3B	Q13214
SEMA3C	-0.17	3.1	0.689612	0.924204	Matrisome-associated	ECM-affiliated Proteins	sema domain, immunoglobulin domain (Ig), short basic domain, secreted, (semaphorin) 3C	B4DRL8:F2Z2Y0:F5H1Z7:F8WEP9:Q99985
SEMA3D	0.04	1.13	0.905383	1	Matrisome-associated	ECM-affiliated Proteins	sema domain, immunoglobulin domain (Ig), short basic domain, secreted, (semaphorin) 3D	C9JYT6:O95025
SEMA3E	-0.44	1.1	0.181826	0.600318	Matrisome-associated	ECM-affiliated Proteins	sema domain, immunoglobulin domain (Ig), short basic domain, secreted, (semaphorin) 3E	C9JVH5:F8WCZ5:O15041
SEMA3F	-0.09	3.26	0.843177	0.998874	Matrisome-associated	ECM-affiliated Proteins	sema domain, immunoglobulin domain (Ig), short basic domain, secreted, (semaphorin) 3F	C9IYS6:C9J1V2:C9J4H5:C9JPG5:H7C4A2:Q13275
SEMA3G	0.56	4.96	0.0394536	0.315315	Matrisome-associated	ECM-affiliated Proteins	sema domain, immunoglobulin domain (Ig), short basic domain, secreted, (semaphorin) 3G	C9JXB2:H7C5M7:Q9NS98
SEMA4A	0.14	5.04	0.418877	0.799044	Matrisome-associated	ECM-affiliated Proteins	sema domain, immunoglobulin domain (Ig), transmembrane domain (TM) and short cytoplasmic domain, (semaphorin) 4A	Q5TCI4:Q5TCI6:Q5TCJ5:Q5TCJ7:Q9H3S1
SEMA4B	0.47	5.48	0.0670992	0.402323	Matrisome-associated	ECM-affiliated Proteins	sema domain, immunoglobulin domain (Ig), transmembrane domain (TM) and short cytoplasmic domain, (semaphorin) 4B	H0YKP2:H0YKV7:H0YLN3:H0YM68:H0YMD6:H0YMR1:H0YMZ3:H0YN49:H0YNC4:H0YNM2:J3KNP4:Q9NPR2
SEMA4C	-0.12	5.71	0.476676	0.831941	Matrisome-associated	ECM-affiliated Proteins	sema domain, immunoglobulin domain (Ig), transmembrane domain (TM) and short cytoplasmic domain, (semaphorin) 4C	C9J4M7:C9JV89:Q9C0C4
SEMA4D	0.57	6.86	0.0595194	0.380488	Matrisome-associated	ECM-affiliated Proteins	sema domain, immunoglobulin domain (Ig), transmembrane domain (TM) and short cytoplasmic domain, (semaphorin) 4D	C9JD54:C9JFP1:C9JYS7:E9PFD9:F5H044:Q92854
SEMA4F	-0.39	4.35	0.0343481	0.295622	Matrisome-associated	ECM-affiliated Proteins	sema domain, immunoglobulin domain (Ig), transmembrane domain (TM) and short cytoplasmic domain, (semaphorin) 4F	B7Z931:C9JKW7:C9K0A1:F8WCP8:F8WD61:F8WEH3:O95754
SEMA4G	-0.16	4.12	0.376625	0.772354	Matrisome-associated	ECM-affiliated Proteins	sema domain, immunoglobulin domain (Ig), transmembrane domain (TM) and short cytoplasmic domain, (semaphorin) 4G	E5RFG2:E5RGX4:H0YBN3:Q9NTN9
SEMA5A	-0.19	5	0.494818	0.846349	Matrisome-associated	ECM-affiliated Proteins	sema domain, seven thrombospondin repeats (type 1 and type 1-like), transmembrane domain (TM) and short cytoplasmic domain, (semaphorin) 5A	D6R9K6:D6RAF4:H0Y9H9:Q13591
SEMA5B	-0.65	3.72	0.0227956	0.242378	Matrisome-associated	ECM-affiliated Proteins	sema domain, seven thrombospondin repeats (type 1 and type 1-like), transmembrane domain (TM) and short cytoplasmic domain, (semaphorin) 5B	B5ME80:C9JKR3:C9JTV9:C9JTX2:F8WAT5:H0Y5U2:Q9P283
SEMA6A	0.5	5.78	0.0153027	0.206635	Matrisome-associated	ECM-affiliated Proteins	sema domain, transmembrane domain (TM), and cytoplasmic domain, (semaphorin) 6A	B3KU01:D6RAG9:D6RCR0:E7ERF3:E9PDV9:H0Y8V9:Q9H2E6
SEMA6B	-0.62	6.96	0.00215386	0.0807419	Matrisome-associated	ECM-affiliated Proteins	sema domain, transmembrane domain (TM), and cytoplasmic domain, (semaphorin) 6B	Q9H3T3
SEMA6C	-0.13	5.56	0.443757	0.821846	Matrisome-associated	ECM-affiliated Proteins	sema domain, transmembrane domain (TM), and cytoplasmic domain, (semaphorin) 6C	Q9H3T2
SEMA6D	-0.01	5.05	0.926451	1	Matrisome-associated	ECM-affiliated Proteins	sema domain, transmembrane domain (TM), and cytoplasmic domain, (semaphorin) 6D	H0YL82:H0YM97:H0YMA6:H0YMP7:H0YMV0:Q8NFY4
SEMA7A	-0.85	5.22	0.000192075	0.0292537	Matrisome-associated	ECM-affiliated Proteins	semaphorin 7A, GPI membrane anchor (John Milton Hagen blood group)	F5GYX3:H3BMF9:O75326
SFTA2	0.34	-3.52	0.585768	0.886085	Matrisome-associated	ECM-affiliated Proteins	surfactant associated 2	Q6UW10
SFTPA1	0.83	-0.2	0.656159	0.9223	Matrisome-associated	ECM-affiliated Proteins	surfactant protein A1	B4DNW5:J3KPA7:Q8IWL2
SFTPA2	0.07	1.04	0.927317	1	Matrisome-associated	ECM-affiliated Proteins	surfactant protein A2	Q8IWL1:R4GMN3:X6REF7
SFTPB	0.25	0.95	0.884731	1	Matrisome-associated	ECM-affiliated Proteins	surfactant protein B	D6W5L6:H0Y7V6:P07988:U3KQT2
SFTPC	0.25	2.56	0.620507	0.89748	Matrisome-associated	ECM-affiliated Proteins	surfactant protein C	C9JYF6:E5RG20:E5RG93:E5RHW5:E5RI64:E5RI92:P11686
SFTPD	0.1	1.06	0.718115	0.927107	Matrisome-associated	ECM-affiliated Proteins	surfactant protein D	P35247:Q5T0M2
AMH	0.63	2.44	0.123859	0.521491	Matrisome-associated	Secreted Factors	anti-Mullerian hormone	K7EJU5:P03971
ANGPT1	0.75	1.76	0.0724388	0.415916	Matrisome-associated	Secreted Factors	angiopoietin 1	B4DTQ9:E5RFF4:E7ERK4:Q15389
ANGPT2	0.53	3.01	0.507429	0.85313	Matrisome-associated	Secreted Factors	angiopoietin 2	E7EVQ3:O15123
ANGPT4	0.67	-0.69	0.0736109	0.418803	Matrisome-associated	Secreted Factors	angiopoietin 4	Q9Y264
ANGPTL1	0.79	0.67	0.110705	0.495852	Matrisome-associated	Secreted Factors	angiopoietin-like 1	O95841
ANGPTL2	-0.1	4.33	0.706526	0.924204	Matrisome-associated	Secreted Factors	angiopoietin-like 2	Q8NCH7:Q9UKU9
ANGPTL3	0.21	-3.7	0.570274	0.886085	Matrisome-associated	Secreted Factors	angiopoietin-like 3	Q9Y5C1
ANGPTL4	0.31	5.1	0.728825	0.934373	Matrisome-associated	Secreted Factors	angiopoietin-like 4	M0QZ51:M0R0N8:M0R2X8:M0R369:M0R3A2:Q9BY76
ANGPTL5	-0.18	-2.3	0.663687	0.924204	Matrisome-associated	Secreted Factors	angiopoietin-like 5	E9PKF7:Q86XS5
ANGPTL6	-0.46	-0.86	0.0588909	0.378551	Matrisome-associated	Secreted Factors	angiopoietin-like 6	K7EKF6:Q8NI99
ANGPTL7	0.63	-0.16	0.130222	0.531636	Matrisome-associated	Secreted Factors	angiopoietin-like 7	O43827
AREG	-1.24	-1.84	0.205489	0.626545	Matrisome-associated	Secreted Factors	amphiregulin	D6RFX5:P15514
ARTN	0.05	0.61	0.859127	1	Matrisome-associated	Secreted Factors	artemin	E9PIK2:E9PLG3:E9PN22:Q5T4W7
BDNF	0.01	2.7	0.989013	1	Matrisome-associated	Secreted Factors	brain-derived neurotrophic factor	E9PMP3:P23560
BMP10	1.21	-4.9	0.301549	0.71248	Matrisome-associated	Secreted Factors	bone morphogenetic protein 10	O95393
BMP15	-1.4	-7.18	0.264123	0.68182	Matrisome-associated	Secreted Factors	bone morphogenetic protein 15	O95972
BMP2	0.04	1.39	0.895369	1	Matrisome-associated	Secreted Factors	bone morphogenetic protein 2	P12643
BMP3	0.37	-0.06	0.46575	0.821846	Matrisome-associated	Secreted Factors	bone morphogenetic protein 3	P12645
BMP4	0.35	1.09	0.380719	0.777204	Matrisome-associated	Secreted Factors	bone morphogenetic protein 4	H0YLW3:H0YM53:H0YMP9:P12644:V9GYF1
BMP5	1.08	-1.98	0.355075	0.761854	Matrisome-associated	Secreted Factors	bone morphogenetic protein 5	B4E0Y4:P22003
BMP6	-0.32	2.29	0.401916	0.793353	Matrisome-associated	Secreted Factors	bone morphogenetic protein 6	P22004
BMP7	0.72	5.55	0.00847905	0.155125	Matrisome-associated	Secreted Factors	bone morphogenetic protein 7	B1AKZ9:B1AL00:H0Y4B5:P18075
BMP8A	0.07	-0.02	0.794107	0.972391	Matrisome-associated	Secreted Factors	bone morphogenetic protein 8a	Q7Z5Y6
BMP8B	-0.26	2.48	0.210526	0.633407	Matrisome-associated	Secreted Factors	bone morphogenetic protein 8b	E7EMY8:P34820
BRINP2	-0.18	5.03	0.342606	0.74731	Matrisome-associated	Secreted Factors	family with sequence similarity 5, member B	Q9C0B6
BRINP3	-0.33	3.76	0.0994939	0.474071	Matrisome-associated	Secreted Factors	family with sequence similarity 5, member C	B1AMP1:B7Z260:Q76B58
BTC	0.18	-0.12	0.708963	0.924204	Matrisome-associated	Secreted Factors	betacellulin	H0Y8Q5:P35070
C1QTNF9B	0.32	-0.25	0.739743	0.941075	Matrisome-associated	Secreted Factors	C1q and tumor necrosis factor related protein 9B	B2RNN3
CBLN1	-0.06	6.77	0.844759	0.999581	Matrisome-associated	Secreted Factors	cerebellin 1 precursor	H3BQD0:P23435
CBLN2	-0.72	3.91	0.0172248	0.217446	Matrisome-associated	Secreted Factors	cerebellin 2 precursor	J3KST0:J3QS23:Q8IUK8
CBLN3	-0.14	6.41	0.714678	0.924756	Matrisome-associated	Secreted Factors	cerebellin 3 precursor	G3V2Y8:Q6UW01
CBLN4	-1.51	3.74	0.00178171	0.073735	Matrisome-associated	Secreted Factors	cerebellin 4 precursor	Q9NTU7
CCBE1	0.76	1.1	0.251813	0.667102	Matrisome-associated	Secreted Factors	collagen and calcium binding EGF domains 1	K7EQ81:Q6UXH8
CCL1	-0.8	-5.1	0.169572	0.58514	Matrisome-associated	Secreted Factors	chemokine (C-C motif) ligand 1	P22362
CCL11	-1.17	-6.52	0.293795	0.710746	Matrisome-associated	Secreted Factors	chemokine (C-C motif) ligand 11	P51671
CCL13	0.16	-5.71	0.837527	0.995883	Matrisome-associated	Secreted Factors	chemokine (C-C motif) ligand 13	J3QLQ9:Q99616
CCL14	0.19	-3.04	0.778563	0.9635	Matrisome-associated	Secreted Factors	chemokine (C-C motif) ligand 14	K7END2:Q16627
CCL15	0.88	-4.64	0.475819	0.830958	Matrisome-associated	Secreted Factors	chemokine (C-C motif) ligand 15	H7BYL4:Q16663
CCL16	1.73	-6.21	0.118357	0.511705	Matrisome-associated	Secreted Factors	chemokine (C-C motif) ligand 16	H0YCC1:K7ELY7:O15467
CCL17	0.34	-4.22	0.504208	0.85313	Matrisome-associated	Secreted Factors	chemokine (C-C motif) ligand 17	Q92583
CCL18	0.54	-4.62	0.648375	0.917042	Matrisome-associated	Secreted Factors	chemokine (C-C motif) ligand 18 (pulmonary and activation-regulated)	P55774
CCL19	2.75	0.12	0.0126731	0.18882	Matrisome-associated	Secreted Factors	chemokine (C-C motif) ligand 19	Q5VZ75:Q99731
CCL2	-0.29	3.01	0.820293	0.98622	Matrisome-associated	Secreted Factors	chemokine (C-C motif) ligand 2	J3KRT7:P13500
CCL20	0.29	-3.01	0.8112	0.981346	Matrisome-associated	Secreted Factors	chemokine (C-C motif) ligand 20	P78556
CCL21	-0.28	-2.96	0.597056	0.886085	Matrisome-associated	Secreted Factors	chemokine (C-C motif) ligand 21	O00585:Q5VZ73
CCL22	-1.2	-3.43	0.066183	0.399729	Matrisome-associated	Secreted Factors	chemokine (C-C motif) ligand 22	O00626
CCL23	0.67	-6.27	0.610587	0.889958	Matrisome-associated	Secreted Factors	chemokine (C-C motif) ligand 23	K7EMG9:P55773
CCL24	-3.96	-6.17	1.18108e-05	0.0114009	Matrisome-associated	Secreted Factors	chemokine (C-C motif) ligand 24	O00175
CCL25	0.95	-3.38	0.153596	0.568198	Matrisome-associated	Secreted Factors	chemokine (C-C motif) ligand 25	C9JDZ7:O15444
CCL26	1.66	-3.98	0.0531566	0.36147	Matrisome-associated	Secreted Factors	chemokine (C-C motif) ligand 26	Q9Y258
CCL27	0.16	-0.45	0.496371	0.847842	Matrisome-associated	Secreted Factors	chemokine (C-C motif) ligand 27	Q9Y4X3
CCL28	-0.13	0.14	0.675294	0.924204	Matrisome-associated	Secreted Factors	chemokine (C-C motif) ligand 28	D6RC73:Q9NRJ3
CCL3	1.42	-1.02	0.27537	0.689254	Matrisome-associated	Secreted Factors	chemokine (C-C motif) ligand 3	P10147
CCL3L3	1.06	-0.52	0.418849	0.799044	Matrisome-associated	Secreted Factors	chemokine (C-C motif) ligand 3-like 3	A8MVB7:P16619
CCL4	1.16	0.14	0.340242	0.744756	Matrisome-associated	Secreted Factors	chemokine (C-C motif) ligand 4	P13236:Q7M4M2
CCL4L2	1.36	0.41	0.313887	0.726902	Matrisome-associated	Secreted Factors	chemokine (C-C motif) ligand 4-like 2	F8W8W8:Q8NHW4
CCL5	0.77	0.52	0.226019	0.644975	Matrisome-associated	Secreted Factors	chemokine (C-C motif) ligand 5	K7EJM0:P13501
CCL7	-0.68	-6.64	0.67946	0.924204	Matrisome-associated	Secreted Factors	chemokine (C-C motif) ligand 7	A8MVH1:A8MX17:P80098:Q7Z7Q8
CCL8	-1.79	-2	0.140944	0.548783	Matrisome-associated	Secreted Factors	chemokine (C-C motif) ligand 8	P80075
CFC1	-0.52	0.37	0.275031	0.688864	Matrisome-associated	Secreted Factors	cripto, FRL-1, cryptic family 1	P0CG37
CFC1B	1.33	-4.91	0.352492	0.758671	Matrisome-associated	Secreted Factors	cripto, FRL-1, cryptic family 1B	P0CG36
CHRD	-0.37	6.17	0.121115	0.516297	Matrisome-associated	Secreted Factors	chordin	B7Z6F4:E7ESX1:Q9H2X0
CHRDL1	-0.02	4.99	0.956895	1	Matrisome-associated	Secreted Factors	chordin-like 1	D3YTA8:Q9BU40
CHRDL2	0.01	-1.45	0.977835	1	Matrisome-associated	Secreted Factors	chordin-like 2	A8MQ10:H0YCU0:H0YDT1:Q6WN33:Q6WN34
CLCF1	-0.42	0.15	0.56934	0.886085	Matrisome-associated	Secreted Factors	cardiotrophin-like cytokine factor 1	Q9UBD9
CNTF	0.4	0.19	0.282405	0.69831	Matrisome-associated	Secreted Factors	ciliary neurotrophic factor	P26441
CRHBP	-0.19	3.22	0.811193	0.981346	Matrisome-associated	Secreted Factors	corticotropin releasing hormone binding protein	D6RHH7:P24387
CRLF1	0.21	4.04	0.632821	0.906079	Matrisome-associated	Secreted Factors	cytokine receptor-like factor 1	M0QZL6:O75462
CRLF3	0.1	3.11	0.487464	0.840661	Matrisome-associated	Secreted Factors	cytokine receptor-like factor 3	B4DJU5:J3KST8:J3QLS9:Q8IUI8
CRNN	-1.36	-0.55	0.16593	0.58077	Matrisome-associated	Secreted Factors	cornulin	Q9UBG3
CSF1	1.02	4.63	0.0135936	0.1953	Matrisome-associated	Secreted Factors	colony stimulating factor 1 (macrophage)	E9PJA2:E9PKP4:E9PQ08:H7BY18:P09603
CSF2	-0.64	-7.29	0.621419	0.898199	Matrisome-associated	Secreted Factors	colony stimulating factor 2 (granulocyte-macrophage)	P04141
CSF3	0.03	2.43	0.989514	1	Matrisome-associated	Secreted Factors	colony stimulating factor 3 (granulocyte)	J3KTH8:J3QRD4:J3QRX2:P09919:Q8N4W3
CSH1	3.46	-7.03	0.25601	0.672011	Matrisome-associated	Secreted Factors	chorionic somatomammotropin hormone 1 (placental lactogen)	A6NFB4:B1A4H2:P0DML2
CSH2	-1.57	-5.29	0.0822008	0.439468	Matrisome-associated	Secreted Factors	chorionic somatomammotropin hormone 2	A6NIT4:B1A4H9:H0YM39:P0DML3
CSHL1	1.29	-6.92	0.515845	0.85313	Matrisome-associated	Secreted Factors	chorionic somatomammotropin hormone-like 1	H0YKQ4:H7C3R7:J3QT06:Q14406
CTF1	0.82	1.9	0.00344922	0.10149	Matrisome-associated	Secreted Factors	cardiotrophin 1	Q16619
CX3CL1	-0.6	6.52	0.0616373	0.386954	Matrisome-associated	Secreted Factors	chemokine (C-X3-C motif) ligand 1	H3BSR6:H3BV86:J3QRA1:P78423
CXCL1	1.59	1.6	0.313995	0.727003	Matrisome-associated	Secreted Factors	chemokine (C-X-C motif) ligand 1 (melanoma growth stimulating activity, alpha)	P09341
CXCL10	3.68	2.79	0.287264	0.704617	Matrisome-associated	Secreted Factors	chemokine (C-X-C motif) ligand 10	P02778
CXCL11	1.48	1.05	0.510927	0.85313	Matrisome-associated	Secreted Factors	chemokine (C-X-C motif) ligand 11	O14625
CXCL12	0.41	3.66	0.259362	0.67617	Matrisome-associated	Secreted Factors	chemokine (C-X-C motif) ligand 12 (stromal cell-derived factor 1)	P48061
CXCL13	0.63	-2.52	0.217755	0.642205	Matrisome-associated	Secreted Factors	chemokine (C-X-C motif) ligand 13	O43927
CXCL14	0.11	5.84	0.768548	0.957852	Matrisome-associated	Secreted Factors	chemokine (C-X-C motif) ligand 14	O95715
CXCL2	1.22	1.65	0.218817	0.643246	Matrisome-associated	Secreted Factors	chemokine (C-X-C motif) ligand 2	P19875
CXCL3	1.62	-0.63	0.12461	0.52293	Matrisome-associated	Secreted Factors	chemokine (C-X-C motif) ligand 3	P19876
CXCL5	0.37	0.8	0.292344	0.710746	Matrisome-associated	Secreted Factors	chemokine (C-X-C motif) ligand 5	P42830
CXCL6	-0.5	-3.26	0.354424	0.76116	Matrisome-associated	Secreted Factors	chemokine (C-X-C motif) ligand 6 (granulocyte chemotactic protein 2)	D6RF92:P80162
CXCL8	-1.44	1.77	0.214983	0.638843	Matrisome-associated	Secreted Factors	interleukin 8	C9J4T6:P10145
CXCL9	1.96	-1	0.232598	0.652961	Matrisome-associated	Secreted Factors	chemokine (C-X-C motif) ligand 9	Q07325
DHH	0.17	-2.35	0.66576	0.924204	Matrisome-associated	Secreted Factors	desert hedgehog homolog (Drosophila)	O43323
EBI3	0.04	0.17	0.938879	1	Matrisome-associated	Secreted Factors	Epstein-Barr virus induced 3	Q14213
EDA	-0.16	1.49	0.426388	0.806455	Matrisome-associated	Secreted Factors	ectodysplasin A	D6RA95:Q92838
EGF	0.24	0.03	0.600646	0.886085	Matrisome-associated	Secreted Factors	epidermal growth factor (beta-urogastrone)	P01133
EGFL6	-1.55	-0.87	0.00425797	0.111399	Matrisome-associated	Secreted Factors	EGF-like-domain, multiple 6	Q8IUX8
EGFL7	0.07	5.43	0.689879	0.924204	Matrisome-associated	Secreted Factors	EGF-like-domain, multiple 7	Q9UHF1:R4GMT3
EGFL8	0.47	4.1	0.0226716	0.241681	Matrisome-associated	Secreted Factors	EGF-like-domain, multiple 8	Q5JP22:Q99944
EPGN	3.75	-5.36	0.000936653	0.0541782	Matrisome-associated	Secreted Factors	epithelial mitogen homolog (mouse)	A0PK19:H3BM13:Q6UW88
EPO	0.21	-2.77	0.655389	0.921835	Matrisome-associated	Secreted Factors	erythropoietin	P01588
EREG	-1.25	-3.41	0.0476175	0.34575	Matrisome-associated	Secreted Factors	epiregulin	O14944
FASLG	0.64	-3.6	0.364432	0.764491	Matrisome-associated	Secreted Factors	Fas ligand (TNF superfamily, member 6)	P48023
FGF1	0.79	7.97	0.00880602	0.157862	Matrisome-associated	Secreted Factors	fibroblast growth factor 1 (acidic)	B5MCF4:C9JDC5:C9JUP6:P05230
FGF10	-0.98	-2.2	0.0443395	0.334116	Matrisome-associated	Secreted Factors	fibroblast growth factor 10	D6RG33:O15520
FGF11	0.36	3.47	0.344839	0.750114	Matrisome-associated	Secreted Factors	fibroblast growth factor 11	I3L4N4:Q92914
FGF12	-1.08	5.31	2.07054e-05	0.0138978	Matrisome-associated	Secreted Factors	fibroblast growth factor 12	C9JEN8:C9JIN3:C9JUK8:H7C1L8:P61328
FGF13	-0.97	5.91	0.0132035	0.192268	Matrisome-associated	Secreted Factors	fibroblast growth factor 13	B1AJW0:B1AK17:B1B1H9:Q92913
FGF14	-0.62	4.79	0.000600995	0.0446182	Matrisome-associated	Secreted Factors	fibroblast growth factor 14	Q92915
FGF16	-0.61	-3.89	0.195579	0.616078	Matrisome-associated	Secreted Factors	fibroblast growth factor 16	H0Y5L6:O43320
FGF17	0.1	4.76	0.750826	0.947063	Matrisome-associated	Secreted Factors	fibroblast growth factor 17	O60258
FGF18	-0.27	-0.87	0.426661	0.806754	Matrisome-associated	Secreted Factors	fibroblast growth factor 18	O76093
FGF19	-1.26	-3.83	0.0896905	0.457987	Matrisome-associated	Secreted Factors	fibroblast growth factor 19	O95750
FGF2	0.36	4.83	0.202561	0.624223	Matrisome-associated	Secreted Factors	fibroblast growth factor 2 (basic)	P09038
FGF20	0.4	-0.44	0.301243	0.712296	Matrisome-associated	Secreted Factors	fibroblast growth factor 20	H0YAT9:Q9NP95
FGF21	-0.53	-5.35	0.36623	0.764491	Matrisome-associated	Secreted Factors	fibroblast growth factor 21	Q9NSA1
FGF22	-0.1	1.52	0.606538	0.887679	Matrisome-associated	Secreted Factors	fibroblast growth factor 22	K7ELB9:O60371:Q9HCT0
FGF23	1.48	-6.38	0.231543	0.651286	Matrisome-associated	Secreted Factors	fibroblast growth factor 23	Q9GZV9
FGF3	-0.43	0.5	0.412815	0.793821	Matrisome-associated	Secreted Factors	fibroblast growth factor 3 (murine mammary tumor virus integration site (v-int-2) oncogene homolog)	P11487
FGF4	-0.97	-6.94	0.395589	0.790587	Matrisome-associated	Secreted Factors	fibroblast growth factor 4	P08620
FGF5	-0.39	1.09	0.34533	0.750662	Matrisome-associated	Secreted Factors	fibroblast growth factor 5	H0Y9E2:P12034
FGF6	4.01	-6.78	0.0747046	0.421821	Matrisome-associated	Secreted Factors	fibroblast growth factor 6	H0YGZ9:P10767
FGF7	-0.33	-2.03	0.468097	0.824067	Matrisome-associated	Secreted Factors	fibroblast growth factor 7 (keratinocyte growth factor)	H0YNE7:P21781
FGF8	-0.17	-1.79	0.606602	0.887679	Matrisome-associated	Secreted Factors	fibroblast growth factor 8 (androgen-induced)	P55075:R4GMQ3
FGF9	-0.54	3.58	0.0102487	0.169769	Matrisome-associated	Secreted Factors	fibroblast growth factor 9 (glia-activating factor)	P31371
FGFBP1	-1.26	-4.45	0.119137	0.512869	Matrisome-associated	Secreted Factors	fibroblast growth factor binding protein 1	Q14512
FGFBP2	1.53	-0.97	0.1452	0.555119	Matrisome-associated	Secreted Factors	fibroblast growth factor binding protein 2	Q9BYJ0
FGFBP3	0.39	2.52	0.0863731	0.449828	Matrisome-associated	Secreted Factors	fibroblast growth factor binding protein 3	Q8TAT2
FLG	-0.78	0.56	0.034787	0.297388	Matrisome-associated	Secreted Factors	filaggrin	P20930
FLG2	-1.3	-1.18	0.038621	0.312571	Matrisome-associated	Secreted Factors	filaggrin family member 2	Q5D862
FLT3LG	0.88	1.48	0.00845568	0.155125	Matrisome-associated	Secreted Factors	fms-related tyrosine kinase 3 ligand	M0QXI0:M0QYM9:M0R2K0:M0R3A6:P49771
FRZB	0.55	3.76	0.225126	0.644125	Matrisome-associated	Secreted Factors	frizzled-related protein	Q92765
FST	0.97	-0.2	0.172886	0.588998	Matrisome-associated	Secreted Factors	follistatin	H0YA75:H0YAF9:P19883
FSTL1	0.3	5.13	0.310898	0.723564	Matrisome-associated	Secreted Factors	follistatin-like 1	C9J5G4:H7C4W4:Q12841
FSTL3	0.47	3.97	0.120742	0.515633	Matrisome-associated	Secreted Factors	follistatin-like 3 (secreted glycoprotein)	K7EM71:K7ES54:O95633
GDF10	0.5	2.91	0.263941	0.681628	Matrisome-associated	Secreted Factors	growth differentiation factor 10	P55107
GDF11	-0.06	5.57	0.789597	0.969804	Matrisome-associated	Secreted Factors	growth differentiation factor 11	H0YI30:O95390
GDF15	1.88	-0.02	0.0515745	0.356957	Matrisome-associated	Secreted Factors	growth differentiation factor 15	Q99988
GDF2	-0.18	-5.04	0.823278	0.9881	Matrisome-associated	Secreted Factors	growth differentiation factor 2	Q9UK05
GDF3	-0.67	-6.16	0.515398	0.85313	Matrisome-associated	Secreted Factors	growth differentiation factor 3	Q9NR23
GDF5	0.68	-2.21	0.282247	0.698172	Matrisome-associated	Secreted Factors	growth differentiation factor 5	P43026
GDF6	0.22	-0.72	0.570191	0.886085	Matrisome-associated	Secreted Factors	growth differentiation factor 6	Q6KF10
GDF7	-0.84	0.72	0.0184053	0.222433	Matrisome-associated	Secreted Factors	growth differentiation factor 7	Q7Z4P5
GDF9	0.29	0.56	0.156874	0.57156	Matrisome-associated	Secreted Factors	growth differentiation factor 9	O60383
GDNF	0.48	0.51	0.24498	0.660438	Matrisome-associated	Secreted Factors	glial cell derived neurotrophic factor	P39905
GH1	3.64	2.96	0.236052	0.65694	Matrisome-associated	Secreted Factors	growth hormone 1	B1A4G9:P01241
GH2	4.9	-6.27	0.134665	0.538776	Matrisome-associated	Secreted Factors	growth hormone 2	P01242
HBEGF	-0.14	4	0.69487	0.924204	Matrisome-associated	Secreted Factors	heparin-binding EGF-like growth factor	Q99075
HCFC1	0.02	5.95	0.862812	1	Matrisome-associated	Secreted Factors	host cell factor C1 (VP16-accessory protein)	A6NEM2:H7C1C4:P51610
HCFC2	0.01	3.6	0.900556	1	Matrisome-associated	Secreted Factors	host cell factor C2	C0H5X3:F8VU09:Q9Y5Z7
HGF	-0.34	1.32	0.362321	0.764491	Matrisome-associated	Secreted Factors	hepatocyte growth factor (hepapoietin A; scatter factor)	C9JDP4:C9JJ35:C9JS80:C9WSJ3:P14210
HGFAC	-0.31	1.6	0.4985	0.849707	Matrisome-associated	Secreted Factors	HGF activator	D6RAR4:Q04756
HHIP	0.51	4.44	0.138529	0.545115	Matrisome-associated	Secreted Factors	hedgehog interacting protein	Q96QV1
HRNR	0.97	-1.41	0.115712	0.506347	Matrisome-associated	Secreted Factors	hornerin	Q86YZ3
IFNA1	0.95	-5.86	0.340967	0.745688	Matrisome-associated	Secreted Factors	interferon, alpha 1	P01562
IFNA10	3.07	-7.16	0.138621	0.545325	Matrisome-associated	Secreted Factors	interferon, alpha 10	P01566
IFNA13	0.36	-3.39	0.462732	0.821846	Matrisome-associated	Secreted Factors	interferon, alpha 13	E9PB07:P01562
IFNA14	-1.42	-7.46	0.243059	0.660438	Matrisome-associated	Secreted Factors	interferon, alpha 14	P01570
IFNA16	-1.97	-7.18	0.0989767	0.472975	Matrisome-associated	Secreted Factors	interferon, alpha 16	P05015
IFNA17	-0.01	-6.86	0.991018	1	Matrisome-associated	Secreted Factors	interferon, alpha 17	P01571
IFNA2	0.45	-3.82	0.421918	0.802084	Matrisome-associated	Secreted Factors	interferon, alpha 2	P01563
IFNA21	0.21	-2.78	0.670057	0.924204	Matrisome-associated	Secreted Factors	interferon, alpha 21	P01568
IFNA4	3.34	-7.08	0.0939765	0.462947	Matrisome-associated	Secreted Factors	interferon, alpha 4	P05014
IFNA5	1.13	-5.19	0.172449	0.588443	Matrisome-associated	Secreted Factors	interferon, alpha 5	P01569
IFNA6	1.13	-2.47	0.0441808	0.333687	Matrisome-associated	Secreted Factors	interferon, alpha 6	P05013
IFNA7	-0.93	-7.2	0.486623	0.840082	Matrisome-associated	Secreted Factors	interferon, alpha 7	P01567
IFNA8	1.16	-4.82	0.105093	0.485292	Matrisome-associated	Secreted Factors	interferon, alpha 8	P32881
IFNB1	0.98	-6.65	0.457565	0.821846	Matrisome-associated	Secreted Factors	interferon, beta 1, fibroblast	P01574
IFNE	0.86	-2.56	0.0895807	0.457723	Matrisome-associated	Secreted Factors	interferon, epsilon	Q86WN2
IFNG	1.55	-4.22	0.237617	0.659276	Matrisome-associated	Secreted Factors	interferon, gamma	P01579
IFNK	0.11	-4.95	0.895936	1	Matrisome-associated	Secreted Factors	interferon, kappa	Q9P0W0
IFNW1	0.33	-3.61	0.57431	0.886085	Matrisome-associated	Secreted Factors	interferon, omega 1	P05000
IGF1	-0.45	-2.18	0.220362	0.643246	Matrisome-associated	Secreted Factors	insulin-like growth factor 1 (somatomedin C)	P05019:Q13429
IGF2	0.88	3.73	0.146362	0.557401	Matrisome-associated	Secreted Factors	insulin-like growth factor 2 (somatomedin A)	P01344
IHH	0.21	-2.87	0.615379	0.893236	Matrisome-associated	Secreted Factors	Indian hedgehog homolog (Drosophila)	Q14623
IL10	-0.82	-4.14	0.31844	0.7296	Matrisome-associated	Secreted Factors	interleukin 10	P22301
IL11	-0.36	1.38	0.189644	0.609029	Matrisome-associated	Secreted Factors	interleukin 11	K7ESD5:P20809
IL12A	0.34	-0.02	0.371087	0.766647	Matrisome-associated	Secreted Factors	interleukin 12A (natural killer cell stimulatory factor 1, cytotoxic lymphocyte maturation factor 1, p35)	E7ENE1:E9PGR3:P29459
IL12B	-0.39	-4.58	0.402216	0.793353	Matrisome-associated	Secreted Factors	interleukin 12B (natural killer cell stimulatory factor 2, cytotoxic lymphocyte maturation factor 2, p40)	P29460
IL13	0.06	-2.92	0.873577	1	Matrisome-associated	Secreted Factors	interleukin 13	P35225
IL15	0.53	0.17	0.0778401	0.43018	Matrisome-associated	Secreted Factors	interleukin 15	P40933
IL16	-0.34	4.92	0.171556	0.586833	Matrisome-associated	Secreted Factors	interleukin 16 (lymphocyte chemoattractant factor)	H0YKB7:H0YLB1:H0YLH9:H0YLL1:H3BN12:H3BT15:H3BVH5:Q14005
IL17A	0.68	-7.17	0.701423	0.924204	Matrisome-associated	Secreted Factors	interleukin 17A	Q16552
IL17B	0.89	-3.7	0.0469612	0.343469	Matrisome-associated	Secreted Factors	interleukin 17B	Q9UHF5
IL17C	0.35	-3.48	0.450135	0.821846	Matrisome-associated	Secreted Factors	interleukin 17C	Q9P0M4
IL17D	0.55	5.96	0.0152617	0.206572	Matrisome-associated	Secreted Factors	interleukin 17D	Q8TAD2
IL17F	1.04	-5.62	0.256618	0.672794	Matrisome-associated	Secreted Factors	interleukin 17F	Q96PD4
IL18	0.29	1.35	0.673587	0.924204	Matrisome-associated	Secreted Factors	interleukin 18 (interferon-gamma-inducing factor)	Q14116
IL19	3.29	-7.09	0.104798	0.484644	Matrisome-associated	Secreted Factors	interleukin 19	Q9UHD0
IL1A	-1.2	-1.07	0.13411	0.537535	Matrisome-associated	Secreted Factors	interleukin 1, alpha	P01583
IL1B	-2.22	1.97	0.0389832	0.313785	Matrisome-associated	Secreted Factors	interleukin 1, beta	C9JSC2:C9JVK0:C9JWV2:P01584
IL1F10	-0.01	-7.09	0.993217	1	Matrisome-associated	Secreted Factors	interleukin 1 family, member 10 (theta)	H7BXV3:Q8WWZ1
IL1RN	-1.05	-0.89	0.214136	0.637737	Matrisome-associated	Secreted Factors	interleukin 1 receptor antagonist	P18510
IL2	2.62	-7.32	0.169834	0.58514	Matrisome-associated	Secreted Factors	interleukin 2	P60568
IL20	0.67	-7.17	0.691787	0.924204	Matrisome-associated	Secreted Factors	interleukin 20	Q9NYY1
IL22	-0.6	-5.43	0.457338	0.821846	Matrisome-associated	Secreted Factors	interleukin 22	Q9GZX6
IL23A	0.41	-1.53	0.159174	0.574896	Matrisome-associated	Secreted Factors	interleukin 23, alpha subunit p19	Q9NPF7
IL24	0.42	-3.58	0.536467	0.862716	Matrisome-associated	Secreted Factors	interleukin 24	E7ER64:E7ETP6:Q13007
IL25	0.56	-3.71	0.258718	0.675592	Matrisome-associated	Secreted Factors	interleukin 25	Q9H293
IL26	0.74	-5.16	0.399895	0.793353	Matrisome-associated	Secreted Factors	interleukin 26	Q9NPH9
IL3	0.02	-7.06	0.987864	1	Matrisome-associated	Secreted Factors	interleukin 3 (colony-stimulating factor, multiple)	P08700
IL34	-0.41	3.8	0.0809685	0.436738	Matrisome-associated	Secreted Factors	interleukin 34	H3BPB7:J3QQT3:Q6ZMJ4
IL4	0.05	-5.18	0.927603	1	Matrisome-associated	Secreted Factors	interleukin 4	P05112
IL5	0.15	-4.28	0.651008	0.918999	Matrisome-associated	Secreted Factors	interleukin 5 (colony-stimulating factor, eosinophil)	C9JQP9:P05113
IL6	0.01	0.97	0.993544	1	Matrisome-associated	Secreted Factors	interleukin 6 (interferon, beta 2)	B4DNQ5:B4DNV3:B5MC14:B5MC21:B5MCZ3:C9J5B0:P05231
IL7	-0.19	-1.05	0.565205	0.885306	Matrisome-associated	Secreted Factors	interleukin 7	P13232:Q5FBY3:Q5FBY6
IL9	-0.38	-4.56	0.546221	0.869892	Matrisome-associated	Secreted Factors	interleukin 9	P15248
INHA	-0.02	2.51	0.94981	1	Matrisome-associated	Secreted Factors	inhibin, alpha	P05111
INHBA	-0.48	1.81	0.559558	0.880568	Matrisome-associated	Secreted Factors	inhibin, beta A	P08476
INHBB	0.88	2.86	0.0329069	0.28919	Matrisome-associated	Secreted Factors	inhibin, beta B	P09529
INHBC	0.32	-2.39	0.544162	0.868356	Matrisome-associated	Secreted Factors	inhibin, beta C	P55103
INHBE	0.58	-0.91	0.206527	0.628006	Matrisome-associated	Secreted Factors	inhibin, beta E	F8VNP4:P58166
INS	1.83	-3.08	0.160126	0.576457	Matrisome-associated	Secreted Factors	insulin	A6XGL2:C9JNR5:P01308
INS-IGF2	1.14	-3.29	0.150464	0.564078	Matrisome-associated	Secreted Factors	INS-IGF2 readthrough transcript	F8WCM5
INSL3	-0.22	-1.49	0.649502	0.917933	Matrisome-associated	Secreted Factors	insulin-like 3 (Leydig cell)	M0QXQ3:P51460
INSL5	1.58	-2.74	0.00399472	0.108904	Matrisome-associated	Secreted Factors	insulin-like 5	Q9Y5Q6
INSL6	0.43	-6.65	0.684235	0.924204	Matrisome-associated	Secreted Factors	insulin-like 6	Q9Y581
ISM1	0.31	1.1	0.559896	0.880813	Matrisome-associated	Secreted Factors	isthmin 1 homolog (zebrafish)	B1AKI9
ISM2	-0.27	0.4	0.489251	0.841858	Matrisome-associated	Secreted Factors	isthmin 2 homolog (zebrafish)	G3V2Q2:G3XAI3:H7C4M8:H7C5B3:Q6H9L7
KITLG	-0.6	3.38	0.0127292	0.188928	Matrisome-associated	Secreted Factors	KIT ligand	P21583:S4R384:S4R442
LEFTY1	0.28	1.01	0.316044	0.72783	Matrisome-associated	Secreted Factors	left-right determination factor 1	O75610
LEFTY2	0.57	-2.22	0.223767	0.643246	Matrisome-associated	Secreted Factors	left-right determination factor 2	O00292
LEP	-1.5	-3.83	0.0260401	0.260216	Matrisome-associated	Secreted Factors	leptin	P41159
LIF	-1.46	-0.67	0.0766369	0.426773	Matrisome-associated	Secreted Factors	leukemia inhibitory factor (cholinergic differentiation factor)	P15018
LTA	0.49	-1.17	0.370335	0.765769	Matrisome-associated	Secreted Factors	lymphotoxin alpha (TNF superfamily, member 1)	P01374
LTB	0.53	-0.62	0.101807	0.478311	Matrisome-associated	Secreted Factors	lymphotoxin beta (TNF superfamily, member 3)	Q06643
MDK	0.42	3.69	0.28817	0.705481	Matrisome-associated	Secreted Factors	midkine (neurite growth-promoting factor 2)	C9JHA4:E9PLM6:E9PPJ5:P21741
MEGF10	0.61	4.97	0.0062452	0.135776	Matrisome-associated	Secreted Factors	multiple EGF-like-domains 10	Q96KG7
MEGF11	0.04	4.98	0.81614	0.983913	Matrisome-associated	Secreted Factors	multiple EGF-like-domains 11	A6BM72:C9JYE7:H3BR81
MEGF6	0.06	2.88	0.861386	1	Matrisome-associated	Secreted Factors	multiple EGF-like-domains 6	H7C557:H7C5N9:O75095
MEGF8	-0.4	7.3	0.00355061	0.103001	Matrisome-associated	Secreted Factors	multiple EGF-like-domains 8	F5GZG7:M0QZL2:M0R0Q0:Q7Z7M0
MEGF9	-0.24	5.95	0.0252398	0.256002	Matrisome-associated	Secreted Factors	multiple EGF-like-domains 9	C9J1K8:Q9H1U4
MST1	0.14	3.44	0.507378	0.85313	Matrisome-associated	Secreted Factors	macrophage stimulating 1 (hepatocyte growth factor-like)	F5H6L8:G3XAK1:H7C0F8:P26927
MSTN	0.65	0.27	0.0314876	0.285303	Matrisome-associated	Secreted Factors	myostatin	O14793
NGF	-0.29	-0.86	0.419135	0.799243	Matrisome-associated	Secreted Factors	nerve growth factor (beta polypeptide)	P01138
NODAL	0.81	-1.11	0.0780848	0.430708	Matrisome-associated	Secreted Factors	nodal homolog (mouse)	H7C0E4:Q96S42
NRG1	-0.69	2.7	0.153371	0.568077	Matrisome-associated	Secreted Factors	neuregulin 1	B7Z1E3:E5RHP6:E5RHQ1:E5RIG8:E7EX30:F8W9E3:H0YBA3:H0YCP0:H0YDC2:H7BXY2:Q02297
NRG2	0.08	3.37	0.601528	0.886085	Matrisome-associated	Secreted Factors	neuregulin 2	F5GZS7:F5H0N2:O14511
NRG3	-0.55	3.95	0.00557634	0.127733	Matrisome-associated	Secreted Factors	neuregulin 3	D9ZHQ3:D9ZHQ6:D9ZHQ7:D9ZHQ8:P56975:R4GNI6
NRG4	-0.3	2.04	0.47749	0.832577	Matrisome-associated	Secreted Factors	neuregulin 4	E9PJI7:F8W729:H3BP63:Q0P6N6:Q7Z663:Q8WWG1
NRTN	-0.39	-2.22	0.311072	0.723782	Matrisome-associated	Secreted Factors	neurturin	Q99748
NTF3	-0.03	0.07	0.952506	1	Matrisome-associated	Secreted Factors	neurotrophin 3	P20783
NTF4	0.64	-5.24	0.372172	0.767675	Matrisome-associated	Secreted Factors	neurotrophin 4	E7EP46:M0QZQ0:M0R0X2:P34130
OSM	-1.28	0.06	0.0966283	0.469135	Matrisome-associated	Secreted Factors	oncostatin M	B5MC70:B5MCX1:P13725
PDGFA	0.42	4.62	0.0464738	0.341728	Matrisome-associated	Secreted Factors	platelet-derived growth factor alpha polypeptide	H7BYW6:P04085
PDGFB	0.11	4.04	0.520745	0.85313	Matrisome-associated	Secreted Factors	platelet-derived growth factor beta polypeptide (simian sarcoma viral (v-sis) oncogene homolog)	A9UJN9:A9UJP0:P01127
PDGFC	0.45	2.72	0.0268285	0.264352	Matrisome-associated	Secreted Factors	platelet derived growth factor C	B4E3A5:H0Y9N2:J3KN71:Q9NRA1
PDGFD	-0.64	1.47	0.0897031	0.45801	Matrisome-associated	Secreted Factors	platelet derived growth factor D	H0YD37:Q9GZP0
PF4	1.83	-4.26	0.241207	0.660438	Matrisome-associated	Secreted Factors	platelet factor 4	P02776
PF4V1	-0.67	-5.14	0.332728	0.735759	Matrisome-associated	Secreted Factors	platelet factor 4 variant 1	P10720
PGF	0.08	2.78	0.877106	1	Matrisome-associated	Secreted Factors	placental growth factor	G3XA84:P49763
PIK3IP1	0.09	5.64	0.794867	0.972664	Matrisome-associated	Secreted Factors	phosphoinositide-3-kinase interacting protein 1	C9JMK5:Q96FE7
PPBP	1.84	-3.37	0.307127	0.71928	Matrisome-associated	Secreted Factors	pro-platelet basic protein (chemokine (C-X-C motif) ligand 7)	P02775
PRL	3.8	3.08	0.189318	0.608432	Matrisome-associated	Secreted Factors	prolactin	P01236
PSPN	-0.04	2.27	0.885944	1	Matrisome-associated	Secreted Factors	persephin	M0QYK2:O60542
PTN	0.05	7.03	0.844249	0.9993	Matrisome-associated	Secreted Factors	pleiotrophin	C9JR52:P21246
RPTN	1.35	-6.42	0.312676	0.7255	Matrisome-associated	Secreted Factors	repetin	Q6XPR3
S100A1	1.02	3.76	0.00831056	0.154064	Matrisome-associated	Secreted Factors	S100 calcium binding protein A1	P23297:Q5T7Y4:Q5T7Y5:Q5T7Y6
S100A10	0.12	4.6	0.751606	0.947423	Matrisome-associated	Secreted Factors	S100 calcium binding protein A10	P60903
S100A11	0.47	3.63	0.34788	0.753695	Matrisome-associated	Secreted Factors	S100 calcium binding protein A11	P31949
S100A12	-0.23	-0.15	0.844205	0.99929	Matrisome-associated	Secreted Factors	S100 calcium binding protein A12	P80511
S100A13	0.42	5.97	0.158187	0.573594	Matrisome-associated	Secreted Factors	S100 calcium binding protein A13	Q99584
S100A14	0.18	-0.1	0.610365	0.88986	Matrisome-associated	Secreted Factors	S100 calcium binding protein A14	Q9HCY8
S100A16	0.8	5.24	0.00598972	0.132897	Matrisome-associated	Secreted Factors	S100 calcium binding protein A16	Q96FQ6
S100A2	0.61	-0.66	0.0659549	0.399124	Matrisome-associated	Secreted Factors	S100 calcium binding protein A2	P29034:Q5RHS7:R4GN49
S100A3	1.43	-1.32	0.190068	0.609542	Matrisome-associated	Secreted Factors	S100 calcium binding protein A3	P33764
S100A4	0.86	1.45	0.0655569	0.3977	Matrisome-associated	Secreted Factors	S100 calcium binding protein A4	P26447
S100A5	-0.3	-4.16	0.492252	0.844187	Matrisome-associated	Secreted Factors	S100 calcium binding protein A5	P33763:Q52LE7
S100A6	0.62	6.31	0.0664729	0.400656	Matrisome-associated	Secreted Factors	S100 calcium binding protein A6	P06703:R4GN98
S100A7	0.76	-2.83	0.180554	0.59869	Matrisome-associated	Secreted Factors	S100 calcium binding protein A7	P31151
S100A7A	-0.49	-6.46	0.569353	0.886085	Matrisome-associated	Secreted Factors	S100 calcium binding protein A7A	Q86SG5
S100A7L2	0.39	-7.67	0.713944	0.924204	Matrisome-associated	Secreted Factors	S100 calcium binding protein A7-like 2	Q5SY68
S100A8	-0.15	2.94	0.902367	1	Matrisome-associated	Secreted Factors	S100 calcium binding protein A8	P05109
S100A9	-0.34	3.41	0.746997	0.945185	Matrisome-associated	Secreted Factors	S100 calcium binding protein A9	P06702
S100B	0.91	8.5	0.000975016	0.0550713	Matrisome-associated	Secreted Factors	S100 calcium binding protein B	A8MRB1:P04271
S100G	1.89	-7.48	0.271466	0.684234	Matrisome-associated	Secreted Factors	S100 calcium binding protein G	P29377
S100P	-0.42	-1.34	0.452019	0.821846	Matrisome-associated	Secreted Factors	S100 calcium binding protein P	P25815
S100Z	-0.37	-2.48	0.48444	0.838141	Matrisome-associated	Secreted Factors	S100 calcium binding protein Z	Q8WXG8
SCUBE1	-0.45	0.86	0.40442	0.793353	Matrisome-associated	Secreted Factors	signal peptide, CUB domain, EGF-like 1	B1AH90:H0Y4Y9:Q8IWY4
SCUBE2	0.1	2.59	0.624158	0.900225	Matrisome-associated	Secreted Factors	signal peptide, CUB domain, EGF-like 2	E7EQD6:H0YD28:H0YDN3:H0YEB3:H0YEI5:Q9NQ36
SCUBE3	0.12	0.7	0.70047	0.924204	Matrisome-associated	Secreted Factors	signal peptide, CUB domain, EGF-like 3	Q8IX30
SFRP1	-0.39	4.49	0.199347	0.620579	Matrisome-associated	Secreted Factors	secreted frizzled-related protein 1	Q6ZSL4:Q8N474
SFRP2	0.61	2.8	0.365521	0.764491	Matrisome-associated	Secreted Factors	secreted frizzled-related protein 2	Q96HF1
SFRP4	0.09	1.63	0.813321	0.982369	Matrisome-associated	Secreted Factors	secreted frizzled-related protein 4	C9JMJ2:Q6FHJ7
SFRP5	0.36	0.99	0.4299	0.809744	Matrisome-associated	Secreted Factors	secreted frizzled-related protein 5	Q5T4F7
SHH	-0.5	1.17	0.0615142	0.386625	Matrisome-associated	Secreted Factors	sonic hedgehog homolog (Drosophila)	C9JC48:F8WB84:F8WEH4:Q15465
TCHH	-1.2	0.22	0.00173606	0.0731449	Matrisome-associated	Secreted Factors	trichohyalin	Q07283
TCHHL1	-1.96	-6.96	0.0514469	0.356775	Matrisome-associated	Secreted Factors	trichohyalin-like 1	Q5QJ38
TDGF1	2.32	-0.01	0.00923982	0.161514	Matrisome-associated	Secreted Factors	teratocarcinoma-derived growth factor 1	F5H1T8:P13385
TGFA	-0.05	3.92	0.802292	0.977114	Matrisome-associated	Secreted Factors	transforming growth factor, alpha	E7EPT6:F8VNR3:F8WA74:H0Y6S5:P01135
TGFB1	0.1	3.94	0.713949	0.924204	Matrisome-associated	Secreted Factors	transforming growth factor, beta 1	M0R2S0:P01137
TGFB2	0.23	2.99	0.343437	0.748166	Matrisome-associated	Secreted Factors	transforming growth factor, beta 2	P61812
TGFB3	1.13	4.75	0.0451916	0.336855	Matrisome-associated	Secreted Factors	transforming growth factor, beta 3	P10600:Q8WV88
THPO	0.06	1.48	0.801534	0.97676	Matrisome-associated	Secreted Factors	thrombopoietin	F8W6L1:P40225
TNF	0.08	-2.41	0.92093	1	Matrisome-associated	Secreted Factors	tumor necrosis factor (TNF superfamily, member 2)	P01375
TNFSF10	1.9	2.78	0.0127954	0.189487	Matrisome-associated	Secreted Factors	tumor necrosis factor (ligand) superfamily, member 10	H7C246:P50591
TNFSF11	-0.57	-3.62	0.654572	0.92124	Matrisome-associated	Secreted Factors	tumor necrosis factor (ligand) superfamily, member 11	O14788
TNFSF12	0.19	5.16	0.35878	0.764491	Matrisome-associated	Secreted Factors	tumor necrosis factor (ligand) superfamily, member 12	C0H5Y4:O43508
TNFSF13	0.48	5.01	0.0941676	0.463376	Matrisome-associated	Secreted Factors	tumor necrosis factor (ligand) superfamily, member 13	C9JF68:C9JFN2:K7EJ28:O75888
TNFSF13B	-0.15	1.3	0.660107	0.924204	Matrisome-associated	Secreted Factors	tumor necrosis factor (ligand) superfamily, member 13b	Q9Y275
TNFSF14	-0.4	-0.76	0.704061	0.924204	Matrisome-associated	Secreted Factors	tumor necrosis factor (ligand) superfamily, member 14	O43557
TNFSF15	1.46	-2.36	0.0309014	0.283304	Matrisome-associated	Secreted Factors	tumor necrosis factor (ligand) superfamily, member 15	O95150:X6R8I9
TNFSF18	-0.69	-1.37	0.346478	0.752079	Matrisome-associated	Secreted Factors	tumor necrosis factor (ligand) superfamily, member 18	Q9UNG2
TNFSF4	0.43	1.31	0.0721824	0.415832	Matrisome-associated	Secreted Factors	tumor necrosis factor (ligand) superfamily, member 4	P23510:Q8IV74
TNFSF8	-1.72	-1.51	0.00120162	0.0613919	Matrisome-associated	Secreted Factors	tumor necrosis factor (ligand) superfamily, member 8	P32971
TNFSF9	-0.34	1.74	0.417464	0.797772	Matrisome-associated	Secreted Factors	tumor necrosis factor (ligand) superfamily, member 9	P41273
TPO	-0.05	-0.67	0.949559	1	Matrisome-associated	Secreted Factors	thyroid peroxidase	C9J511:C9JFW0:E9PFM6:H0Y6H4:H7BZH8:H7C1F5:H7C5B6:P07202
VEGFA	-0.31	5.42	0.559181	0.880304	Matrisome-associated	Secreted Factors	vascular endothelial growth factor A	A2A2V4:H0YBI8:H0YBZ0:H3BLW8:J3KPA4:P15692
VEGFB	0.5	6.19	0.041548	0.324033	Matrisome-associated	Secreted Factors	vascular endothelial growth factor B	H0YGB6:P49765
VEGFC	-0.15	1.14	0.631121	0.90496	Matrisome-associated	Secreted Factors	vascular endothelial growth factor C	P49767
VWC2	-0.54	4.36	0.0235607	0.247082	Matrisome-associated	Secreted Factors	von Willebrand factor C domain containing 2	Q2TAL6
VWC2L	-1.08	1.52	0.0208394	0.231549	Matrisome-associated	Secreted Factors	von Willebrand factor C domain-containing protein 2-like	B2RUY7:B7ZW27
WFIKKN1	-0.14	2.26	0.735647	0.938812	Matrisome-associated	Secreted Factors	WAP, follistatin/kazal, immunoglobulin, kunitz and netrin domain containing 1	Q96NZ8
WFIKKN2	0.78	0.79	0.209258	0.631567	Matrisome-associated	Secreted Factors	WAP, follistatin/kazal, immunoglobulin, kunitz and netrin domain containing 2	C9J6G4:Q8TEU8
WIF1	-0.14	5.61	0.773185	0.960139	Matrisome-associated	Secreted Factors	WNT inhibitory factor 1	F5H8A3:H0YFK7:Q9Y5W5
WNT1	-0.75	-0.29	0.13173	0.533797	Matrisome-associated	Secreted Factors	wingless-type MMTV integration site family, member 1	P04628
WNT10A	-0.44	0.55	0.190848	0.610239	Matrisome-associated	Secreted Factors	wingless-type MMTV integration site family, member 10A	H7BZB8:Q9GZT5
WNT10B	-0.26	4.3	0.311906	0.72471	Matrisome-associated	Secreted Factors	wingless-type MMTV integration site family, member 10B	B5MCC8:C9J3H3:C9JCI2:O00744:Q4VAJ4
WNT11	-0.17	0.21	0.536924	0.862716	Matrisome-associated	Secreted Factors	wingless-type MMTV integration site family, member 11	O96014
WNT16	-0.73	-0.45	0.174397	0.590583	Matrisome-associated	Secreted Factors	wingless-type MMTV integration site family, member 16	E9PH60:Q9UBV4
WNT2	-0.89	-0.39	0.0467596	0.342664	Matrisome-associated	Secreted Factors	wingless-type MMTV integration site family member 2	C9JUI2:F8WDR1:P09544
WNT2B	-0.13	3.42	0.615224	0.893115	Matrisome-associated	Secreted Factors	wingless-type MMTV integration site family, member 2B	Q5TEH8:Q93097
WNT3	-0.12	2.89	0.679358	0.924204	Matrisome-associated	Secreted Factors	wingless-type MMTV integration site family, member 3	P56703
WNT3A	-1.1	-4.38	0.2481	0.662041	Matrisome-associated	Secreted Factors	wingless-type MMTV integration site family, member 3A	P56704
WNT4	-0.68	1.5	0.0476895	0.345915	Matrisome-associated	Secreted Factors	wingless-type MMTV integration site family, member 4	B1AJZ6:H0Y663:P56705
WNT5A	-0.53	2.21	0.0173079	0.217446	Matrisome-associated	Secreted Factors	wingless-type MMTV integration site family, member 5A	C9J8I8:P41221
WNT5B	-0.39	2.21	0.053546	0.362734	Matrisome-associated	Secreted Factors	wingless-type MMTV integration site family, member 5B	F5GYM2:F5H034:F5H364:F5H7Q6:Q9H1J7
WNT6	-0.36	2.08	0.432306	0.812135	Matrisome-associated	Secreted Factors	wingless-type MMTV integration site family, member 6	Q9Y6F9
WNT7A	-0.16	2.46	0.643274	0.913135	Matrisome-associated	Secreted Factors	wingless-type MMTV integration site family, member 7A	O00755
WNT7B	0.1	3.18	0.801072	0.976493	Matrisome-associated	Secreted Factors	wingless-type MMTV integration site family, member 7B	A8K0G1:B8A595:B8A597:B8A598:P56706
WNT8A	-0.56	-1.18	0.276826	0.690866	Matrisome-associated	Secreted Factors	wingless-type MMTV integration site family, member 8A	D6RF47:D6RF94:Q9H1J5
WNT8B	0.48	-2.86	0.182141	0.600912	Matrisome-associated	Secreted Factors	wingless-type MMTV integration site family, member 8B	Q93098
WNT9A	-0.15	1.09	0.69028	0.924204	Matrisome-associated	Secreted Factors	wingless-type MMTV integration site family, member 9A	O14904
WNT9B	0.11	-1.29	0.690878	0.924204	Matrisome-associated	Secreted Factors	wingless-type MMTV integration site family, member 9B	E7EPC3:I3L0L8:O14905
XCL1	0.29	-3.06	0.510971	0.85313	Matrisome-associated	Secreted Factors	chemokine (C motif) ligand 1	P47992
XCL2	3.12	-4.68	0.0344758	0.296187	Matrisome-associated	Secreted Factors	chemokine (C motif) ligand 2	Q9UBD3
ZFP91	-0.15	6.08	0.223642	0.643246	Matrisome-associated	Secreted Factors	zinc finger protein 91 homolog (mouse)	Q96JP5

## Sheet: Female_blood_age
Gene Symbol	logFC_20-39yo/60-79yo	edgeR_logCPM	QLF_pvalue	QLF_FDR	Division	Category	Gene Name	UniProt_IDs
COL10A1	0.26	-2.12	0.463309	0.723669	Core matrisome	Collagens	collagen, type X, alpha 1	Q03692:Q5QPC7:Q5QPC8
COL11A1	0.53	-3.8	0.243725	0.495042	Core matrisome	Collagens	collagen, type XI, alpha 1	C9JMN2:H7C381:P12107
COL11A2	-0.28	0.49	0.0217585	0.101446	Core matrisome	Collagens	collagen, type XI, alpha 2	A2AAS7:H0Y3B3:H0Y3B5:H0Y3M9:H0YHM5:H0YHM9:H0YIS1:P13942:Q4VXY6
COL12A1	0.17	-0.54	0.49319	0.755074	Core matrisome	Collagens	collagen, type XII, alpha 1	D6RGG3:H0Y4P7:H0Y5N9:H0Y991:Q99715
COL13A1	1.57	-1.18	2.51249e-05	0.000770333	Core matrisome	Collagens	collagen, type XIII, alpha 1	E7ES46:E7ES47:E7ES49:E7ES50:E7ES51:E7ES55:E7ES56:E7EX21:E9PEG9:G5E987:H7BYT9:H7BZB6:Q5TAT6
COL14A1	0.24	-0.97	0.380436	0.632522	Core matrisome	Collagens	collagen, type XIV, alpha 1	H0YBB2:J3QT75:J3QT83:Q05707:Q4G0W3
COL15A1	0.42	-0.91	0.023713	0.108286	Core matrisome	Collagens	collagen, type XV, alpha 1	P39059
COL16A1	0.24	-0.69	0.225126	0.46822	Core matrisome	Collagens	collagen, type XVI, alpha 1	A6NCT7:A6NDR9:H7BY97:H7BZL8:H7C3F0:Q07092
COL17A1	0.15	2.86	0.602366	0.860217	Core matrisome	Collagens	collagen, type XVII, alpha 1	A2A2Y8:H0Y420:Q9UMD9
COL18A1	-0.42	6.82	0.0439746	0.164746	Core matrisome	Collagens	collagen, type XVIII, alpha 1	H7BXV5:H7C457:P39060
COL19A1	0.02	-0.95	0.941938	1	Core matrisome	Collagens	collagen, type XIX, alpha 1	Q14993:Q5JVU1
COL1A1	0.83	2.02	0.000954952	0.0105646	Core matrisome	Collagens	collagen, type I, alpha 1	I3L3H7:P02452
COL1A2	0.44	1.71	0.108512	0.302889	Core matrisome	Collagens	collagen, type I, alpha 2	P08123
COL20A1	0.07	-3.6	0.83229	1	Core matrisome	Collagens	collagen, type XX, alpha 1	B7ZBI4:B7ZBI5:Q9P218
COL21A1	-0.25	-3.28	0.482187	0.744884	Core matrisome	Collagens	collagen, type XXI, alpha 1	A6PVD9:F5GZK2:H0Y4C9:H0YDH6:Q96P44
COL22A1	-0.55	-3.36	0.139036	0.357284	Core matrisome	Collagens	collagen, type XXII, alpha 1	H0YAX7:Q8NFW1
COL23A1	0.49	0.32	0.0402573	0.157729	Core matrisome	Collagens	collagen, type XXIII, alpha 1	Q86Y22
COL24A1	-0.63	-1.34	0.00262996	0.0221415	Core matrisome	Collagens	collagen, type XXIV, alpha 1	E9PNK8:F8WDM8:H0YCZ7:Q17RW2
COL25A1	0.3	-3.89	0.405281	0.662727	Core matrisome	Collagens	collagen, type XXV, alpha 1	A8MWQ5:D6R8Y2:E9PNV9:H0YAE1:Q9BXS0
COL26A1	1.37	-3.17	0.000626087	0.0077087	Core matrisome	Collagens	EMI domain containing 2	C9JPW4:Q96A83
COL27A1	-0.61	-0.18	0.000459082	0.00618506	Core matrisome	Collagens	collagen, type XXVII, alpha 1	H0YD40:Q5T1U7:Q8IZC6
COL28A1	-0.07	-2.58	0.788763	1	Core matrisome	Collagens	collagen, type XXVIII, alpha 1	H7BZU0:H7C3P2:Q2UY09
COL2A1	0.91	-3.18	0.0223519	0.103457	Core matrisome	Collagens	collagen, type II, alpha 1	P02458
COL3A1	0.62	1.47	0.0322326	0.136306	Core matrisome	Collagens	collagen, type III, alpha 1	E7ENY8:H7C435:P02461
COL4A1	-0.2	0.55	0.354451	0.602177	Core matrisome	Collagens	collagen, type IV, alpha 1	F5H5K0:P02462
COL4A2	0.1	1.02	0.647919	0.8982	Core matrisome	Collagens	collagen, type IV, alpha 2	A2A352:P08572
COL4A3	-0.33	-0.63	0.142522	0.364279	Core matrisome	Collagens	collagen, type IV, alpha 3 (Goodpasture antigen)	H7BXM4:Q01955
COL4A4	-0.36	-0.31	0.0424391	0.164465	Core matrisome	Collagens	collagen, type IV, alpha 4	J3KNM7:P53420
COL4A5	0.13	-2.02	0.65271	0.902505	Core matrisome	Collagens	collagen, type IV, alpha 5	H0Y998:H0Y9H0:H0Y9R8:P29400
COL4A6	-0.27	-2.35	0.401165	0.658263	Core matrisome	Collagens	collagen, type IV, alpha 6	A8MXH5:B4DZ39:F5H3Q5:F5H851:Q14031
COL5A1	0.47	-0.32	0.0244218	0.110793	Core matrisome	Collagens	collagen, type V, alpha 1	H7BY82:P20908
COL5A2	-0.03	-0.83	0.909554	1	Core matrisome	Collagens	collagen, type V, alpha 2	P05997
COL5A3	-0.01	1.11	0.979885	1	Core matrisome	Collagens	collagen, type V, alpha 3	P25940
COL6A1	0.25	2.38	0.165412	0.393239	Core matrisome	Collagens	collagen, type VI, alpha 1	P12109
COL6A2	1.08	5.04	1.88848e-05	0.000632116	Core matrisome	Collagens	collagen, type VI, alpha 2	C9JH44:H7C0M5:P12110
COL6A3	-0.13	1.46	0.530663	0.792737	Core matrisome	Collagens	collagen, type VI, alpha 3	C9JNG9:E7ENL6:E9PCV6:I3L392:P12111
COL6A5	-0.11	-4.04	0.789837	1	Core matrisome	Collagens	collagen, type XXIX, alpha 1	A8TX70:E9PAL5:F8W8G8:H0Y393:H0Y935:H0Y9T2
COL6A6	-0.7	-3.31	0.0350635	0.14229	Core matrisome	Collagens	collagen, type VI, alpha 6	A6NMZ7:F8W6Y7:H0Y940:H0YA33
COL7A1	-0.76	2.32	5.0817e-05	0.00128298	Core matrisome	Collagens	collagen, type VII, alpha 1	C9JBL3:Q02388
COL8A1	0.5	-1.08	0.0811564	0.251975	Core matrisome	Collagens	collagen, type VIII, alpha 1	C9JTN9:P27658
COL8A2	-0.66	1.18	0.00123103	0.0126988	Core matrisome	Collagens	collagen, type VIII, alpha 2	E9PP49:P25067
COL9A1	-0.17	-3.72	0.640604	0.8903	Core matrisome	Collagens	collagen, type IX, alpha 1	A6NEQ6:P20849
COL9A2	-0.5	5.37	0.0517201	0.185355	Core matrisome	Collagens	collagen, type IX, alpha 2	B1AKJ1:B1AKJ3:H0Y409:Q14055
COL9A3	-1.31	2.78	9.0816e-06	0.000378514	Core matrisome	Collagens	collagen, type IX, alpha 3	Q14050:Q4VXW1
ABI3BP	-0.09	-1.3	0.749473	0.973139	Core matrisome	ECM Glycoproteins	ABI family, member 3 (NESH) binding protein	B4DSV9:D3YTG3:E9PPR9:E9PRB5:H0Y897:H0YCG4:H0YCP4:H0YDN0:H0YDW0:H0YEA0:H0YEL2:H0YF18:H0YF57:H7C4H3:H7C4N5:H7C4S3:H7C4T1:H7C4X4:H7C524:H7C556:H7C5S3:Q5JPC9:Q7Z7G0
ADIPOQ	0.07	-1.73	0.838526	1	Core matrisome	ECM Glycoproteins	adiponectin, C1Q and collagen domain containing	Q15848
AEBP1	-0.8	3.16	0.000680348	0.00818222	Core matrisome	ECM Glycoproteins	AE binding protein 1	C9JLQ8:H7C0W8:H7C1J5:H7C391:H7C3D7:H7C4B5:Q8IUX7
AGRN	0.33	1.83	0.0801676	0.249968	Core matrisome	ECM Glycoproteins	agrin	H0Y5U1:O00468
AMBN	0.78	-4.66	0.0662311	0.21605	Core matrisome	ECM Glycoproteins	ameloblastin (enamel matrix protein)	Q9NP70
AMELX	0.29	-4.7	0.429069	0.683941	Core matrisome	ECM Glycoproteins	amelogenin (amelogenesis imperfecta 1, X-linked)	Q99217
AMELY	0	-4.73	1	1	Core matrisome	ECM Glycoproteins	amelogenin, Y-linked	J3KPK5:Q99218
BGLAP	-0.27	0.65	0.0783916	0.245684	Core matrisome	ECM Glycoproteins	bone gamma-carboxyglutamate (gla) protein	P02818
BMPER	0.18	-3.28	0.638042	0.887969	Core matrisome	ECM Glycoproteins	BMP binding endothelial regulator	C9JY72:F8WDG9:G5E9K4:Q8N8U9
BSPH1	0.49	-4.63	0.199128	0.426553	Core matrisome	ECM Glycoproteins	binder of sperm protein homolog 1	Q075Z2
CDCP2	0.79	-4.14	0.0369037	0.147937	Core matrisome	ECM Glycoproteins	CUB domain containing protein 2	Q5VXM1
CILP	0.04	-0.29	0.800574	1	Core matrisome	ECM Glycoproteins	cartilage intermediate layer protein, nucleotide pyrophosphohydrolase	O75339
CILP2	0.17	-1.21	0.478432	0.740346	Core matrisome	ECM Glycoproteins	cartilage intermediate layer protein 2	K7EPJ4:Q8IUL8
COCH	-0.38	-0.68	0.0821507	0.254289	Core matrisome	ECM Glycoproteins	coagulation factor C homolog, cochlin (Limulus polyphemus)	E7EN67:G3V4C4:G3V5G6:G3V5V4:G3V5X3:H0YJJ0:H0YJW4:O43405:Q96IU6
COLQ	1.05	3	5.90796e-05	0.00142196	Core matrisome	ECM Glycoproteins	collagen-like tail subunit (single strand of homotrimer) of asymmetric acetylcholinesterase	C9JBB2:F8WA67:Q9Y215:S4R408
COMP	0.6	-1.94	0.0433942	0.164475	Core matrisome	ECM Glycoproteins	cartilage oligomeric matrix protein	B4DKJ3:G3XAP6:P49747
CRELD1	0.46	3.56	8.79606e-05	0.00189435	Core matrisome	ECM Glycoproteins	cysteine-rich with EGF-like domains 1	F8WBY3:H7C2L3:Q96HD1
CRELD2	0.27	3.71	0.0039806	0.0298917	Core matrisome	ECM Glycoproteins	cysteine-rich with EGF-like domains 2	A6PWM2:Q6UXH1
CRIM1	0.37	1.42	0.0506621	0.182385	Core matrisome	ECM Glycoproteins	cysteine rich transmembrane BMP regulator 1 (chordin-like)	H7C1Z0:H7C2T6:H7C458:Q9NZV1
CRISPLD1	-0.49	-3.25	0.154082	0.372689	Core matrisome	ECM Glycoproteins	cysteine-rich secretory protein LCCL domain containing 1	B7Z8V9:E5RJS4:Q9H336
CRISPLD2	-1.05	6.94	4.39537e-06	0.00023086	Core matrisome	ECM Glycoproteins	cysteine-rich secretory protein LCCL domain containing 2	H3BS62:H3BSZ9:H3BTI0:H3BTP0:J3QKP2:Q9H0B8
CTHRC1	0.12	-2.89	0.673219	0.918747	Core matrisome	ECM Glycoproteins	collagen triple helix repeat containing 1	E5RK99:E7EVQ5:Q96CG8
DMBT1	-1.59	-2.57	0.000330324	0.00489205	Core matrisome	ECM Glycoproteins	deleted in malignant brain tumors 1	Q9UGM3
DMP1	0.7	-4.63	0.0917494	0.274945	Core matrisome	ECM Glycoproteins	dentin matrix acidic phosphoprotein 1	Q13316
DPT	0.47	-1.05	0.111849	0.30988	Core matrisome	ECM Glycoproteins	dermatopontin	Q07507
DSPP	0.77	-4.64	0.0220598	0.102495	Core matrisome	ECM Glycoproteins	dentin sialophosphoprotein	Q9NZW4
ECM1	0.52	0.48	0.0025827	0.0218366	Core matrisome	ECM Glycoproteins	extracellular matrix protein 1	Q16610
ECM2	0.18	-2.46	0.54558	0.80767	Core matrisome	ECM Glycoproteins	extracellular matrix protein 2, female organ and adipocyte specific	O94769:Q5T9F3:Q5T9F4
EDIL3	0.29	-1.81	0.340694	0.586765	Core matrisome	ECM Glycoproteins	EGF-like repeats and discoidin I-like domains 3	O43854
EFEMP1	0.66	0.67	0.0425953	0.164475	Core matrisome	ECM Glycoproteins	EGF-containing fibulin-like extracellular matrix protein 1	C9J4H7:C9J4J8:C9J8S9:C9JPZ9:C9JQX7:C9JUM4:Q12805:Q580Q6
EFEMP2	-0.18	3.69	0.227402	0.471726	Core matrisome	ECM Glycoproteins	EGF-containing fibulin-like extracellular matrix protein 2	E9PI47:E9PKA3:E9PNB8:E9PRQ8:E9PRU1:E9PSC1:H0YCB5:H0YCR9:H0YET5:H0YEU0:O95967
EGFLAM	-0.09	-2.32	0.810394	1	Core matrisome	ECM Glycoproteins	EGF-like, fibronectin type III and laminin G domains	D6RG24:D6RJD2:Q63HQ2
ELN	0.68	0.45	0.00859297	0.0521686	Core matrisome	ECM Glycoproteins	elastin	E7EN51:E7EN65:E7ENM0:E7ENW7:E7EP82:E7EQH8:E7ETP7:E7EWS8:E9PGX4:F8WAH6:G3V0G6:G5E950:H7C3K0:P15502
ELSPBP1	0.49	-4.52	0.23385	0.480772	Core matrisome	ECM Glycoproteins	epididymal sperm binding protein 1	M0QZH6:M0R006:M0R179:M0R331:Q96BH3
EMID1	-0.27	1.9	0.29051	0.550108	Core matrisome	ECM Glycoproteins	EMI domain containing 1	B0QYK2:B0QYK3:B0QYK4:B0QYK5:F8WDX7:H0Y6W4:Q96A84
EMILIN1	0.13	1.16	0.412045	0.67017	Core matrisome	ECM Glycoproteins	elastin microfibril interfacer 1	H0Y7A0:Q9Y6C2
EMILIN2	-0.08	6.93	0.61168	0.868779	Core matrisome	ECM Glycoproteins	elastin microfibril interfacer 2	Q9BXX0
EMILIN3	1.45	-4.15	0.00115635	0.0121041	Core matrisome	ECM Glycoproteins	elastin microfibril interfacer 3	Q9NT22
EYS	-0.9	-0.84	4.40582e-05	0.0011565	Core matrisome	ECM Glycoproteins	eyes shut homolog (Drosophila)	F8WDD3:H0Y3Q4:Q5T1H1
FBLN1	0.06	0.89	0.776093	0.997256	Core matrisome	ECM Glycoproteins	fibulin 1	B1AHL2:B1AHM4:B1AHM5:B1AHM6:B1AHM7:B1AHM8:B1AHM9:B1AHN3:F8W7M9:H7C1M6:P23142
FBLN2	0.06	0.63	0.785172	1	Core matrisome	ECM Glycoproteins	fibulin 2	C9JQS6:F5H1F3:H7BXL0:H7C1A3:P98095
FBLN5	-0.2	1.37	0.226715	0.470662	Core matrisome	ECM Glycoproteins	fibulin 5	G3V2P8:G3V329:G3V3Y2:G3V4U0:G3XA98:H0YJ31:Q9UBX5
FBLN7	-0.09	-0.14	0.663778	0.913762	Core matrisome	ECM Glycoproteins	fibulin 7	B8ZZC1:H7BZ65:Q53RD9:Q8IY13
FBN1	0.5	1.52	0.0459558	0.169748	Core matrisome	ECM Glycoproteins	fibrillin 1	F6U495:H0YN80:H0YND0:P35555
FBN2	-0.4	2.36	0.0222797	0.103234	Core matrisome	ECM Glycoproteins	fibrillin 2	D6REJ2:D6RJI3:E9PHW4:P35556
FBN3	0.67	-3.16	0.019275	0.0936182	Core matrisome	ECM Glycoproteins	fibrillin 3	M0QXL8:M0R2Q5:Q75N90
FGA	3.68	2.65	6.25114e-07	5.69391e-05	Core matrisome	ECM Glycoproteins	fibrinogen alpha chain	P02671
FGB	4.63	3.3	6.23714e-08	1.26089e-05	Core matrisome	ECM Glycoproteins	fibrinogen beta chain	D6REL8:F8W6P4:P02675
FGG	5.13	3.94	1.99657e-08	6.00128e-06	Core matrisome	ECM Glycoproteins	fibrinogen gamma chain	C9JC84:C9JEU5:C9JPQ9:C9JU00:P02679
FGL1	4.69	1.77	1.02395e-08	3.85304e-06	Core matrisome	ECM Glycoproteins	fibrinogen-like 1	Q08830
FGL2	-0.38	6.72	0.00867365	0.052494	Core matrisome	ECM Glycoproteins	fibrinogen-like 2	Q14314
FN1	0.95	3.89	0.00387253	0.0292719	Core matrisome	ECM Glycoproteins	fibronectin 1	F8W7G7:H0Y4K8:H0Y7Z1:P02751
FNDC1	0.61	-3.2	0.0840694	0.258803	Core matrisome	ECM Glycoproteins	fibronectin type III domain containing 1	J3KNQ2:Q4ZHG4
FNDC7	-0.89	-2.4	0.0020092	0.0181714	Core matrisome	ECM Glycoproteins	fibronectin type III domain containing 7	H7C2H6:J3KN65:Q5VTL7
FNDC8	-1.01	-4.19	0.00697857	0.0448213	Core matrisome	ECM Glycoproteins	fibronectin type III domain containing 8	Q8TC99
FRAS1	0.57	-2.51	0.10354	0.292322	Core matrisome	ECM Glycoproteins	Fraser syndrome 1	D6RCP6:H0Y8V2:H0Y930:H0Y9A6:H0Y9C9:Q86XX4
GAS6	-0.07	2.97	0.612021	0.868779	Core matrisome	ECM Glycoproteins	growth arrest-specific 6	J3KP07:Q14393
GLDN	-0.5	0.19	0.0508205	0.18285	Core matrisome	ECM Glycoproteins	gliomedin	H0YM22:Q6ZMI3
HMCN1	-0.42	-1.89	0.0654732	0.214604	Core matrisome	ECM Glycoproteins	hemicentin 1	Q5TCP6:Q96RW7
HMCN2	0.58	-2.21	0.0731407	0.232996	Core matrisome	ECM Glycoproteins	hemicentin 2	A2A3K3:H0Y3X1:H7BZI5:H7C0N8:H7C3T8:Q8NDA2
IBSP	1.37	-4.37	0.00416304	0.0308808	Core matrisome	ECM Glycoproteins	integrin-binding sialoprotein	P21815
IGFALS	-0.46	-1.93	0.049131	0.177933	Core matrisome	ECM Glycoproteins	insulin-like growth factor binding protein, acid labile subunit	H3BSX8:P35858
IGFBP1	2.68	-2.44	5.00808e-06	0.000253562	Core matrisome	ECM Glycoproteins	insulin-like growth factor binding protein 1	C9J6H2:C9JXF9:P08833
IGFBP2	0.02	2.2	0.93876	1	Core matrisome	ECM Glycoproteins	insulin-like growth factor binding protein 2, 36kDa	C9JMY1:C9JW52:H7C1H0:P18065
IGFBP3	1.23	1.41	6.16262e-06	0.000290309	Core matrisome	ECM Glycoproteins	insulin-like growth factor binding protein 3	B3KWK7:C9JMX4:H0Y485:H0Y5K2:P17936
IGFBP4	1.05	2.92	6.9772e-05	0.00159797	Core matrisome	ECM Glycoproteins	insulin-like growth factor binding protein 4	B4E351:P22692
IGFBP5	0.25	1.99	0.310107	0.576895	Core matrisome	ECM Glycoproteins	insulin-like growth factor binding protein 5	C9JXX4:P24593
IGFBP6	0.48	0.1	0.0936537	0.2794	Core matrisome	ECM Glycoproteins	insulin-like growth factor binding protein 6	F8VVA5:F8VYK9:P24592
IGFBP7	-0.21	4.33	0.0892202	0.26955	Core matrisome	ECM Glycoproteins	insulin-like growth factor binding protein 7	Q16270
IGFBPL1	-0.09	-4.56	0.780397	1	Core matrisome	ECM Glycoproteins	insulin-like growth factor binding protein-like 1	Q8WX77
IGSF10	-0.22	-2.58	0.467125	0.727919	Core matrisome	ECM Glycoproteins	immunoglobulin superfamily, member 10	H7C4M2:Q6WRI0
KCP	1.04	-1.77	6.94214e-05	0.00159309	Core matrisome	ECM Glycoproteins	kielin/chordin-like protein	Q6ZWJ8
LAMA1	0.5	-3.88	0.235473	0.483471	Core matrisome	ECM Glycoproteins	laminin, alpha 1	P25391
LAMA2	0.14	-0.22	0.519991	0.782779	Core matrisome	ECM Glycoproteins	laminin, alpha 2	P24043
LAMA3	0.08	-1.77	0.780419	1	Core matrisome	ECM Glycoproteins	laminin, alpha 3	K7EIP4:K7EMU9:K7EPP3:K7EQ42:K7ERM0:Q16787
LAMA4	0.76	-0.18	0.0191649	0.093196	Core matrisome	ECM Glycoproteins	laminin, alpha 4	E5RFD7:E5RFQ2:E5RHF3:E5RK79:H0Y351:H0YAP9:H0YAQ5:Q16363:Q6LET9
LAMA5	-0.24	2.1	0.146932	0.372689	Core matrisome	ECM Glycoproteins	laminin, alpha 5	E2QRK0:F2Z2S4:H7C5J6:O15230:Q5JTP4
LAMB1	0.18	0.89	0.303483	0.568638	Core matrisome	ECM Glycoproteins	laminin, beta 1	C9J296:E7EPA6:E9PCS6:G3XAI2:P07942
LAMB2	-0.03	1.84	0.880499	1	Core matrisome	ECM Glycoproteins	laminin, beta 2 (laminin S)	F5H520:P55268
LAMB3	1.34	2.34	6.42185e-06	0.000299261	Core matrisome	ECM Glycoproteins	laminin, beta 3	Q13751:Q5THA1:X1WI29
LAMB4	0.41	-3.98	0.322857	0.586765	Core matrisome	ECM Glycoproteins	laminin, beta 4	A4D0S4:C9JMJ0
LAMC1	-0.31	2.49	0.0330709	0.138597	Core matrisome	ECM Glycoproteins	laminin, gamma 1 (formerly LAMB2)	P11047:R4GNC7
LAMC2	-0.99	-2.17	0.00161582	0.0155017	Core matrisome	ECM Glycoproteins	laminin, gamma 2	Q13753
LAMC3	-0.27	-0.66	0.29962	0.562815	Core matrisome	ECM Glycoproteins	laminin, gamma 3	H7BY04:Q5JTC4:Q9Y6N6
LGI1	-0.14	-3.78	0.734853	0.959654	Core matrisome	ECM Glycoproteins	leucine-rich, glioma inactivated 1	O95970
LGI2	-0.15	-1.82	0.583182	0.840251	Core matrisome	ECM Glycoproteins	leucine-rich repeat LGI family, member 2	H0YA65:Q8N0V4
LGI3	-0.3	-2.72	0.330945	0.586765	Core matrisome	ECM Glycoproteins	leucine-rich repeat LGI family, member 3	A5PLP2:E5RIV5:H0YAP4:Q8N145
LGI4	0.31	-0.34	0.213938	0.450936	Core matrisome	ECM Glycoproteins	leucine-rich repeat LGI family, member 4	A8MVC2:K7ENQ0:Q8N135
LRG1	-0.58	8.81	0.0294475	0.127441	Core matrisome	ECM Glycoproteins	leucine-rich alpha-2-glycoprotein 1	P02750
LTBP1	-0.13	1.82	0.49324	0.755115	Core matrisome	ECM Glycoproteins	latent transforming growth factor beta binding protein 1	C9JD84:C9JDW2:E7EUU6:E7EV71:H7BZ76:H7C0I7:H7C2H7:H7C4L5:Q14766
LTBP2	-0.15	2.88	0.176683	0.397874	Core matrisome	ECM Glycoproteins	latent transforming growth factor beta binding protein 2	G3V254:G3V3X5:G3V511:H0YJ20:Q14767
LTBP3	0.4	5.12	0.0194639	0.0943806	Core matrisome	ECM Glycoproteins	latent transforming growth factor beta binding protein 3	E9PJR2:E9PKW1:E9PPT7:E9PQR0:E9PR75:E9PR84:E9PRF2:F5GWC4:H0YC99:H0YCQ2:H0YCX6:H0YE75:Q9NS15
LTBP4	1.08	4.98	1.3152e-07	2.04749e-05	Core matrisome	ECM Glycoproteins	latent transforming growth factor beta binding protein 4	E7ENG9:E7EUU1:F5GXC9:F8WAA0:M0QXV3:M0QYE9:M0QZX0:M0R351:Q8N2S1
MATN1	-0.67	-1.71	0.00302596	0.0243358	Core matrisome	ECM Glycoproteins	matrilin 1, cartilage matrix protein	P21941
MATN2	0.28	-0.3	0.219116	0.458748	Core matrisome	ECM Glycoproteins	matrilin 2	E5RJM4:H0YBD5:H0YBF2:H0YBJ4:H0YBM3:H0YBN2:H0YBU5:H0YBV5:J3KN08:O00339
MATN3	0.26	-3.83	0.544431	0.80631	Core matrisome	ECM Glycoproteins	matrilin 3	O15232
MATN4	-0.14	-3.86	0.669839	0.915846	Core matrisome	ECM Glycoproteins	matrilin 4	A6NNA4:O95460
MEPE	0.61	-4.56	0.264778	0.524017	Core matrisome	ECM Glycoproteins	matrix extracellular phosphoglycoprotein	D6RAC8:D6RFW6:Q9NQ76
MFAP1	-0.3	3.9	0.0048949	0.0340799	Core matrisome	ECM Glycoproteins	microfibrillar-associated protein 1	P55081
MFAP2	-0.13	-3.05	0.701962	0.930326	Core matrisome	ECM Glycoproteins	microfibrillar-associated protein 2	P55001
MFAP3	-0.67	2.25	0.000167869	0.00301124	Core matrisome	ECM Glycoproteins	microfibrillar-associated protein 3	E5RH26:E5RHQ6:E5RJ59:P55082
MFAP4	0.21	0.38	0.31481	0.583124	Core matrisome	ECM Glycoproteins	microfibrillar-associated protein 4	K7ES70:P55083
MFAP5	0.45	-0.93	0.1841	0.404997	Core matrisome	ECM Glycoproteins	microfibrillar associated protein 5	B3KW70:F5GYX4:F5H1C0:F5H2W4:F5H413:F5H7Z2:H0YG03:H0YGS3:Q13361:Q7Z490
MFGE8	-0.31	4.95	0.161229	0.385725	Core matrisome	ECM Glycoproteins	milk fat globule-EGF factor 8 protein	F5GZN3:F5H7N9:H0YKB5:H0YKS8:Q08431:X6R3G6
MGP	0.62	2.05	0.0232927	0.106756	Core matrisome	ECM Glycoproteins	matrix Gla protein	H0YGZ6:P08493
MMRN1	-0.81	1.64	0.000963857	0.0106359	Core matrisome	ECM Glycoproteins	multimerin 1	E7EPG1:Q13201
MMRN2	-0.07	-1.01	0.797725	1	Core matrisome	ECM Glycoproteins	multimerin 2	Q9H8L6:R4GMY6:V9GY37:V9GY43:V9GYS9
MXRA5	0.71	-2.86	0.0370666	0.148404	Core matrisome	ECM Glycoproteins	matrix-remodelling associated 5	Q9NR99
NDNF	0.28	-2.22	0.491206	0.752779	Core matrisome	ECM Glycoproteins	chromosome 4 open reading frame 31	D6R972:D6RF18:Q8TB73
NELL1	-1.08	-4.48	0.00367615	0.0281318	Core matrisome	ECM Glycoproteins	NEL-like 1 (chicken)	F5H6I3:J3KNC5:Q92832
NELL2	0.24	3.31	0.391879	0.646744	Core matrisome	ECM Glycoproteins	NEL-like 2 (chicken)	F8VRQ0:F8VVB6:F8VXR5:F8VZ72:F8W1A2:F8W1I8:H0YHY5:H0YI34:H0YIT4:Q99435
NID1	0.43	1.77	0.0116131	0.0656199	Core matrisome	ECM Glycoproteins	nidogen 1	P14543
NID2	-0.39	-1.71	0.0661886	0.21605	Core matrisome	ECM Glycoproteins	nidogen 2 (osteonidogen)	H0YJV3:Q14112
NPNT	-0.56	-1.51	0.0853515	0.261917	Core matrisome	ECM Glycoproteins	nephronectin	D6RE63:D6RH31:H0Y8M1:H0YA60:H0YAK9:Q6UXI9
NTN1	-0.33	-1.49	0.093476	0.278988	Core matrisome	ECM Glycoproteins	netrin 1	H7BZF4:O95631
NTN3	0.38	-3.3	0.231111	0.476692	Core matrisome	ECM Glycoproteins	netrin 3	O00634
NTN4	0.23	-1.41	0.37407	0.624558	Core matrisome	ECM Glycoproteins	netrin 4	F8W0I7:Q9HB63
NTN5	0.5	-1.51	0.0480567	0.174944	Core matrisome	ECM Glycoproteins	netrin 5	M0QXZ9:Q8WTR8
NTNG1	-0.09	-3.16	0.808171	1	Core matrisome	ECM Glycoproteins	netrin G1	A6NK56:B4DKF0:F5GYT0:F8WEB5:Q9Y2I2
NTNG2	-0.05	6.61	0.720724	0.94646	Core matrisome	ECM Glycoproteins	netrin G2	A6NMX7:Q5JUJ3:Q96CW9
OIT3	-0.34	-1.45	0.299364	0.562729	Core matrisome	ECM Glycoproteins	oncoprotein induced transcript 3	Q8WWZ8
OTOG	0.58	-4.3	0.131469	0.343861	Core matrisome	ECM Glycoproteins	otogelin	C9IZ84:H9KVB3:Q6ZRI0
OTOL1	0.58	-4.7	0.0339306	0.138845	Core matrisome	ECM Glycoproteins	otolin-1	A6NHN0
PAPLN	-0.77	1.91	0.000616383	0.00762005	Core matrisome	ECM Glycoproteins	papilin, proteoglycan-like sulfated glycoprotein	B5MDP7:G3V5P6:H0YJA1:H0YMM2:O95428
PCOLCE	0.76	1.76	4.24496e-07	4.4016e-05	Core matrisome	ECM Glycoproteins	procollagen C-endopeptidase enhancer	Q15113
PCOLCE2	-0.19	2.82	0.515909	0.778197	Core matrisome	ECM Glycoproteins	procollagen C-endopeptidase enhancer 2	C9JYX9:H7C520:H7C5D5:Q9UKZ9
POMZP3	0.24	2.21	0.0512484	0.184083	Core matrisome	ECM Glycoproteins	POM (POM121 homolog, rat) and ZP3 fusion	C9J370:C9JER0:H7C4D5:Q6PJE2
POSTN	0.46	-1.1	0.167138	0.39632	Core matrisome	ECM Glycoproteins	periostin, osteoblast specific factor	B1ALD9:Q15063
PXDN	0.03	-0.52	0.90708	1	Core matrisome	ECM Glycoproteins	peroxidasin homolog (Drosophila)	C9J4I9:H7C1W1:H7C300:H7C3W2:Q92626
PXDNL	0.03	-2.88	0.91288	1	Core matrisome	ECM Glycoproteins	peroxidasin homolog (Drosophila)-like	A1KZ92:H0YAV0:K4DIA6
RELN	0.18	-1.52	0.611131	0.868732	Core matrisome	ECM Glycoproteins	reelin	H7C2B0:J3KQ66:P78509
RSPO1	1.55	-3.07	0.00375767	0.0286115	Core matrisome	ECM Glycoproteins	R-spondin homolog (Xenopus laevis)	Q2MKA7
RSPO2	0.44	-3.13	0.216359	0.454897	Core matrisome	ECM Glycoproteins	R-spondin 2 homolog (Xenopus laevis)	E5RGU9:E5RH25:E5RHC3:E5RJA2:E5RJU7:Q6UXX9
RSPO3	0.31	-2.22	0.455695	0.715344	Core matrisome	ECM Glycoproteins	R-spondin 3 homolog (Xenopus laevis)	Q9BXY4
RSPO4	0.17	-2.48	0.528209	0.790786	Core matrisome	ECM Glycoproteins	R-spondin family, member 4	Q2I0M5
SBSPON	0.18	-0.43	0.270481	0.532492	Core matrisome	ECM Glycoproteins	chromosome 8 open reading frame 84	Q8IVN8
SLIT1	-0.86	1.13	6.18034e-06	0.000290657	Core matrisome	ECM Glycoproteins	slit homolog 1 (Drosophila)	O75093:Q5T0V0:Q5T0V2:Q5T0V3:Q5T0V4
SLIT2	-0.5	-2.14	0.118821	0.322254	Core matrisome	ECM Glycoproteins	slit homolog 2 (Drosophila)	E9PCX4:F5H0U4:H0Y968:H0Y9Z6:O94813:X6R3P0
SLIT3	0.12	-1.04	0.639849	0.889554	Core matrisome	ECM Glycoproteins	slit homolog 3 (Drosophila)	O75094
SMOC1	-0.22	-2.31	0.473882	0.735422	Core matrisome	ECM Glycoproteins	SPARC related modular calcium binding 1	Q9H4F8
SMOC2	0.28	-1.02	0.334869	0.586765	Core matrisome	ECM Glycoproteins	SPARC related modular calcium binding 2	H0Y3J4:H0Y5I1:Q9H3U7
SNED1	0.04	1.08	0.824374	1	Core matrisome	ECM Glycoproteins	sushi, nidogen and EGF-like domains 1	B5MEF5:H7BYY9:H7C0D4:H7C1R9:Q8TER0
SPARC	-0.02	6.6	0.92681	1	Core matrisome	ECM Glycoproteins	secreted protein, acidic, cysteine-rich (osteonectin)	E5RJA5:E5RK62:F5GY03:F5H4E2:P09486
SPARCL1	-0.24	2.07	0.302548	0.567152	Core matrisome	ECM Glycoproteins	SPARC-like 1 (hevin)	B4E2Z0:C9JJR8:D6RA29:E7EU82:E9PC64:F5H1Y9:F5H331:F5H4Y3:Q14515
SPON1	0.2	-0.72	0.399745	0.656565	Core matrisome	ECM Glycoproteins	spondin 1, extracellular matrix protein	Q9HCB6
SPON2	1.61	6.26	3.18335e-07	3.60694e-05	Core matrisome	ECM Glycoproteins	spondin 2, extracellular matrix protein	D6RA41:D6RB12:D6RBY3:D6REX2:D6RFY9:D6RIH5:Q9BUD6
SPP1	3.05	3.02	1.12396e-09	9.02377e-07	Core matrisome	ECM Glycoproteins	secreted phosphoprotein 1	D6R9C5:P10451
SRPX	0.26	-1.25	0.341597	0.586765	Core matrisome	ECM Glycoproteins	sushi-repeat-containing protein, X-linked	P78539
SRPX2	0.4	-2.41	0.249702	0.504884	Core matrisome	ECM Glycoproteins	sushi-repeat-containing protein, X-linked 2	O60687
SVEP1	0.18	-0.97	0.529296	0.792025	Core matrisome	ECM Glycoproteins	sushi, von Willebrand factor type A, EGF and pentraxin domain containing 1	E9PBN8:Q4LDE5
TECTA	0.33	-0.85	0.114278	0.312556	Core matrisome	ECM Glycoproteins	tectorin alpha	O75443
TECTB	1.25	-4.59	0.00421789	0.0311247	Core matrisome	ECM Glycoproteins	tectorin beta	Q96PL2
TGFBI	0.27	6.2	0.0727243	0.232096	Core matrisome	ECM Glycoproteins	transforming growth factor, beta-induced, 68kDa	D6RBX4:G8JLA8:H0Y8L3:H0Y8M8:H0Y9D7:H0YAB8:H0YAH8:Q15582:S4R3C6
THBS1	1.37	7.85	0.000133693	0.00256961	Core matrisome	ECM Glycoproteins	thrombospondin 1	A8MZG1:P07996
THBS2	-0.05	-0.46	0.753635	0.977054	Core matrisome	ECM Glycoproteins	thrombospondin 2	P35442:Q5RI53
THBS3	-0.36	4.26	0.00174483	0.0163663	Core matrisome	ECM Glycoproteins	thrombospondin 3	B4DQH6:F5H4Z8:P49746:Q2HIZ1
THBS4	0.6	0.38	0.0242539	0.110198	Core matrisome	ECM Glycoproteins	thrombospondin 4	E7ES19:P35443
THSD4	0.68	-2.22	0.0471013	0.172449	Core matrisome	ECM Glycoproteins	thrombospondin, type I, domain containing 4	Q6ZMP0
TINAG	0.42	-4.66	0.230103	0.475207	Core matrisome	ECM Glycoproteins	tubulointerstitial nephritis antigen	B1AQ11:Q5T466:Q5T471:Q9UJW2
TINAGL1	-0.12	0.05	0.627537	0.880395	Core matrisome	ECM Glycoproteins	tubulointerstitial nephritis antigen-like 1	B4DNS5:E7EUP2:Q9GZM7
TNC	0.32	-0.15	0.207408	0.440027	Core matrisome	ECM Glycoproteins	tenascin C	E9PC84:F5H5D6:F5H7V9:H0YGZ3:J3QSU6:P24821
TNFAIP6	-0.97	5.46	0.000114625	0.00229986	Core matrisome	ECM Glycoproteins	tumor necrosis factor, alpha-induced protein 6	P98066
TNN	-0.25	-4.19	0.535001	0.797155	Core matrisome	ECM Glycoproteins	tenascin N	Q9UQP3
TNR	0.16	-2.08	0.539919	0.8021	Core matrisome	ECM Glycoproteins	tenascin R (restrictin, janusin)	H0Y668:Q92752
TNXB	1.07	2.1	3.55009e-06	0.000200316	Core matrisome	ECM Glycoproteins	tenascin XB	C9J7W4:E7EPZ9:P22105
TSKU	0.14	-0.94	0.603457	0.861381	Core matrisome	ECM Glycoproteins	tsukushi small leucine rich proteoglycan homolog (Xenopus laevis)	E9PLG7:E9PN12:Q8WUA8
TSPEAR	-0.31	-0.75	0.387201	0.640756	Core matrisome	ECM Glycoproteins	chromosome 21 open reading frame 29	A8MW19:Q8WU66
VIT	0.67	-1.53	0.0351135	0.142431	Core matrisome	ECM Glycoproteins	vitrin	B5MD45:C9J6F5:H7C587:Q6UXI7
VTN	2.34	0.88	4.13266e-06	0.000221618	Core matrisome	ECM Glycoproteins	vitronectin	P04004
VWA1	0.74	-1.03	0.000935836	0.0104043	Core matrisome	ECM Glycoproteins	von Willebrand factor A domain containing 1	J3QLP3:J3QRR0:Q6PCB0
VWA2	-0.35	-4.33	0.372401	0.622967	Core matrisome	ECM Glycoproteins	von Willebrand factor A domain containing 2	Q5GFL6
VWA3A	0.21	-2.14	0.376998	0.627978	Core matrisome	ECM Glycoproteins	von Willebrand factor A domain containing 3A	A6NCI4:H3BTG8:H3BTX3:H3BUS3:H7BXL8
VWA3B	-0.02	-3.68	0.953179	1	Core matrisome	ECM Glycoproteins	von Willebrand factor A domain containing 3B	B7Z7Q7:F8W737:F8WBX4:F8WD48:F8WD56:H0YCW7:H0YDS6:H0YEM4:H0YF54:Q502W6
VWA5A	0.09	3.11	0.588744	0.846008	Core matrisome	ECM Glycoproteins	von Willebrand factor A domain containing 5A	B4DHS6:O00534
VWA5B1	0.39	-4.11	0.257716	0.517107	Core matrisome	ECM Glycoproteins	von Willebrand factor A domain containing 5B1	E7EM39:E7EM40:E9PMB3:E9PNX8:E9PP07:E9PQ62:H0YED8:Q5TIE3
VWA5B2	0.15	-2.6	0.589149	0.846418	Core matrisome	ECM Glycoproteins	von Willebrand factor A domain containing 5B2	E9PF42:Q8N398
VWA7	-0.11	0.55	0.439848	0.696063	Core matrisome	ECM Glycoproteins	chromosome 6 open reading frame 27	E7EMA3:Q9Y334
VWCE	0.93	3.59	0.00384046	0.029092	Core matrisome	ECM Glycoproteins	von Willebrand factor C and EGF domains	B4DS56:B4DY31:Q96DN2
VWDE	0.04	-2	0.882334	1	Core matrisome	ECM Glycoproteins	von Willebrand factor D and EGF domains	E5RG96:J3KQJ9:Q8N2E2
VWF	0.02	2.7	0.933966	1	Core matrisome	ECM Glycoproteins	von Willebrand factor	I3L4K4:P04275:Q8TCE8
ZP1	-0.15	-3.32	0.659599	0.909346	Core matrisome	ECM Glycoproteins	zona pellucida glycoprotein 1 (sperm receptor)	H0YG11:P60852
ZP2	0.01	-4.4	0.959435	1	Core matrisome	ECM Glycoproteins	zona pellucida glycoprotein 2 (sperm receptor)	Q05996
ZP3	-0.2	0.98	0.199018	0.426553	Core matrisome	ECM Glycoproteins	zona pellucida glycoprotein 3 (sperm receptor)	E9PFI9:H0Y3M4:P21754
ZP4	-0.25	-4.67	0.805213	1	Core matrisome	ECM Glycoproteins	zona pellucida glycoprotein 4	Q12836
ZPLD1	0.56	-4.41	0.163457	0.389693	Core matrisome	ECM Glycoproteins	zona pellucida-like domain containing 1	Q8TCW7
ACAN	0.54	-3.26	0.140567	0.360319	Core matrisome	Proteoglycans	aggrecan	E7ENV9:E7EX88:H0YK70:H0YM81:H0YMF1:P16112:Q6PID9
ASPN	0.44	-2.83	0.206778	0.438956	Core matrisome	Proteoglycans	asporin	C9JGC9:Q05CQ6:Q5TBF2:Q9BXN1
BCAN	0.57	-2.34	0.0665236	0.216481	Core matrisome	Proteoglycans	brevican	Q5T3I6:Q5T3I7:Q5T3I8:Q96GW7:V9GXZ8:V9GY88
BGN	1.32	2.16	0.000117037	0.00233575	Core matrisome	Proteoglycans	biglycan	C9JKG1:P21810
CHAD	-0.05	-1.69	0.815842	1	Core matrisome	Proteoglycans	chondroadherin	H0YA03:O15335
CHADL	-0.07	-1.76	0.744639	0.968272	Core matrisome	Proteoglycans	chondroadherin-like	B0QYT2:H0Y4I5:Q6NUI6
DCN	-0.1	2.46	0.714219	0.942475	Core matrisome	Proteoglycans	decorin	F8VNV6:F8VNW0:F8VSI3:F8VU58:F8VUF6:F8VWU0:F8VX58:F8VXZ8:H0YI87:H0YIH3:P07585
EPYC	0.28	-4.63	0.670297	0.91585	Core matrisome	Proteoglycans	epiphycan	F8VSI4:Q99645
ESM1	0.73	-2.84	0.0427792	0.164475	Core matrisome	Proteoglycans	endothelial cell-specific molecule 1	M0R154:Q9NQ30
FMOD	0.75	-0.24	0.011155	0.0636718	Core matrisome	Proteoglycans	fibromodulin	Q06828
HAPLN1	0.7	-4.48	0.0787043	0.246444	Core matrisome	Proteoglycans	hyaluronan and proteoglycan link protein 1	D6RAK7:D6RBS1:D6RBX9:D6RC59:D6RFI7:D6RG04:P10915
HAPLN2	0.12	-2.67	0.648925	0.89924	Core matrisome	Proteoglycans	hyaluronan and proteoglycan link protein 2	Q5T3J1:Q9GZV7
HAPLN3	0.21	3.57	0.270822	0.533014	Core matrisome	Proteoglycans	hyaluronan and proteoglycan link protein 3	H3BRY4:H3BT26:H3BTH8:Q96S86
HAPLN4	0.86	-3.63	0.0175039	0.0870548	Core matrisome	Proteoglycans	hyaluronan and proteoglycan link protein 4	Q86UW8
HSPG2	0.24	1.35	0.19744	0.424277	Core matrisome	Proteoglycans	heparan sulfate proteoglycan 2	H0Y5A9:H7BYA5:H7C4A6:P98160:Q5SZI5:Q5SZI9:Q5SZJ1:Q5SZJ2
IMPG1	1.17	-4.53	0.00190792	0.0174918	Core matrisome	Proteoglycans	interphotoreceptor matrix proteoglycan 1	Q17R60:Q5JSC4:Q68D53
IMPG2	-0.84	-0.9	0.00172742	0.0162424	Core matrisome	Proteoglycans	interphotoreceptor matrix proteoglycan 2	Q9BZV3
KERA	-0.07	-4.7	0.491355	0.752779	Core matrisome	Proteoglycans	keratocan	O60938
LUM	-0.66	-0.45	0.0135815	0.0725137	Core matrisome	Proteoglycans	lumican	P51884
NCAN	0.59	-2.71	0.0934979	0.279036	Core matrisome	Proteoglycans	neurocan	F5H7X3:K7EKF8:O14594
NYX	-0.54	-3.19	0.0641118	0.211767	Core matrisome	Proteoglycans	nyctalopin	Q9GZU5
OGN	0.69	-1.09	0.0546587	0.193281	Core matrisome	Proteoglycans	osteoglycin	P20774:Q5TBF5
OMD	0.57	-2.89	0.180698	0.399308	Core matrisome	Proteoglycans	osteomodulin	Q99983
OPTC	0.24	-4.66	0.405102	0.662478	Core matrisome	Proteoglycans	opticin	Q5T2G3:Q9UBM4
PODN	1.26	0.61	2.57715e-06	0.000159802	Core matrisome	Proteoglycans	podocan	Q7Z5L7
PODNL1	0.1	-1.1	0.601263	0.859208	Core matrisome	Proteoglycans	podocan-like 1	B7Z3M0:K7EJ07:K7EMV0:K7EPI2:K7EPR1:K7ER84:K7ERE6:K7ESB1:Q6PEZ8
PRELP	0.28	0.87	0.28405	0.545378	Core matrisome	Proteoglycans	proline/arginine-rich end leucine-rich repeat protein	P51888
PRG2	1.99	6.25	0.000970689	0.0106903	Core matrisome	Proteoglycans	proteoglycan 2, bone marrow (natural killer cell activator, eosinophil granule major basic protein)	A6XMW0:P13727
PRG3	1.69	3.72	0.0066914	0.0436818	Core matrisome	Proteoglycans	proteoglycan 3	Q9Y2Y8
PRG4	0.89	0.65	0.0212011	0.0995072	Core matrisome	Proteoglycans	p53-responsive gene 4	E7EQ48:E9PLR3:J3KP74:Q92954
SPOCK1	-0.43	-0.53	0.0150985	0.0785681	Core matrisome	Proteoglycans	sparc/osteonectin, cwcv and kazal-like domains proteoglycan (testican) 1	D6RAM7:D6RB21:D6RFX3:Q08629
SPOCK2	0.65	7.13	0.00136986	0.0137795	Core matrisome	Proteoglycans	sparc/osteonectin, cwcv and kazal-like domains proteoglycan (testican) 2	F5H283:Q92563
SPOCK3	0.18	-3.41	0.637409	0.887403	Core matrisome	Proteoglycans	sparc/osteonectin, cwcv and kazal-like domains proteoglycan (testican) 3	B4DG04:E7EMP8:E7ENM6:E7ENT7:E7ENY3:E7EQ24:E7ESN1:E7EVH4:H0YA19:Q4W5S3:Q9BQ16
SRGN	-0.34	10.9	0.0250397	0.11239	Core matrisome	Proteoglycans	serglycin	P10124
VCAN	0.57	8.23	0.00286849	0.0234315	Core matrisome	Proteoglycans	versican	D6RGZ6:E9PF17:P13611:Q86W61
A2M	-0.12	2.63	0.666677	0.914015	Matrisome-associated	ECM Regulators	alpha-2-macroglobulin	F5H1E8:F8W7L3:H0YFH1:H0YGH6:P01023
A2ML1	0.57	-1.78	0.0523998	0.187213	Matrisome-associated	ECM Regulators	alpha-2-macroglobulin-like 1	A8K2U0:F5GXP1:F5GYG7:F5H2Z2:H0YGG5:H0YH14
ADAM10	-0.41	6.35	0.00237396	0.0205257	Matrisome-associated	ECM Regulators	ADAM metallopeptidase domain 10	B4DU28:B5MC71:C9J9B4:H0YK32:H0YK87:H0YNC5:H3BS53:O14672
ADAM11	-0.07	-1.21	0.637015	0.887023	Matrisome-associated	ECM Regulators	ADAM metallopeptidase domain 11	B4DKD2:H7BY08:K7EKA8:O75078
ADAM12	-0.08	-1.23	0.772681	0.994132	Matrisome-associated	ECM Regulators	ADAM metallopeptidase domain 12	O43184:Q5JRP2
ADAM15	-0.27	5.75	0.0124997	0.0687739	Matrisome-associated	ECM Regulators	ADAM metallopeptidase domain 15	A6NG98:Q13444
ADAM17	-0.55	4.35	0.00301332	0.0242654	Matrisome-associated	ECM Regulators	ADAM metallopeptidase domain 17	E7EUI5:P78536
ADAM18	0.64	-4.68	0.0568863	0.196838	Matrisome-associated	ECM Regulators	ADAM metallopeptidase domain 18	E5RIP0:E5RK96:Q0VAI3:Q9Y3Q7
ADAM19	-0.5	6.95	0.000740396	0.00871939	Matrisome-associated	ECM Regulators	ADAM metallopeptidase domain 19 (meltrin beta)	E5RIS2:E7ENW4:E9PD32:H0YC66:Q9H013
ADAM2	0.04	-4.66	0.991029	1	Matrisome-associated	ECM Regulators	ADAM metallopeptidase domain 2	B4DWY7:Q6P2G0:Q99965
ADAM20	0.05	-3.11	0.856622	1	Matrisome-associated	ECM Regulators	ADAM metallopeptidase domain 20	O43506
ADAM21	0.06	-4.2	0.890899	1	Matrisome-associated	ECM Regulators	ADAM metallopeptidase domain 21	Q9UKJ8
ADAM22	0	0.43	0.989254	1	Matrisome-associated	ECM Regulators	ADAM metallopeptidase domain 22	E7EPF1:E9PF78:F8WAD8:G5E951:H7C0Q9:H7C3I4:Q9P0K1
ADAM23	0.25	-0.59	0.326926	0.586765	Matrisome-associated	ECM Regulators	ADAM metallopeptidase domain 23	E7EWD3:H7C2M6:O75077
ADAM28	-0.03	2.8	0.836309	1	Matrisome-associated	ECM Regulators	ADAM metallopeptidase domain 28	B4DDY3:E5RGY1:E5RJQ1:E7EMU1:H0YBG8:H0YBQ8:Q9UKQ2
ADAM29	0.62	-4.02	0.165224	0.392925	Matrisome-associated	ECM Regulators	ADAM metallopeptidase domain 29	D6RBU0:D6RHU0:D6RIU9:Q9UKF5
ADAM30	0.3	-4.57	0.740169	0.964155	Matrisome-associated	ECM Regulators	ADAM metallopeptidase domain 30	Q9UKF2
ADAM32	-0.53	-3.23	0.0864664	0.26334	Matrisome-associated	ECM Regulators	ADAM metallopeptidase domain 32	E3W988:E5RGK7:E5RJE6:E5RJY7:E7EPX8:E7ER82:Q8TC27
ADAM33	0.36	-0.57	0.129938	0.342118	Matrisome-associated	ECM Regulators	ADAM metallopeptidase domain 33	A2A2L3:Q9BZ11
ADAM7	0.18	-4.51	0.595769	0.853397	Matrisome-associated	ECM Regulators	ADAM metallopeptidase domain 7	C9JK28:E5RK87:Q6PEJ6:Q9H2U9
ADAM8	-0.27	9.15	0.0309962	0.132422	Matrisome-associated	ECM Regulators	ADAM metallopeptidase domain 8	H0YKZ1:H0YMT6:P78325
ADAM9	0.33	5.31	0.0576297	0.196838	Matrisome-associated	ECM Regulators	ADAM metallopeptidase domain 9 (meltrin gamma)	A0AVL1:C9J6H5:C9JPM3:F8WC54:Q13443
ADAMDEC1	-0.9	-0.34	8.11143e-05	0.0017891	Matrisome-associated	ECM Regulators	ADAM-like, decysin 1	E5RK05:O15204
ADAMTS1	0.2	1.33	0.307727	0.573399	Matrisome-associated	ECM Regulators	ADAM metallopeptidase with thrombospondin type 1 motif, 1	E5RI60:E5RJR7:H7C206:Q9UHI8
ADAMTS10	1	3.91	0.000394886	0.00553992	Matrisome-associated	ECM Regulators	ADAM metallopeptidase with thrombospondin type 1 motif, 10	M0QY12:M0QY36:Q9H324
ADAMTS12	-0.03	-3.71	0.930273	1	Matrisome-associated	ECM Regulators	ADAM metallopeptidase with thrombospondin type 1 motif, 12	D6REX0:P58397
ADAMTS13	0.48	-0.03	0.00714591	0.0455794	Matrisome-associated	ECM Regulators	ADAM metallopeptidase with thrombospondin type 1 motif, 13	E7EV88:Q76LX8:Q9UGQ1
ADAMTS14	1.79	-0.08	7.92343e-07	6.71761e-05	Matrisome-associated	ECM Regulators	ADAM metallopeptidase with thrombospondin type 1 motif, 14	Q8WXS8
ADAMTS15	0.3	-2.52	0.362902	0.611931	Matrisome-associated	ECM Regulators	ADAM metallopeptidase with thrombospondin type 1 motif, 15	Q8TE58
ADAMTS16	0.32	-4.18	0.424283	0.683941	Matrisome-associated	ECM Regulators	ADAM metallopeptidase with thrombospondin type 1 motif, 16	Q2XQZ0:Q8TE57
ADAMTS17	-0.52	0.67	0.0552963	0.195082	Matrisome-associated	ECM Regulators	ADAM metallopeptidase with thrombospondin type 1 motif, 17	H0YMH1:H3BRA9:H3BV94:Q8TE56
ADAMTS18	0.03	-4.13	0.946455	1	Matrisome-associated	ECM Regulators	ADAM metallopeptidase with thrombospondin type 1 motif, 18	B4DEX3:H3BMG1:H3BTZ3:Q8TE60
ADAMTS19	0.57	-4.62	0.171972	0.397874	Matrisome-associated	ECM Regulators	ADAM metallopeptidase with thrombospondin type 1 motif, 19	D6R9M2:H0Y8Y0:Q8TE59
ADAMTS2	-0.61	5.09	0.11919	0.322998	Matrisome-associated	ECM Regulators	ADAM metallopeptidase with thrombospondin type 1 motif, 2	O95450
ADAMTS20	-0.15	-4.62	0.95548	1	Matrisome-associated	ECM Regulators	ADAM metallopeptidase with thrombospondin type 1 motif, 20	E9PBD5:G3V1X8:H0YHN3:P59510
ADAMTS3	-0.31	0.79	0.474539	0.735792	Matrisome-associated	ECM Regulators	ADAM metallopeptidase with thrombospondin type 1 motif, 3	O15072
ADAMTS4	-0.17	-0.4	0.345802	0.590435	Matrisome-associated	ECM Regulators	ADAM metallopeptidase with thrombospondin type 1 motif, 4	O75173:Q5VTW1
ADAMTS5	-0.47	-2.1	0.0957599	0.282997	Matrisome-associated	ECM Regulators	ADAM metallopeptidase with thrombospondin type 1 motif, 5	Q9UNA0
ADAMTS6	0.07	-1.75	0.765689	0.988009	Matrisome-associated	ECM Regulators	ADAM metallopeptidase with thrombospondin type 1 motif, 6	D6R9L6:Q9UKP5
ADAMTS7	0.69	-1.04	0.00905614	0.0542307	Matrisome-associated	ECM Regulators	ADAM metallopeptidase with thrombospondin type 1 motif, 7	Q9UKP4
ADAMTS8	-0.53	-2.55	0.0455878	0.168634	Matrisome-associated	ECM Regulators	ADAM metallopeptidase with thrombospondin type 1 motif, 8	Q9UP79
ADAMTS9	0.82	-1.39	0.0270436	0.11911	Matrisome-associated	ECM Regulators	ADAM metallopeptidase with thrombospondin type 1 motif, 9	C9JWI2:H0Y859:Q9P2N4
ADAMTSL1	0.2	-3.14	0.545408	0.807459	Matrisome-associated	ECM Regulators	ADAMTS-like 1	A2A343:A6NIB9:F8WEP3:H7BYE3:Q8N6G6
ADAMTSL2	0.08	-2.1	0.77023	0.991955	Matrisome-associated	ECM Regulators	ADAMTS-like 2	B1B0D4:Q86TH1
ADAMTSL3	-0.08	-3.04	0.805952	1	Matrisome-associated	ECM Regulators	ADAMTS-like 3	P82987
ADAMTSL4	-0.01	5.97	0.964585	1	Matrisome-associated	ECM Regulators	ADAMTS-like 4	F8WAD0:Q6UY14
ADAMTSL5	0.99	0.3	1.82488e-05	0.000614859	Matrisome-associated	ECM Regulators	ADAMTS-like 5	K7EJ85:K7ELN4:K7ELV0:Q0VD77:Q6ZMM2:X6R4H8
AGT	0.77	-0.74	0.0467944	0.171592	Matrisome-associated	ECM Regulators	angiotensinogen (serpin peptidase inhibitor, clade A, member 8)	P01019
AMBP	3.93	2.63	6.27714e-07	5.70834e-05	Matrisome-associated	ECM Regulators	alpha-1-microglobulin/bikunin precursor	P02760:S4R3Y4:S4R471
ASTL	1.86	-0.03	3.90359e-07	4.16284e-05	Matrisome-associated	ECM Regulators	astacin-like metallo-endopeptidase (M12 family)	Q6HA08
BMP1	0.84	2.07	1.24572e-09	9.72353e-07	Matrisome-associated	ECM Regulators	bone morphogenetic protein 1	B7ZKR5:E5RH22:P13497:Q3MIM8
C17orf58	0.38	-0.1	0.00747565	0.046702	Matrisome-associated	ECM Regulators	chromosome 17 open reading frame 58	Q2M2W7
CD109	0.15	-0.48	0.382108	0.634438	Matrisome-associated	ECM Regulators	CD109 molecule	Q6YHK3
CELA1	-0.54	-1.94	0.0466194	0.171129	Matrisome-associated	ECM Regulators	chymotrypsin-like elastase family, member 1	Q9UNI1
CELA2A	-1.96	-0.7	0.000165933	0.00298128	Matrisome-associated	ECM Regulators	chymotrypsin-like elastase family, member 2A	P08217
CELA2B	-0.72	-2.83	0.0392446	0.154664	Matrisome-associated	ECM Regulators	chymotrypsin-like elastase family, member 2B	P08218:Q5JRU4
CELA3A	-0.5	0.64	0.389766	0.644147	Matrisome-associated	ECM Regulators	chymotrypsin-like elastase family, member 3A	B1AQ52:B1AQ54:B1AQ55:P09093
CELA3B	-1.93	0.31	0.000730331	0.00862995	Matrisome-associated	ECM Regulators	chymotrypsin-like elastase family, member 3B	P08861
CPAMD8	-0.37	1.31	0.0143616	0.0755946	Matrisome-associated	ECM Regulators	C3 and PZP-like, alpha-2-macroglobulin domain containing 8	F8W7D1:M0QXH3:M0R0Z5:M0R3G7:Q8IZJ3
CPN2	3.71	-1.68	4.63175e-08	1.0454e-05	Matrisome-associated	ECM Regulators	carboxypeptidase N, polypeptide 2	P22792
CST1	1.32	-4.65	0.000626572	0.0077087	Matrisome-associated	ECM Regulators	cystatin SN	P01037
CST11	0.25	-4.72	0.179801	0.397874	Matrisome-associated	ECM Regulators	cystatin 11	Q9H112
CST2	-0.01	-4.65	0.962862	1	Matrisome-associated	ECM Regulators	cystatin SA	P09228
CST3	0.08	7.9	0.543363	0.805867	Matrisome-associated	ECM Regulators	cystatin C	P01034
CST4	-0.13	-4.7	0.491355	0.752779	Matrisome-associated	ECM Regulators	cystatin S	P01036
CST5	0.12	-4.62	0.63652	0.886506	Matrisome-associated	ECM Regulators	cystatin D	P28325
CST6	0.37	-2.81	0.302456	0.567005	Matrisome-associated	ECM Regulators	cystatin E/M	Q15828
CST7	-0.02	9.97	0.938787	1	Matrisome-associated	ECM Regulators	cystatin F (leukocystatin)	O76096
CST8	-0.79	-4.65	0.00747548	0.046702	Matrisome-associated	ECM Regulators	cystatin 8 (cystatin-related epididymal specific)	A2A2N0:O60676
CST9	-0.87	-4.67	0.013872	0.0735512	Matrisome-associated	ECM Regulators	cystatin 9 (testatin)	Q5W186
CST9L	-0.34	-4.64	0.47419	0.735422	Matrisome-associated	ECM Regulators	cystatin 9-like	Q9H4G1
CSTA	-0.52	5.39	0.00489453	0.0340799	Matrisome-associated	ECM Regulators	cystatin A (stefin A)	C9J0E4:P01040
CSTB	0.09	6.68	0.486199	0.749435	Matrisome-associated	ECM Regulators	cystatin B (stefin B)	P04080
CSTL1	0.24	-4.64	0.54406	0.805867	Matrisome-associated	ECM Regulators	cystatin-like 1	Q9H114
CTSA	0.01	7.44	0.906432	1	Matrisome-associated	ECM Regulators	cathepsin A	P10619:Q5JZG9:Q5JZH0:U3KQ41:U3KQF1:U3KQU6:X6R5C5:X6R8A1
CTSB	0.03	9.24	0.847535	1	Matrisome-associated	ECM Regulators	cathepsin B	E9PCB3:E9PHZ5:E9PID0:E9PIS1:E9PJ67:E9PKQ7:E9PKX0:E9PL32:E9PLY3:E9PNL5:E9PQM1:E9PR00:E9PR54:E9PS78:E9PSG5:P07858:R4GMQ5
CTSC	-0.39	7.35	0.00395106	0.0297216	Matrisome-associated	ECM Regulators	cathepsin C	H0YCY8:H0YDA2:P53634
CTSD	0.27	10.12	0.0485648	0.176405	Matrisome-associated	ECM Regulators	cathepsin D	C9JH19:F8W787:F8WD96:H7C1V0:P07339
CTSE	1.31	1.54	6.00215e-05	0.00143908	Matrisome-associated	ECM Regulators	cathepsin E	B4DNU8:J3KP48:P14091
CTSF	0.34	2.33	0.0257886	0.114752	Matrisome-associated	ECM Regulators	cathepsin F	E9PSC2:H0YD65:H0YE42:Q9UBX1
CTSG	1.04	6.41	0.0360203	0.145331	Matrisome-associated	ECM Regulators	cathepsin G	P08311
CTSH	-0.17	6.85	0.167135	0.39632	Matrisome-associated	ECM Regulators	cathepsin H	E9PKT6:E9PN60:E9PN84:P09668
CTSK	-0.57	2.97	2.7076e-05	0.000813293	Matrisome-associated	ECM Regulators	cathepsin K	P43235:Q5QP40
CTSL	1.14	4.75	5.03007e-05	0.00127511	Matrisome-associated	ECM Regulators	cathepsin L1	P07711:Q5T8F0
CTSO	-0.02	3.2	0.904731	1	Matrisome-associated	ECM Regulators	cathepsin O	P43234
CTSS	-0.34	9.51	0.00132484	0.0134276	Matrisome-associated	ECM Regulators	cathepsin S	P25774:U3KPS4:U3KQE7
CTSV	-3.21	-1.75	3.69503e-13	1.09295e-09	Matrisome-associated	ECM Regulators	cathepsin L2	O60911
CTSW	1.69	7.21	4.66994e-07	4.69147e-05	Matrisome-associated	ECM Regulators	cathepsin W	E9PI30:H0YDT2:P56202
CTSZ	-0.36	7.97	0.001301	0.0132241	Matrisome-associated	ECM Regulators	cathepsin Z	Q9UBR2
EGLN1	-0.77	6.51	3.49061e-05	0.000978903	Matrisome-associated	ECM Regulators	egl nine homolog 1 (C. elegans)	Q9GZT9
EGLN2	-0.2	7.7	0.100826	0.286961	Matrisome-associated	ECM Regulators	egl nine homolog 2 (C. elegans)	M0QXM8:M0QXR0:M0R035:M0R0Z6:M0R110:M0R1A3:M0R1L0:M0R1W4:M0R2X9:M0R350:Q96KS0
EGLN3	0.35	0.59	0.041902	0.162867	Matrisome-associated	ECM Regulators	egl nine homolog 3 (C. elegans)	F8VR39:F8W1G2:G3V3M1:Q9H6Z9
ELANE	0.86	7.58	0.0620347	0.206954	Matrisome-associated	ECM Regulators	elastase, neutrophil expressed	P08246
F10	1.74	-2.04	5.96826e-05	0.00143463	Matrisome-associated	ECM Regulators	coagulation factor X	B7ZBK1:F8WBM7:P00742:Q5JVE8
F12	0.06	1.96	0.682624	0.92054	Matrisome-associated	ECM Regulators	coagulation factor XII (Hageman factor)	P00748
F13A1	-0.09	6.18	0.628884	0.880395	Matrisome-associated	ECM Regulators	coagulation factor XIII, A1 polypeptide	A6PVK5:H0Y4W5:H0Y796:P00488:Q9NQP5
F13B	1.87	-4.05	0.000206836	0.00350128	Matrisome-associated	ECM Regulators	coagulation factor XIII, B polypeptide	P05160
F2	1.71	-1.53	0.000215538	0.00360835	Matrisome-associated	ECM Regulators	coagulation factor II (thrombin)	C9JV37:E9PIT3:P00734
F7	1.5	-2.58	0.000677785	0.00816013	Matrisome-associated	ECM Regulators	coagulation factor VII (serum prothrombin conversion accelerator)	E9PH36:F5H8B0:P08709
F9	3.18	-1.69	3.16298e-06	0.000184781	Matrisome-associated	ECM Regulators	coagulation factor IX	P00740
FAM20A	0.27	4.25	0.311549	0.578715	Matrisome-associated	ECM Regulators	family with sequence similarity 20, member A	K7EIV7:K7EQL5:Q96MK3
FAM20B	0.3	3.63	0.0192228	0.093421	Matrisome-associated	ECM Regulators	family with sequence similarity 20, member B	O75063:X6RH03
FAM20C	0.1	3.08	0.56474	0.826671	Matrisome-associated	ECM Regulators	family with sequence similarity 20, member C	Q8IXL6
HABP2	2.8	-2.14	2.0689e-06	0.000137114	Matrisome-associated	ECM Regulators	hyaluronan binding protein 2	B7Z8Q5:F5H475:Q14520
HMSD	0.01	-4.08	0.989838	1	Matrisome-associated	ECM Regulators	histocompatibility (minor) serpin domain containing	A8MTL9:P0C7T4
HPSE	-0.86	5.91	4.08093e-05	0.00109683	Matrisome-associated	ECM Regulators	heparanase	D6RAQ1:D6RHG4:Q9Y251
HPSE2	0.15	-3.24	0.639114	0.888911	Matrisome-associated	ECM Regulators	heparanase 2	Q8WWQ2
HRG	3.45	2.04	1.62992e-05	0.000570015	Matrisome-associated	ECM Regulators	histidine-rich glycoprotein	P04196
HTRA1	-0.3	2.18	0.221838	0.463064	Matrisome-associated	ECM Regulators	HtrA serine peptidase 1	H0Y7G9:Q92743
HTRA3	0.65	2.31	0.0761025	0.240223	Matrisome-associated	ECM Regulators	HtrA serine peptidase 3	P83110
HTRA4	0.56	-1.52	0.0486154	0.176498	Matrisome-associated	ECM Regulators	HtrA serine peptidase 4	P83105
HYAL1	-0.38	0.66	0.12574	0.33577	Matrisome-associated	ECM Regulators	hyaluronoglucosaminidase 1	C9JB49:C9JRK1:Q12794
HYAL2	-0.64	3.45	0.00146122	0.0143643	Matrisome-associated	ECM Regulators	hyaluronoglucosaminidase 2	C9J700:C9JBF5:C9JSD1:C9JSI7:C9K016:Q12891
HYAL3	0.54	1.95	0.011175	0.0637666	Matrisome-associated	ECM Regulators	hyaluronoglucosaminidase 3	C9JB51:O43820
HYAL4	-0.41	-4.43	0.343008	0.586891	Matrisome-associated	ECM Regulators	hyaluronoglucosaminidase 4	C9J6F9:C9JU18:F8WDH9:Q2M3T9
ITIH1	2.2	0.42	6.58555e-06	0.00030369	Matrisome-associated	ECM Regulators	inter-alpha (globulin) inhibitor H1	B5MCP1:F5H7E1:F8WAS2:H7C0N0:H7C5I0:P19827
ITIH2	1.41	-0.27	0.000338601	0.00496981	Matrisome-associated	ECM Regulators	inter-alpha (globulin) inhibitor H2	P19823:Q5T985:Q5T987
ITIH3	1.91	0.3	6.76247e-06	0.00030974	Matrisome-associated	ECM Regulators	inter-alpha (globulin) inhibitor H3	E7ET33:Q06033
ITIH4	-0.38	5.01	0.00907044	0.0542978	Matrisome-associated	ECM Regulators	inter-alpha (globulin) inhibitor H4 (plasma Kallikrein-sensitive glycoprotein)	B7ZKJ8:F5GXQ1:H7C0L5:Q14624
ITIH5	0.32	-1.5	0.170477	0.397874	Matrisome-associated	ECM Regulators	inter-alpha (globulin) inhibitor H5	C9J2H1:G5E9D8:H7C5A6:J3KQ60:Q86UX2
ITIH6	0.65	-4.4	0.129652	0.341525	Matrisome-associated	ECM Regulators	inter-alpha (globulin) inhibitor H5-like	Q6UXX5
KAZALD1	0.54	-1.79	0.0284015	0.123849	Matrisome-associated	ECM Regulators	Kazal-type serine peptidase inhibitor domain 1	Q96I82
KNG1	4.33	0.35	1.39083e-08	4.7423e-06	Matrisome-associated	ECM Regulators	kininogen 1	P01042
KY	0.14	-1.35	0.6125	0.868779	Matrisome-associated	ECM Regulators	kyphoscoliosis peptidase	B4DGA7:Q8NBH2
LOX	0.37	-1.55	0.188409	0.41226	Matrisome-associated	ECM Regulators	lysyl oxidase	H0YAL3:P28300
LOXL1	-0.4	1.33	0.0372245	0.148941	Matrisome-associated	ECM Regulators	lysyl oxidase-like 1	H3BUV8:Q08397
LOXL2	0.01	0.56	0.939399	1	Matrisome-associated	ECM Regulators	lysyl oxidase-like 2	E5RFE2:E5RFY0:E5RHH3:E5RI22:E5RJL2:H0YAP6:H0YAR1:Q9Y4K0:R4GMS2
LOXL3	0.05	2.98	0.698815	0.927046	Matrisome-associated	ECM Regulators	lysyl oxidase-like 3	B8ZZT6:B9A025:C9J5M1:E7END4:H7C248:P58215
LOXL4	-0.05	-1.43	0.752248	0.975998	Matrisome-associated	ECM Regulators	lysyl oxidase-like 4	Q96JB6
LPA	1.01	-4.38	0.0130319	0.0710581	Matrisome-associated	ECM Regulators	lipoprotein, Lp(a)	P08519
MASP1	1.27	-1.91	0.000530071	0.00682787	Matrisome-associated	ECM Regulators	mannan-binding lectin serine peptidase 1 (C4/C2 activating component of Ra-reactive factor)	C9J1C7:C9JLU5:C9JMA2:F8W876:P48740
MASP2	0.02	0.1	0.947085	1	Matrisome-associated	ECM Regulators	mannan-binding lectin serine peptidase 2	O00187
MEP1A	0.05	-3.71	0.90978	1	Matrisome-associated	ECM Regulators	meprin A, alpha (PABA peptide hydrolase)	Q16819
MEP1B	0.13	-3.02	0.65483	0.904811	Matrisome-associated	ECM Regulators	meprin A, beta	J3KRK1:J3QKX5:Q16820
MMP1	0.04	-1.81	0.911459	1	Matrisome-associated	ECM Regulators	matrix metallopeptidase 1 (interstitial collagenase)	P03956
MMP10	-2.07	-4.01	6.38864e-06	0.000298514	Matrisome-associated	ECM Regulators	matrix metallopeptidase 10 (stromelysin 2)	F5GYX7:P09238
MMP11	-0.68	-0.51	0.000569252	0.00719345	Matrisome-associated	ECM Regulators	matrix metallopeptidase 11 (stromelysin 3)	E9PED7:F8WDI7:H7C3I7:P24347
MMP12	-2.77	-3.63	1.75491e-08	5.63576e-06	Matrisome-associated	ECM Regulators	matrix metallopeptidase 12 (macrophage elastase)	P39900
MMP13	1.25	-4.55	0.00479967	0.0336378	Matrisome-associated	ECM Regulators	matrix metallopeptidase 13 (collagenase 3)	G5E971:P45452
MMP14	0.17	2.09	0.30246	0.567005	Matrisome-associated	ECM Regulators	matrix metallopeptidase 14 (membrane-inserted)	F8VP90:F8W1B7:P50281
MMP15	0.74	-0.36	0.00408621	0.0304447	Matrisome-associated	ECM Regulators	matrix metallopeptidase 15 (membrane-inserted)	H3BT97:P51511
MMP16	-0.24	-3.98	0.563108	0.824862	Matrisome-associated	ECM Regulators	matrix metallopeptidase 16 (membrane-inserted)	E5RJA7:P51512
MMP17	0.15	2.88	0.266274	0.526329	Matrisome-associated	ECM Regulators	matrix metallopeptidase 17 (membrane-inserted)	F5GWR3:F5GZA7:F5H209:F5H249:F5H846:F5H881:Q9ULZ9
MMP19	0.99	1.97	0.000434879	0.00594074	Matrisome-associated	ECM Regulators	matrix metallopeptidase 19	A6ND33:B4DNP3:F8W1C3:Q99542
MMP2	0.09	1.04	0.693426	0.922817	Matrisome-associated	ECM Regulators	matrix metallopeptidase 2 (gelatinase A, 72kDa gelatinase, 72kDa type IV collagenase)	H3BR66:H3BS34:H3BV48:J3KRB7:P08253
MMP20	0.47	-4.66	0.307007	0.572588	Matrisome-associated	ECM Regulators	matrix metallopeptidase 20	O60882
MMP21	0.29	-3.61	0.422555	0.682694	Matrisome-associated	ECM Regulators	matrix metallopeptidase 21	Q8N119
MMP23B	1.62	-0.73	9.87543e-06	0.00040305	Matrisome-associated	ECM Regulators	matrix metallopeptidase 23B	B4DMZ6:D6REP6:H0Y6I4:H0YA69:H0YAE5:J3KRS4:O75086:O75900
MMP24	-0.31	-0.46	0.0877196	0.266305	Matrisome-associated	ECM Regulators	matrix metallopeptidase 24 (membrane-inserted)	Q9Y5R2
MMP25	-0.86	10.2	0.000637661	0.00780753	Matrisome-associated	ECM Regulators	matrix metallopeptidase 25	Q9NPA2
MMP26	0.92	-2.79	0.0103624	0.0603928	Matrisome-associated	ECM Regulators	matrix metallopeptidase 26	Q9NRE1
MMP27	-0.4	-1.93	0.305488	0.571406	Matrisome-associated	ECM Regulators	matrix metallopeptidase 27	Q9H306
MMP28	-1.08	-0.34	3.14932e-06	0.000184559	Matrisome-associated	ECM Regulators	matrix metallopeptidase 28	K7ELN8:K7EMV8:K7ENP0:K7ERF8:Q9H239
MMP3	0.19	-2.93	0.668602	0.914713	Matrisome-associated	ECM Regulators	matrix metallopeptidase 3 (stromelysin 1, progelatinase)	E9PKX2:H7C139:P08254
MMP7	0.03	-3.42	0.938899	1	Matrisome-associated	ECM Regulators	matrix metallopeptidase 7 (matrilysin, uterine)	P09237
MMP8	0.45	8.09	0.24891	0.503591	Matrisome-associated	ECM Regulators	matrix metallopeptidase 8 (neutrophil collagenase)	E9PIY7:E9PJB3:E9PL87:H7C1M3:P22894
MMP9	-0.04	9.81	0.872471	1	Matrisome-associated	ECM Regulators	matrix metallopeptidase 9 (gelatinase B, 92kDa gelatinase, 92kDa type IV collagenase)	P14780
NGLY1	0.32	4.96	0.0109976	0.06295	Matrisome-associated	ECM Regulators	N-glycanase 1	C9JU75:H0Y2P2:Q96IV0:Q9NV10
OGFOD1	0.14	3.06	0.0922684	0.276	Matrisome-associated	ECM Regulators	2-oxoglutarate and iron-dependent oxygenase domain containing 1	H3BP48:H3BR02:H3BR79:H3BUA6:J3KNR5:Q8N543
OGFOD2	-0.38	2.88	1.9791e-05	0.000653499	Matrisome-associated	ECM Regulators	2-oxoglutarate and iron-dependent oxygenase domain containing 2	F5H145:F5H890:Q6N063
P4HA1	1.17	5.37	4.80075e-07	4.77526e-05	Matrisome-associated	ECM Regulators	prolyl 4-hydroxylase, alpha polypeptide I	P13674
P4HA2	-0.35	0.85	0.0834707	0.257284	Matrisome-associated	ECM Regulators	prolyl 4-hydroxylase, alpha polypeptide II	A8MXE0:C9JCP0:C9JFJ1:C9JIG4:C9JN43:C9JX45:E7ENX0:E7EPI9:E7ERI1:O15460
P4HA3	0.39	-3.22	0.207764	0.440634	Matrisome-associated	ECM Regulators	prolyl 4-hydroxylase, alpha polypeptide III	E9PM97:H0YCC3:Q7Z4N8
P4HTM	0.38	3.44	0.000812122	0.00932726	Matrisome-associated	ECM Regulators	prolyl 4-hydroxylase, transmembrane (endoplasmic reticulum)	H7C153:Q9NXG6:V9GY20:V9GYK5
PAMR1	0.87	-2.78	0.0132776	0.0719926	Matrisome-associated	ECM Regulators	peptidase domain containing associated with muscle regeneration 1	E9PIV1:E9PMN5:E9PQ70:Q6UXH9
PAPPA	0.37	-3.22	0.321689	0.586765	Matrisome-associated	ECM Regulators	pregnancy-associated plasma protein A, pappalysin 1	F5GZ19:Q13219
PAPPA2	-0.49	-2.88	0.154754	0.373815	Matrisome-associated	ECM Regulators	pappalysin 2	Q9BXP8
PCSK5	0.07	1.76	0.632284	0.881978	Matrisome-associated	ECM Regulators	proprotein convertase subtilisin/kexin type 5	B1AMG5:B1AMG8:Q5JSG7:Q92824
PCSK6	-0.15	2.16	0.519693	0.782562	Matrisome-associated	ECM Regulators	proprotein convertase subtilisin/kexin type 6	E7EM82:E7EQ62:E7EWH5:H0Y3Q0:H0YKK2:H0YKZ4:H0YLC8:H0YMW5:H7BXT3:P29122
PI3	-0.33	5.73	0.380922	0.632975	Matrisome-associated	ECM Regulators	peptidase inhibitor 3, skin-derived	P19957
PLAT	0.55	-0.91	0.0281108	0.122934	Matrisome-associated	ECM Regulators	plasminogen activator, tissue	B4DN26:B4DNJ1:E5RGA1:E5RHG4:E7ESF4:H0YBH9:K4DI88:P00750
PLAU	1.4	4.22	0.00693868	0.0447626	Matrisome-associated	ECM Regulators	plasminogen activator, urokinase	E7ESM2:E7ET40:P00749:S4R3G7
PLG	2.71	-1.42	1.58405e-05	0.000556746	Matrisome-associated	ECM Regulators	plasminogen	A6PVI2:P00747:Q5TEH5
PLOD1	-0.21	6.38	0.104643	0.294269	Matrisome-associated	ECM Regulators	procollagen-lysine 1, 2-oxoglutarate 5-dioxygenase 1	B4DR87:Q02809:Q5JXB7:Q5JXB8:Q5JXB9
PLOD2	-0.46	-0.25	0.0306149	0.13108	Matrisome-associated	ECM Regulators	procollagen-lysine, 2-oxoglutarate 5-dioxygenase 2	B3KWS3:C9JXZ0:E7ETU9:F8WEW3:O00469
PLOD3	0.57	4.24	6.64361e-07	5.9222e-05	Matrisome-associated	ECM Regulators	procollagen-lysine, 2-oxoglutarate 5-dioxygenase 3	C9JIX5:C9JU11:H7C0B8:H7C2A8:H7C2S8:H7C2V1:O60568
PRSS1	-1.67	1.98	0.00500215	0.0346748	Matrisome-associated	ECM Regulators	protease, serine, 1 (trypsin 1)	E7EQ64:H0Y8D1:P07477
PRSS12	-0.03	-2.72	0.937396	1	Matrisome-associated	ECM Regulators	protease, serine, 12 (neurotrypsin, motopsin)	P56730
PRSS2	-1.94	2.53	0.00134473	0.0135778	Matrisome-associated	ECM Regulators	protease, serine, 2 (trypsin 2)	P07478
PRSS3	-0.63	-1.63	0.0910286	0.273719	Matrisome-associated	ECM Regulators	protease, serine, 3	B1AN99:P35030
PZP	1.44	-1.57	1.58262e-05	0.00055659	Matrisome-associated	ECM Regulators	pregnancy-zone protein	F5GXY0:P20742
SERPINA1	-0.14	11.45	0.440251	0.69649	Matrisome-associated	ECM Regulators	serpin peptidase inhibitor, clade A (alpha-1 antiproteinase, antitrypsin), member 1	G3V2B9:G3V387:G3V4I7:G3V544:G3V5R8:P01009
SERPINA10	3.59	-1.41	5.18818e-08	1.13897e-05	Matrisome-associated	ECM Regulators	serpin peptidase inhibitor, clade A (alpha-1 antiproteinase, antitrypsin), member 10	G3V2W1:Q9UK55
SERPINA11	2.15	-1.37	2.95283e-06	0.000176918	Matrisome-associated	ECM Regulators	serpin peptidase inhibitor, clade A (alpha-1 antiproteinase, antitrypsin), member 11	Q86U17
SERPINA12	0.18	-2.84	0.566326	0.828474	Matrisome-associated	ECM Regulators	serpin peptidase inhibitor, clade A (alpha-1 antiproteinase, antitrypsin), member 12	Q8IW75
SERPINA3	3.22	2.94	7.39066e-08	1.40323e-05	Matrisome-associated	ECM Regulators	serpin peptidase inhibitor, clade A (alpha-1 antiproteinase, antitrypsin), member 3	G3V3A0:G3V595:P01011
SERPINA4	1.3	-3.12	0.00718359	0.0457519	Matrisome-associated	ECM Regulators	serpin peptidase inhibitor, clade A (alpha-1 antiproteinase, antitrypsin), member 4	P29622
SERPINA5	0.04	-2.04	0.906186	1	Matrisome-associated	ECM Regulators	serpin peptidase inhibitor, clade A (alpha-1 antiproteinase, antitrypsin), member 5	G3V264:G3V265:G3V2M1:G3V3F5:G3V3Y3:G3V482:G3V4B4:G3V5Q9:P05154
SERPINA6	4.27	-1	2.25624e-09	1.39341e-06	Matrisome-associated	ECM Regulators	serpin peptidase inhibitor, clade A (alpha-1 antiproteinase, antitrypsin), member 6	G3V350:G3V4V7:P08185
SERPINA7	3.67	-2.45	9.83647e-08	1.66509e-05	Matrisome-associated	ECM Regulators	serpin peptidase inhibitor, clade A (alpha-1 antiproteinase, antitrypsin), member 7	P05543
SERPINA9	-1.05	-3.57	0.00392752	0.0295761	Matrisome-associated	ECM Regulators	serpin peptidase inhibitor, clade A (alpha-1 antiproteinase, antitrypsin), member 9	Q86WD7
SERPINB1	-0.39	9.55	0.081474	0.252793	Matrisome-associated	ECM Regulators	serpin peptidase inhibitor, clade B (ovalbumin), member 1	B4DNT0:P30740
SERPINB10	-0.26	2.99	0.462002	0.722578	Matrisome-associated	ECM Regulators	serpin peptidase inhibitor, clade B (ovalbumin), member 10	H7BYS2:H7C004:P48595
SERPINB11	0.29	-4.62	0.31503	0.583466	Matrisome-associated	ECM Regulators	serpin peptidase inhibitor, clade B (ovalbumin), member 11 (gene/pseudogene)	F5GWT8:F5GY69:F5GYW9:Q96P15
SERPINB12	0.57	-4.38	0.190952	0.415741	Matrisome-associated	ECM Regulators	serpin peptidase inhibitor, clade B (ovalbumin), member 12	Q3SYB4:Q96P63
SERPINB13	-0.06	-3.42	0.884774	1	Matrisome-associated	ECM Regulators	serpin peptidase inhibitor, clade B (ovalbumin), member 13	C9JL93:F8WE70:H7BZS9:Q9UIV8
SERPINB2	1.73	2.76	1.52643e-06	0.000107906	Matrisome-associated	ECM Regulators	serpin peptidase inhibitor, clade B (ovalbumin), member 2	E7EPJ9:E7ERB5:E9PDK7:P05120
SERPINB3	0.6	-3.69	0.168104	0.397874	Matrisome-associated	ECM Regulators	serpin peptidase inhibitor, clade B (ovalbumin), member 3	P29508
SERPINB4	1.14	-3.85	0.0247227	0.111385	Matrisome-associated	ECM Regulators	serpin peptidase inhibitor, clade B (ovalbumin), member 4	C9JZ65:F8W9L1:H0Y5H9:P48594
SERPINB5	0.28	-2.36	0.423824	0.683896	Matrisome-associated	ECM Regulators	serpin peptidase inhibitor, clade B (ovalbumin), member 5	C9JLM5:P36952
SERPINB6	-0.01	5.81	0.91969	1	Matrisome-associated	ECM Regulators	serpin peptidase inhibitor, clade B (ovalbumin), member 6	P35237
SERPINB7	0.36	-3.74	0.389165	0.643343	Matrisome-associated	ECM Regulators	serpin peptidase inhibitor, clade B (ovalbumin), member 7	C9JA68:C9JM00:C9JZR8:O75635
SERPINB8	-0.53	3.99	0.000121295	0.0023969	Matrisome-associated	ECM Regulators	serpin peptidase inhibitor, clade B (ovalbumin), member 8	C9JTJ8:C9JVA8:H7BXK7:P50452
SERPINB9	0.57	5.48	4.93573e-05	0.00125983	Matrisome-associated	ECM Regulators	serpin peptidase inhibitor, clade B (ovalbumin), member 9	P50453
SERPINC1	1.97	1.1	1.53511e-05	0.00054742	Matrisome-associated	ECM Regulators	serpin peptidase inhibitor, clade C (antithrombin), member 1	P01008
SERPIND1	2.75	-0.66	2.47942e-07	3.04908e-05	Matrisome-associated	ECM Regulators	serpin peptidase inhibitor, clade D (heparin cofactor), member 1	P05546
SERPINE1	1.11	2.55	0.000240351	0.00389964	Matrisome-associated	ECM Regulators	serpin peptidase inhibitor, clade E (nexin, plasminogen activator inhibitor type 1), member 1	P05121
SERPINE2	0.14	0.36	0.398163	0.654463	Matrisome-associated	ECM Regulators	serpin peptidase inhibitor, clade E (nexin, plasminogen activator inhibitor type 1), member 2	C9JN98:C9JRK5:C9K031:P07093
SERPINE3	-0.99	-2.94	0.00348537	0.0269666	Matrisome-associated	ECM Regulators	serpin peptidase inhibitor, clade E (nexin, plasminogen activator inhibitor type 1), member 3	A8MV23:E5RG55
SERPINF1	0.3	2.51	0.125518	0.33569	Matrisome-associated	ECM Regulators	serpin peptidase inhibitor, clade F (alpha-2 antiplasmin, pigment epithelium derived factor), member 1	I3L107:I3L1U4:I3L2R7:I3L3Z3:I3L425:I3L4F9:I3L4N7:I3L4Z0:P36955
SERPINF2	0.27	0.75	0.153144	0.372689	Matrisome-associated	ECM Regulators	serpin peptidase inhibitor, clade F (alpha-2 antiplasmin, pigment epithelium derived factor), member 2	C9JMH6:C9JPV4:P08697
SERPING1	1.17	4.57	0.000199435	0.00342002	Matrisome-associated	ECM Regulators	serpin peptidase inhibitor, clade G (C1 inhibitor), member 1	B4E1F0:B4E1H2:B5MCB9:C9JZJ9:E9PGN7:E9PK97:H0YCA1:H9KV48:P05155
SERPINH1	2.19	5.38	2.85017e-06	0.000171498	Matrisome-associated	ECM Regulators	serpin peptidase inhibitor, clade H (heat shock protein 47), member 1, (collagen binding protein 1)	E9PIG2:E9PJH8:E9PK86:E9PKH2:E9PLA6:E9PMI5:E9PNX1:E9PPV6:E9PQ34:E9PR70:E9PRS3:H0YEP8:P50454
SERPINI1	-0.29	0.24	0.137202	0.35372	Matrisome-associated	ECM Regulators	serpin peptidase inhibitor, clade I (neuroserpin), member 1	C9JDY5:C9JQU8:H7C5T9:Q99574
SERPINI2	-0.81	-3.34	0.031333	0.133472	Matrisome-associated	ECM Regulators	serpin peptidase inhibitor, clade I (pancpin), member 2	C9J7N5:C9JWE1:O75830
SLPI	-0.31	6.16	0.229169	0.474375	Matrisome-associated	ECM Regulators	secretory leukocyte peptidase inhibitor	P03973
SPAM1	-0.22	-4.67	0.805213	1	Matrisome-associated	ECM Regulators	sperm adhesion molecule 1 (PH-20 hyaluronidase, zona pellucida binding)	C9J2X5:P38567
ST14	-0.54	4.5	0.00144312	0.0142486	Matrisome-associated	ECM Regulators	suppression of tumorigenicity 14 (colon carcinoma)	Q9Y5Y6
SULF1	0.53	-1.25	0.0993768	0.286018	Matrisome-associated	ECM Regulators	sulfatase 1	E9PI06:E9PJL8:E9PLS5:E9PPQ3:E9PS14:H0YDR1:Q8IWU6
SULF2	0.52	5.91	0.00961552	0.056903	Matrisome-associated	ECM Regulators	sulfatase 2	B1AMP9:G3XAE6:H0Y872:Q8IWU5
TGM1	0.12	0.76	0.53145	0.793567	Matrisome-associated	ECM Regulators	transglutaminase 1 (K polypeptide epidermal type I, protein-glutamine-gamma-glutamyltransferase)	B4DWR7:H0YKI6:H0YLJ6:H0YLT9:H0YMQ8:H0YN27:H0YNM4:P22735
TGM2	0.73	4.33	0.00431868	0.0316812	Matrisome-associated	ECM Regulators	transglutaminase 2 (C polypeptide, protein-glutamine-gamma-glutamyltransferase)	A2A299:A2A2A0:B4DIT7:F5H6P0:P21980
TGM3	0.11	2.96	0.800997	1	Matrisome-associated	ECM Regulators	transglutaminase 3 (E polypeptide, protein-glutamine-gamma-glutamyltransferase)	Q08188
TGM4	0.37	-2.41	0.223524	0.465503	Matrisome-associated	ECM Regulators	transglutaminase 4 (prostate)	F8WCU8:P49221
TGM5	-0.73	-2.39	0.00878459	0.0529968	Matrisome-associated	ECM Regulators	transglutaminase 5	O43548
TGM6	-0.27	-4.55	0.607487	0.86566	Matrisome-associated	ECM Regulators	transglutaminase 6	O95932
TGM7	0.87	-4.36	0.0390062	0.153924	Matrisome-associated	ECM Regulators	transglutaminase 7	Q96PF1
TIMP1	0.65	8.54	0.00156691	0.0151514	Matrisome-associated	ECM Regulators	TIMP metallopeptidase inhibitor 1	B4DJK3:H0Y789:P01033:Q5H9A7:Q5H9B4:Q5H9B5
TIMP2	-0.36	7.47	0.00979465	0.0576941	Matrisome-associated	ECM Regulators	TIMP metallopeptidase inhibitor 2	B4DFW2:K7EIX4:P16035
TIMP3	-0.34	2.29	0.150766	0.372689	Matrisome-associated	ECM Regulators	TIMP metallopeptidase inhibitor 3	P35625
TIMP4	-0.25	0.54	0.438853	0.694865	Matrisome-associated	ECM Regulators	TIMP metallopeptidase inhibitor 4	Q99727
TLL1	0.62	-3.84	0.157744	0.37939	Matrisome-associated	ECM Regulators	tolloid-like 1	D6RAK5:D6RBI6:D6RCE0:E9PD25:O43897
TLL2	-0.48	-3.08	0.120255	0.325046	Matrisome-associated	ECM Regulators	tolloid-like 2	Q9Y6L7
TMPRSS15	-0.31	-4.5	0.683526	0.92054	Matrisome-associated	ECM Regulators	protease, serine, 7 (enterokinase)	E9PG70:P98073
ANXA1	-0.45	8.71	0.0252407	0.113039	Matrisome-associated	ECM-affiliated Proteins	annexin A1	P04083:Q5T3N0:Q5T3N1
ANXA10	3.87	-2.83	1.06075e-08	3.92198e-06	Matrisome-associated	ECM-affiliated Proteins	annexin A10	Q9UJ72
ANXA11	-0.22	8.9	0.0955603	0.282762	Matrisome-associated	ECM-affiliated Proteins	annexin A11	H0Y6E1:P50995:Q5T0G7:Q5T0G9
ANXA13	0.39	-4.37	0.370763	0.621069	Matrisome-associated	ECM-affiliated Proteins	annexin A13	E5RIN3:P27216
ANXA2	-0.08	7.57	0.550255	0.81275	Matrisome-associated	ECM-affiliated Proteins	annexin A2	H0YKL9:H0YKN4:H0YKS4:H0YKV8:H0YKX9:H0YKZ7:H0YL33:H0YLE2:H0YLV6:H0YM50:H0YMD0:H0YMD9:H0YMM1:H0YMT9:H0YMU9:H0YMW4:H0YN28:H0YN42:H0YN52:H0YNA0:H0YNB8:H0YNP5:P07355
ANXA3	-0.69	8.14	0.00785327	0.0486126	Matrisome-associated	ECM-affiliated Proteins	annexin A3	D6RA82:D6RAZ8:D6RCA8:D6RFG5:D6RFJ9:P12429
ANXA4	-0.17	4.57	0.0902492	0.271768	Matrisome-associated	ECM-affiliated Proteins	annexin A4	B4DDF9:P09525:Q6P452
ANXA5	-0.11	7.3	0.305281	0.57115	Matrisome-associated	ECM-affiliated Proteins	annexin A5	D6RBE9:D6RBL5:D6RCN3:E9PHT9:P08758
ANXA6	0.61	7.77	1.25209e-06	9.49627e-05	Matrisome-associated	ECM-affiliated Proteins	annexin A6	A6NN80:E5RFF0:E5RI05:E5RIU8:E5RJF5:E5RJR0:E5RK63:E5RK69:E7EMC6:H0YC77:P08133
ANXA7	-0.19	6.02	0.0397714	0.156276	Matrisome-associated	ECM-affiliated Proteins	annexin A7	B4DT77:B9ZVT2:P20073
ANXA8	0.22	-1.2	0.607771	0.865884	Matrisome-associated	ECM-affiliated Proteins	annexin A8	B4DTC9:P13928:Q5VTM3
ANXA8L1	0.26	-1.65	0.428421	0.683941	Matrisome-associated	ECM-affiliated Proteins	annexin A8-like 1	F5H7X5:Q5T2P7:Q5T2P8
ANXA9	-0.98	2.15	3.15769e-06	0.000184664	Matrisome-associated	ECM-affiliated Proteins	annexin A9	O76027
C1QA	1.02	5.33	0.000686855	0.00823933	Matrisome-associated	ECM-affiliated Proteins	complement component 1, q subcomponent, A chain	P02745:X6RLJ0
C1QB	1.12	5.67	0.000555685	0.0070671	Matrisome-associated	ECM-affiliated Proteins	complement component 1, q subcomponent, B chain	D6R934:D6RGJ1:P02746
C1QC	1.28	4.89	0.000228909	0.003766	Matrisome-associated	ECM-affiliated Proteins	complement component 1, q subcomponent, C chain	P02747
C1QL1	1.1	-2.61	0.00484381	0.0337913	Matrisome-associated	ECM-affiliated Proteins	complement component 1, q subcomponent-like 1	O75973
C1QL2	0.68	-4.4	0.111571	0.309353	Matrisome-associated	ECM-affiliated Proteins	complement component 1, q subcomponent-like 2	Q7Z5L3
C1QL3	-0.37	-2.34	0.163124	0.389131	Matrisome-associated	ECM-affiliated Proteins	complement component 1, q subcomponent-like 3	Q5VWW1
C1QL4	0.24	-4.48	0.53038	0.792448	Matrisome-associated	ECM-affiliated Proteins	complement component 1, q subcomponent-like 4	Q86Z23
C1QTNF1	0.57	0.11	0.0533158	0.189618	Matrisome-associated	ECM-affiliated Proteins	C1q and tumor necrosis factor related protein 1	Q6ZMH6:Q9BXJ1
C1QTNF2	0.77	-4.05	0.0693346	0.223468	Matrisome-associated	ECM-affiliated Proteins	C1q and tumor necrosis factor related protein 2	Q9BXJ5
C1QTNF3	0.2	0.13	0.212906	0.449099	Matrisome-associated	ECM-affiliated Proteins	C1q and tumor necrosis factor related protein 3	Q9BXJ4
C1QTNF4	0.44	-1.14	0.0254862	0.113909	Matrisome-associated	ECM-affiliated Proteins	C1q and tumor necrosis factor related protein 4	E9PPZ5:Q9BXJ3
C1QTNF5	-0.04	-4.72	0.691141	0.92054	Matrisome-associated	ECM-affiliated Proteins	C1q and tumor necrosis factor related protein 5	Q9BXJ0
C1QTNF6	-0.42	3.1	0.00149782	0.0146268	Matrisome-associated	ECM-affiliated Proteins	C1q and tumor necrosis factor related protein 6	F8WC87:Q9BXI9
C1QTNF7	-0.26	-2.48	0.36765	0.617013	Matrisome-associated	ECM-affiliated Proteins	C1q and tumor necrosis factor related protein 7	J3KPK0:Q9BXJ2
C1QTNF8	1.12	-3.48	0.00459469	0.0326037	Matrisome-associated	ECM-affiliated Proteins	C1q and tumor necrosis factor related protein 8	P60827
C1QTNF9	-0.27	-3.93	0.456662	0.716542	Matrisome-associated	ECM-affiliated Proteins	C1q and tumor necrosis factor related protein 9	P0C862
CD209	0.62	-0.27	0.00824125	0.0504792	Matrisome-associated	ECM-affiliated Proteins	CD209 molecule	M0QZG5:M0R0P0:Q9NNX6:X6RB12
CLC	0.8	5.4	0.0420425	0.163278	Matrisome-associated	ECM-affiliated Proteins	Charcot-Leyden crystal protein	Q05315
CLEC10A	0.66	3.16	0.00232748	0.0202609	Matrisome-associated	ECM-affiliated Proteins	C-type lectin domain family 10, member A	I3NI09:J3KR22:Q8IUN9
CLEC11A	0.74	3.22	0.00620072	0.0411235	Matrisome-associated	ECM-affiliated Proteins	C-type lectin domain family 11, member A	M0R081:Q9Y240
CLEC12A	-0.63	6.42	0.0206316	0.0974073	Matrisome-associated	ECM-affiliated Proteins	C-type lectin domain family 12, member A	A8MVL9:Q5QGZ9
CLEC12B	-0.28	2.34	0.344159	0.588414	Matrisome-associated	ECM-affiliated Proteins	C-type lectin domain family 12, member B	F5H4H7:Q2HXU8
CLEC14A	-0.09	-1.6	0.784982	1	Matrisome-associated	ECM-affiliated Proteins	C-type lectin domain family 14, member A	Q86T13
CLEC17A	-0.57	1.72	0.00180474	0.0167841	Matrisome-associated	ECM-affiliated Proteins	C-type lectin domain family 17, member A	F8W1T8:H9KVA4:Q6ZS10
CLEC18A	-1.17	0.85	7.00711e-05	0.00160407	Matrisome-associated	ECM-affiliated Proteins	C-type lectin domain family 18, member A	A5D8T8:F8W692:H3BNR9
CLEC18B	-0.92	-1	0.00126232	0.0129433	Matrisome-associated	ECM-affiliated Proteins	C-type lectin domain family 18, member B	Q6UXF7
CLEC18C	-0.47	-1.87	0.223277	0.465246	Matrisome-associated	ECM-affiliated Proteins	C-type lectin domain family 18, member C	F5H550:H3BSF2:H3BUD1:Q8NCF0
CLEC19A	-0.61	-4.61	0.0807569	0.251206	Matrisome-associated	ECM-affiliated Proteins	C-type lectin domain family 19, member A	H3BQW0:H3BQX8:Q6UXS0
CLEC1A	-0.49	1.99	0.00279557	0.0229527	Matrisome-associated	ECM-affiliated Proteins	C-type lectin domain family 1, member A	E7ESV9:E9PFB4:F5H038:F8WCT4:Q8NC01
CLEC1B	-0.55	2.48	0.0236279	0.107949	Matrisome-associated	ECM-affiliated Proteins	C-type lectin domain family 1, member B	H7BYT7:Q9P126
CLEC2A	-1.14	-3.94	0.00353744	0.0272671	Matrisome-associated	ECM-affiliated Proteins	C-type lectin domain family 2, member A	Q6UVW9
CLEC2B	0.81	4.81	0.000118531	0.00235553	Matrisome-associated	ECM-affiliated Proteins	C-type lectin domain family 2, member B	F5H631:Q92478
CLEC2D	0.27	5.14	0.0188961	0.09216	Matrisome-associated	ECM-affiliated Proteins	C-type lectin domain family 2, member D	F5H0P0:F5H5U4:F8WF99:H0YGG6:H0YH49:Q9UHP7
CLEC2L	0.5	-0.25	0.0946927	0.280874	Matrisome-associated	ECM-affiliated Proteins	C-type lectin domain family 2, member L	H0YB20:P0C7M8
CLEC3A	0.43	-4.67	0.263422	0.521848	Matrisome-associated	ECM-affiliated Proteins	C-type lectin domain family 3, member A	H3BTK1:J3KNC9:O75596
CLEC3B	0.75	-1.41	0.025802	0.114794	Matrisome-associated	ECM-affiliated Proteins	C-type lectin domain family 3, member B	E9PHK0:P05452
CLEC4A	-0.75	4.9	1.23884e-06	9.42121e-05	Matrisome-associated	ECM-affiliated Proteins	C-type lectin domain family 4, member A	H0YGF9:Q9UMR7
CLEC4C	-1.09	0.44	0.00470105	0.0331418	Matrisome-associated	ECM-affiliated Proteins	C-type lectin domain family 4, member C	H0YFH6:H0YGB2:Q8WTT0
CLEC4D	-0.62	5.94	0.031612	0.134438	Matrisome-associated	ECM-affiliated Proteins	C-type lectin domain family 4, member D	A6NHA5:Q8WXI8
CLEC4E	-0.76	8.12	0.0070031	0.0449282	Matrisome-associated	ECM-affiliated Proteins	C-type lectin domain family 4, member E	F5H5X7:F8WFA1:H0YGH9:Q9ULY5
CLEC4F	0.9	-1.22	0.0524398	0.187321	Matrisome-associated	ECM-affiliated Proteins	C-type lectin domain family 4, member F	A4QPA5:Q8N1N0
CLEC4G	-0.03	0.46	0.890338	1	Matrisome-associated	ECM-affiliated Proteins	C-type lectin domain family 4, member G	M0R277:Q6UXB4
CLEC4M	0.94	-2.36	0.0648737	0.213211	Matrisome-associated	ECM-affiliated Proteins	C-type lectin domain family 4, member M	E7ENS9:H7BXE2:H7BXU4:M0QYX2:M0QZ42:Q9H2X3
CLEC5A	0.18	3.8	0.463421	0.723669	Matrisome-associated	ECM-affiliated Proteins	C-type lectin domain family 5, member A	C9JCE4:C9JPR7:F8WCL0:Q14DL9:Q9NY25
CLEC6A	-0.3	-0.6	0.244514	0.496467	Matrisome-associated	ECM-affiliated Proteins	C-type lectin domain family 6, member A	Q6EIG7
CLEC7A	-0.43	7.11	0.00550836	0.0374403	Matrisome-associated	ECM-affiliated Proteins	C-type lectin domain family 7, member A	Q68D78:Q9BXN2
CLEC9A	-0.17	-1.08	0.417932	0.677447	Matrisome-associated	ECM-affiliated Proteins	C-type lectin domain family 9, member A	Q6UXN8
COLEC10	2.56	-3.91	1.41505e-05	0.000517221	Matrisome-associated	ECM-affiliated Proteins	collectin sub-family member 10 (C-type lectin)	Q9Y6Z7
COLEC11	0.94	-2.98	0.0196121	0.0949138	Matrisome-associated	ECM-affiliated Proteins	collectin sub-family member 11	C9JWT5:F8WB29:Q9BWP8
COLEC12	0.75	-0.44	0.0349231	0.141863	Matrisome-associated	ECM-affiliated Proteins	collectin sub-family member 12	Q5KU26
CSPG4	-0.13	-0.72	0.594657	0.85225	Matrisome-associated	ECM-affiliated Proteins	chondroitin sulfate proteoglycan 4	Q6UVK1
CSPG5	0.05	-2.41	0.835439	1	Matrisome-associated	ECM-affiliated Proteins	chondroitin sulfate proteoglycan 5 (neuroglycan C)	O95196
ELFN1	0.55	-3.39	0.1477	0.372689	Matrisome-associated	ECM-affiliated Proteins	extracellular leucine-rich repeat and fibronectin type III domain containing 1	P0C7U0
ELFN2	0.02	-1.43	0.92405	1	Matrisome-associated	ECM-affiliated Proteins	extracellular leucine-rich repeat and fibronectin type III domain containing 2	Q5R3F8
EMCN	-0.18	-1.98	0.602939	0.860751	Matrisome-associated	ECM-affiliated Proteins	endomucin	D6RHW5:H0YAA7:Q9ULC0
FCN1	0.05	9.7	0.697809	0.925975	Matrisome-associated	ECM-affiliated Proteins	ficolin (collagen/fibrinogen domain containing) 1	O00602
FCN2	0.79	-1.13	0.0339165	0.138845	Matrisome-associated	ECM-affiliated Proteins	ficolin (collagen/fibrinogen domain containing lectin) 2 (hucolin)	Q15485
FCN3	-0.07	-0.1	0.878469	1	Matrisome-associated	ECM-affiliated Proteins	ficolin (collagen/fibrinogen domain containing) 3 (Hakata antigen)	O75636:Q5SSB9
FREM1	0.35	-2.84	0.208752	0.442328	Matrisome-associated	ECM-affiliated Proteins	FRAS1 related extracellular matrix 1	C9JT55:F8WE85:Q5H8C1
FREM2	-0.5	-3.87	0.228608	0.473563	Matrisome-associated	ECM-affiliated Proteins	FRAS1 related extracellular matrix protein 2	Q5SZK8
FREM3	0.48	-4.31	0.257138	0.516177	Matrisome-associated	ECM-affiliated Proteins	FRAS1 related extracellular matrix 3	P0C091
GPC1	-0.11	0.45	0.653797	0.903674	Matrisome-associated	ECM-affiliated Proteins	glypican 1	C9J4Y6:H7BZE9:H7BZL4:H7C024:H7C410:P35052
GPC2	-0.9	0.61	5.16421e-06	0.000257523	Matrisome-associated	ECM-affiliated Proteins	glypican 2	Q8N158
GPC3	-0.22	-1.8	0.490347	0.752779	Matrisome-associated	ECM-affiliated Proteins	glypican 3	H0Y3U6:P51654
GPC4	-0.02	-1.64	0.929667	1	Matrisome-associated	ECM-affiliated Proteins	glypican 4	B4E2C0:O75487
GPC5	-0.2	-3.73	0.586229	0.843416	Matrisome-associated	ECM-affiliated Proteins	glypican 5	P78333
GPC6	0.7	-3.05	0.0507944	0.182779	Matrisome-associated	ECM-affiliated Proteins	glypican 6	Q9Y625
GREM1	0.1	-2.36	0.779864	1	Matrisome-associated	ECM-affiliated Proteins	gremlin 1, cysteine knot superfamily, homolog (Xenopus laevis)	H0YLY2:O60565
GRIFIN	0.18	-4.55	0.600383	0.858236	Matrisome-associated	ECM-affiliated Proteins	galectin-related inter-fiber protein	A4D1Z8
HPX	0.92	-0.19	0.00341629	0.0265774	Matrisome-associated	ECM-affiliated Proteins	hemopexin	P02790
ITLN1	0.34	2.5	0.451681	0.710392	Matrisome-associated	ECM-affiliated Proteins	intelectin 1 (galactofuranose binding)	Q8WWA0
ITLN2	-0.52	-2.19	0.131354	0.343658	Matrisome-associated	ECM-affiliated Proteins	intelectin 2	Q8WWU7
LGALS1	0.18	7.68	0.247997	0.502269	Matrisome-associated	ECM-affiliated Proteins	lectin, galactoside-binding, soluble, 1	F8WCQ5:F8WEI7:P09382
LGALS12	0.1	3.39	0.556509	0.818623	Matrisome-associated	ECM-affiliated Proteins	lectin, galactoside-binding, soluble, 12	G5E970:Q96DT0
LGALS13	0.1	-4.67	0.677808	0.92017	Matrisome-associated	ECM-affiliated Proteins	lectin, galactoside-binding, soluble, 13	M0R015:Q9UHV8
LGALS14	0.44	-4.29	0.279352	0.545378	Matrisome-associated	ECM-affiliated Proteins	lectin, galactoside-binding, soluble, 14	M0R163:Q8TCE9
LGALS16	0.64	-4.68	0.0568863	0.196838	Matrisome-associated	ECM-affiliated Proteins	beta-galactoside-binding lectin	A8MUM7:M0R108
LGALS2	-0.29	1.66	0.41902	0.678761	Matrisome-associated	ECM-affiliated Proteins	lectin, galactoside-binding, soluble, 2	B0QYC9:P05162
LGALS3	0.3	6.81	0.0278278	0.121934	Matrisome-associated	ECM-affiliated Proteins	lectin, galactoside-binding, soluble, 3	G3V3R6:G3V407:P17931
LGALS4	2.11	1.23	8.30379e-07	6.96757e-05	Matrisome-associated	ECM-affiliated Proteins	lectin, galactoside-binding, soluble, 4	M0QZ93:M0R1B2:M0R349:P56470
LGALS7	0.94	-3.66	0.0199345	0.0956597	Matrisome-associated	ECM-affiliated Proteins	lectin, galactoside-binding, soluble, 7	M0R281:P47929
LGALS8	0.38	6.07	0.00152673	0.0148601	Matrisome-associated	ECM-affiliated Proteins	lectin, galactoside-binding, soluble, 8	B1ANM0:E9PJ77:E9PN19:E9PNC2:E9PPL1:E9PPM4:E9PRN3:F6V2D4:H7BXD8:O00214:Q5T3P9
LGALS9	0.11	7.03	0.392489	0.647637	Matrisome-associated	ECM-affiliated Proteins	lectin, galactoside-binding, soluble, 9	B4DWP7:F8W9W4:J3KS82:J3KSA0:J3QKK6:J3QS92:K7EPS0:O00182:Q8WYQ7
LGALS9B	0.94	1.22	0.0263865	0.116859	Matrisome-associated	ECM-affiliated Proteins	lectin, galactoside-binding, soluble, 9B	J3QRN8:J3QSC5:Q3B8N2
LGALS9C	-0.46	2.67	0.116581	0.317326	Matrisome-associated	ECM-affiliated Proteins	lectin, galactoside-binding, soluble, 9C	C9JHN9:J3KRF0:J3KSV0:J3KSY2:J3KT17:J3QKS2:J3QR96:J3QSH0:Q6DKI2
LMAN1	0.34	3.8	0.0253846	0.113611	Matrisome-associated	ECM-affiliated Proteins	lectin, mannose-binding, 1	P49257
LMAN1L	-0.27	-2.76	0.278785	0.544643	Matrisome-associated	ECM-affiliated Proteins	lectin, mannose-binding, 1 like	H3BN74:H3BSC9:Q9HAT1
MBL2	3.19	-3.33	6.72621e-07	5.97177e-05	Matrisome-associated	ECM-affiliated Proteins	mannose-binding lectin (protein C) 2, soluble (opsonic defect)	P11226
MUC1	-0.23	1.02	0.196448	0.422582	Matrisome-associated	ECM-affiliated Proteins	mucin 1, cell surface associated	B1AVQ5:B1AVQ7:P15941
MUC12	1.09	-3.02	0.00200269	0.0181242	Matrisome-associated	ECM-affiliated Proteins	mucin 12, cell surface associated	F5GWV9:H7BXN1:Q9UKN1
MUC13	0.18	-3.43	0.677535	0.92017	Matrisome-associated	ECM-affiliated Proteins	mucin 13, cell surface associated	C9IZG1:Q9H3R2
MUC15	0.21	-4.01	0.647476	0.897808	Matrisome-associated	ECM-affiliated Proteins	mucin 15, cell surface associated	E9PII6:F8W945:Q8N387
MUC16	1.56	-1.17	0.000483869	0.00637589	Matrisome-associated	ECM-affiliated Proteins	mucin 16, cell surface associated	B5ME49:F8WE81:M0QZZ9:M0R2S7:M0R2Y5:Q8WXI7
MUC17	0.24	-3.56	0.599625	0.857332	Matrisome-associated	ECM-affiliated Proteins	mucin 17, cell surface associated	E7EPM4:Q685J3
MUC19	0.28	-3.39	0.469555	0.730787	Matrisome-associated	ECM-affiliated Proteins	mucin 19, oligomeric	C9JCE7:H0YH61:H7BZA9:Q7Z5P9:V9GY53
MUC2	-0.03	-1.83	0.936517	1	Matrisome-associated	ECM-affiliated Proteins	mucin 2, oligomeric mucus/gel-forming	E7EUV1:H0Y2U6:H0Y317:Q02817
MUC20	0.32	1.2	0.102049	0.289142	Matrisome-associated	ECM-affiliated Proteins	mucin 20, cell surface associated	C9JJE7:E9PH32:H7C102:Q8N307
MUC21	0.82	-1.9	0.0239767	0.109241	Matrisome-associated	ECM-affiliated Proteins	mucin 21, cell surface associated	Q5SSG8
MUC22	0.33	-3.76	0.392621	0.647737	Matrisome-associated	ECM-affiliated Proteins	hypothetical LOC729792	E2RYF6
MUC3A	0.19	-2.52	0.5953	0.852965	Matrisome-associated	ECM-affiliated Proteins	mucin 3A, cell surface associated	H0Y6M1:J3QST7:Q02505
MUC4	0.46	-2.21	0.161809	0.386916	Matrisome-associated	ECM-affiliated Proteins	mucin 4, cell surface associated	E7ENC5:E7EQG8:E7EQT2:E7ERK0:E7ETT5:E7EUL9:E7EW47:E7EWN1:E9PDY6:H0Y2Y1:H7BXN7:H7BZI3:Q99102
MUC5AC	0.9	-2.24	0.00638806	0.0420415	Matrisome-associated	ECM-affiliated Proteins	mucin 5AC, oligomeric mucus/gel-forming	E9PGF7:E9PJ98:P98088
MUC5B	0.22	-1.14	0.419877	0.67966	Matrisome-associated	ECM-affiliated Proteins	mucin 5B, oligomeric mucus/gel-forming	E9PBJ0:H0YDX8:Q9HC84
MUC6	-0.09	-1.52	0.722769	0.948392	Matrisome-associated	ECM-affiliated Proteins	mucin 6, oligomeric mucus/gel-forming	E9PJC5:H0YDA7:H0YEZ6:Q6W4X9
MUC7	0.2	-0.44	0.748058	0.971706	Matrisome-associated	ECM-affiliated Proteins	mucin 7, secreted	D6RHX1:Q8TAX7
MUCL1	-0.02	-2.53	0.943946	1	Matrisome-associated	ECM-affiliated Proteins	mucin-like 1	F8VV13:Q96DR8
OVGP1	0.3	1.45	0.0559936	0.196838	Matrisome-associated	ECM-affiliated Proteins	oviductal glycoprotein 1, 120kDa	B4DHP1:Q12889
PARM1	-0.28	0.36	0.129247	0.341008	Matrisome-associated	ECM-affiliated Proteins	prostate androgen-regulated mucin-like protein 1	D6RBB6:Q6UWI2
PLXDC1	0.31	3.07	0.300901	0.564678	Matrisome-associated	ECM-affiliated Proteins	plexin domain containing 1	B3KSI0:B4E173:C9JCL2:C9JWQ3:J3KS04:J3QR40:J3QRR7:Q8IUK5
PLXDC2	-0.37	6.06	0.00641475	0.0421551	Matrisome-associated	ECM-affiliated Proteins	plexin domain containing 2	Q6UX71
PLXNA1	0.41	2.36	0.0100318	0.058826	Matrisome-associated	ECM-affiliated Proteins	plexin A1	F8VSZ4:Q9UIW2
PLXNA2	-0.63	2.98	0.000207453	0.00350555	Matrisome-associated	ECM-affiliated Proteins	plexin A2	O75051
PLXNA3	0.89	4.08	2.8075e-05	0.000835029	Matrisome-associated	ECM-affiliated Proteins	plexin A3	P51805
PLXNA4	0.8	0.22	0.000250824	0.00401719	Matrisome-associated	ECM-affiliated Proteins	plexin A4	Q9HCM2
PLXNB1	-0.07	1.33	0.597203	0.854994	Matrisome-associated	ECM-affiliated Proteins	plexin B1	G8JLJ7:O43157
PLXNB2	0.44	6.42	0.00173369	0.0162877	Matrisome-associated	ECM-affiliated Proteins	plexin B2	A6QRG9:A6QRH1:E2PU09:H0Y6J7:H0Y7X5:O15031
PLXNB3	0.13	0	0.556205	0.818399	Matrisome-associated	ECM-affiliated Proteins	plexin B3	B7Z3H9:F5GWC0:F5GZZ4:H7BZV5:H7C0P4:H7C3L0:Q9ULL4
PLXNC1	-0.55	8.35	0.00681279	0.044141	Matrisome-associated	ECM-affiliated Proteins	plexin C1	B4DHQ7:F5H3A2:F8VUW4:F8W095:F8W1K6:O60486
PLXND1	0.39	5.82	0.00142704	0.0142122	Matrisome-associated	ECM-affiliated Proteins	plexin D1	D6RH25:H0Y9D1:H0YA64:H0YAB2:H0YAM9:Q9Y4D7
REG1A	-1.02	0.88	0.0598239	0.201299	Matrisome-associated	ECM-affiliated Proteins	regenerating islet-derived 1 alpha	P05451
REG1B	-0.17	-0.92	0.744921	0.968527	Matrisome-associated	ECM-affiliated Proteins	regenerating islet-derived 1 beta	H7BZ24:P48304
REG3A	-2.08	-1.66	6.76648e-05	0.00156496	Matrisome-associated	ECM-affiliated Proteins	regenerating islet-derived 3 alpha	Q06141
REG3G	-0.11	-3.5	0.802847	1	Matrisome-associated	ECM-affiliated Proteins	regenerating islet-derived 3 gamma	Q6UW15
REG4	-1.3	-1.9	2.82585e-06	0.000171134	Matrisome-associated	ECM-affiliated Proteins	regenerating islet-derived family, member 4	E9PNV6:Q9BYZ8
SDC1	0.19	0.31	0.511184	0.772729	Matrisome-associated	ECM-affiliated Proteins	syndecan 1	E9PHH3:F8WCX9:H7C1K4:P18827
SDC2	1.91	2.06	9.95079e-08	1.66744e-05	Matrisome-associated	ECM-affiliated Proteins	syndecan 2	E5RHU3:E5RJB8:E7ESK6:E9PBI9:P34741
SDC3	0.52	2.33	0.00950247	0.0563624	Matrisome-associated	ECM-affiliated Proteins	syndecan 3	D3DPN2:O75056
SDC4	0.64	2.8	0.00644128	0.0423045	Matrisome-associated	ECM-affiliated Proteins	syndecan 4	B4E1S6:P31431
SEMA3A	0.39	-2.94	0.238516	0.48769	Matrisome-associated	ECM-affiliated Proteins	sema domain, immunoglobulin domain (Ig), short basic domain, secreted, (semaphorin) 3A	C9J9C4:C9JD25:Q14563
SEMA3B	-0.7	1.43	2.11162e-05	0.0006836	Matrisome-associated	ECM-affiliated Proteins	sema domain, immunoglobulin domain (Ig), short basic domain, secreted, (semaphorin) 3B	Q13214
SEMA3C	-0.33	1.04	0.0596315	0.200736	Matrisome-associated	ECM-affiliated Proteins	sema domain, immunoglobulin domain (Ig), short basic domain, secreted, (semaphorin) 3C	B4DRL8:F2Z2Y0:F5H1Z7:F8WEP9:Q99985
SEMA3D	-0.19	-3.7	0.603887	0.861819	Matrisome-associated	ECM-affiliated Proteins	sema domain, immunoglobulin domain (Ig), short basic domain, secreted, (semaphorin) 3D	C9JYT6:O95025
SEMA3E	-0.32	-4.28	0.439045	0.695091	Matrisome-associated	ECM-affiliated Proteins	sema domain, immunoglobulin domain (Ig), short basic domain, secreted, (semaphorin) 3E	C9JVH5:F8WCZ5:O15041
SEMA3F	0.93	-0.63	0.000305167	0.00463274	Matrisome-associated	ECM-affiliated Proteins	sema domain, immunoglobulin domain (Ig), short basic domain, secreted, (semaphorin) 3F	C9IYS6:C9J1V2:C9J4H5:C9JPG5:H7C4A2:Q13275
SEMA3G	-0.03	-1.05	0.877983	1	Matrisome-associated	ECM-affiliated Proteins	sema domain, immunoglobulin domain (Ig), short basic domain, secreted, (semaphorin) 3G	C9JXB2:H7C5M7:Q9NS98
SEMA4A	-0.47	8.14	0.00884465	0.0532765	Matrisome-associated	ECM-affiliated Proteins	sema domain, immunoglobulin domain (Ig), transmembrane domain (TM) and short cytoplasmic domain, (semaphorin) 4A	Q5TCI4:Q5TCI6:Q5TCJ5:Q5TCJ7:Q9H3S1
SEMA4B	-0.67	6.49	1.91471e-05	0.000638101	Matrisome-associated	ECM-affiliated Proteins	sema domain, immunoglobulin domain (Ig), transmembrane domain (TM) and short cytoplasmic domain, (semaphorin) 4B	H0YKP2:H0YKV7:H0YLN3:H0YM68:H0YMD6:H0YMR1:H0YMZ3:H0YN49:H0YNC4:H0YNM2:J3KNP4:Q9NPR2
SEMA4C	0.72	3.53	0.000140207	0.00265308	Matrisome-associated	ECM-affiliated Proteins	sema domain, immunoglobulin domain (Ig), transmembrane domain (TM) and short cytoplasmic domain, (semaphorin) 4C	C9J4M7:C9JV89:Q9C0C4
SEMA4D	-0.47	7.96	0.00100898	0.0109807	Matrisome-associated	ECM-affiliated Proteins	sema domain, immunoglobulin domain (Ig), transmembrane domain (TM) and short cytoplasmic domain, (semaphorin) 4D	C9JD54:C9JFP1:C9JYS7:E9PFD9:F5H044:Q92854
SEMA4F	0.42	1.51	0.00715276	0.0456127	Matrisome-associated	ECM-affiliated Proteins	sema domain, immunoglobulin domain (Ig), transmembrane domain (TM) and short cytoplasmic domain, (semaphorin) 4F	B7Z931:C9JKW7:C9K0A1:F8WCP8:F8WD61:F8WEH3:O95754
SEMA4G	-0.32	-0.57	0.0302412	0.129836	Matrisome-associated	ECM-affiliated Proteins	sema domain, immunoglobulin domain (Ig), transmembrane domain (TM) and short cytoplasmic domain, (semaphorin) 4G	E5RFG2:E5RGX4:H0YBN3:Q9NTN9
SEMA5A	0.49	-2.13	0.0944345	0.280497	Matrisome-associated	ECM-affiliated Proteins	sema domain, seven thrombospondin repeats (type 1 and type 1-like), transmembrane domain (TM) and short cytoplasmic domain, (semaphorin) 5A	D6R9K6:D6RAF4:H0Y9H9:Q13591
SEMA5B	0.29	-3.91	0.460524	0.720891	Matrisome-associated	ECM-affiliated Proteins	sema domain, seven thrombospondin repeats (type 1 and type 1-like), transmembrane domain (TM) and short cytoplasmic domain, (semaphorin) 5B	B5ME80:C9JKR3:C9JTV9:C9JTX2:F8WAT5:H0Y5U2:Q9P283
SEMA6A	0.32	0.47	0.04412	0.165116	Matrisome-associated	ECM-affiliated Proteins	sema domain, transmembrane domain (TM), and cytoplasmic domain, (semaphorin) 6A	B3KU01:D6RAG9:D6RCR0:E7ERF3:E9PDV9:H0Y8V9:Q9H2E6
SEMA6B	0.25	4.25	0.347716	0.593052	Matrisome-associated	ECM-affiliated Proteins	sema domain, transmembrane domain (TM), and cytoplasmic domain, (semaphorin) 6B	Q9H3T3
SEMA6C	0.04	1.69	0.785199	1	Matrisome-associated	ECM-affiliated Proteins	sema domain, transmembrane domain (TM), and cytoplasmic domain, (semaphorin) 6C	Q9H3T2
SEMA6D	-0.24	-3.01	0.502551	0.762756	Matrisome-associated	ECM-affiliated Proteins	sema domain, transmembrane domain (TM), and cytoplasmic domain, (semaphorin) 6D	H0YL82:H0YM97:H0YMA6:H0YMP7:H0YMV0:Q8NFY4
SEMA7A	0.29	3.69	0.0801128	0.249838	Matrisome-associated	ECM-affiliated Proteins	semaphorin 7A, GPI membrane anchor (John Milton Hagen blood group)	F5GYX3:H3BMF9:O75326
SFTA2	-1.33	-3.37	0.00555889	0.0376688	Matrisome-associated	ECM-affiliated Proteins	surfactant associated 2	Q6UW10
SFTPA1	-3.22	1.03	2.59574e-08	7.18623e-06	Matrisome-associated	ECM-affiliated Proteins	surfactant protein A1	B4DNW5:J3KPA7:Q8IWL2
SFTPA2	-2.99	1.08	2.02062e-07	2.64344e-05	Matrisome-associated	ECM-affiliated Proteins	surfactant protein A2	Q8IWL1:R4GMN3:X6REF7
SFTPB	-2	2.34	0.000180832	0.00317091	Matrisome-associated	ECM-affiliated Proteins	surfactant protein B	D6W5L6:H0Y7V6:P07988:U3KQT2
SFTPC	-2.76	1.34	6.94029e-07	6.09445e-05	Matrisome-associated	ECM-affiliated Proteins	surfactant protein C	C9JYF6:E5RG20:E5RG93:E5RHW5:E5RI64:E5RI92:P11686
SFTPD	-0.33	-1.04	0.284912	0.545378	Matrisome-associated	ECM-affiliated Proteins	surfactant protein D	P35247:Q5T0M2
AMH	0.15	-1.88	0.525711	0.789318	Matrisome-associated	Secreted Factors	anti-Mullerian hormone	K7EJU5:P03971
ANGPT1	-0.57	-0.87	0.0174478	0.0870055	Matrisome-associated	Secreted Factors	angiopoietin 1	B4DTQ9:E5RFF4:E7ERK4:Q15389
ANGPT2	0.72	-1.89	0.00990131	0.0582186	Matrisome-associated	Secreted Factors	angiopoietin 2	E7EVQ3:O15123
ANGPT4	-0.22	-2.96	0.379108	0.630949	Matrisome-associated	Secreted Factors	angiopoietin 4	Q9Y264
ANGPTL1	-0.18	-2.11	0.483008	0.745824	Matrisome-associated	Secreted Factors	angiopoietin-like 1	O95841
ANGPTL2	0.22	-0.9	0.412512	0.670723	Matrisome-associated	Secreted Factors	angiopoietin-like 2	Q8NCH7:Q9UKU9
ANGPTL3	4.42	0.62	2.53495e-07	3.09409e-05	Matrisome-associated	Secreted Factors	angiopoietin-like 3	Q9Y5C1
ANGPTL4	1.73	1.18	0.000119492	0.0023696	Matrisome-associated	Secreted Factors	angiopoietin-like 4	M0QZ51:M0R0N8:M0R2X8:M0R369:M0R3A2:Q9BY76
ANGPTL5	-0.06	-4.33	0.895831	1	Matrisome-associated	Secreted Factors	angiopoietin-like 5	E9PKF7:Q86XS5
ANGPTL6	0.64	-0.32	0.00170088	0.0160492	Matrisome-associated	Secreted Factors	angiopoietin-like 6	K7EKF6:Q8NI99
ANGPTL7	0.96	-1.86	0.0387602	0.153153	Matrisome-associated	Secreted Factors	angiopoietin-like 7	O43827
AREG	1.7	4.34	5.11983e-05	0.00129203	Matrisome-associated	Secreted Factors	amphiregulin	D6RFX5:P15514
ARTN	0.86	-3.26	0.0100831	0.0590747	Matrisome-associated	Secreted Factors	artemin	E9PIK2:E9PLG3:E9PN22:Q5T4W7
BDNF	0.29	-3.86	0.442348	0.699217	Matrisome-associated	Secreted Factors	brain-derived neurotrophic factor	E9PMP3:P23560
BMP10	0.45	-3.8	0.211282	0.446392	Matrisome-associated	Secreted Factors	bone morphogenetic protein 10	O95393
BMP15	0.32	-4.72	0.179801	0.397874	Matrisome-associated	Secreted Factors	bone morphogenetic protein 15	O95972
BMP2	-0.74	-1.54	0.00289053	0.0235534	Matrisome-associated	Secreted Factors	bone morphogenetic protein 2	P12643
BMP3	-0.41	-3.27	0.225632	0.468988	Matrisome-associated	Secreted Factors	bone morphogenetic protein 3	P12645
BMP4	0.87	-2.08	0.0298165	0.128622	Matrisome-associated	Secreted Factors	bone morphogenetic protein 4	H0YLW3:H0YM53:H0YMP9:P12644:V9GYF1
BMP5	0.15	-3.91	0.730082	0.95511	Matrisome-associated	Secreted Factors	bone morphogenetic protein 5	B4E0Y4:P22003
BMP6	-0.16	1.86	0.406586	0.66419	Matrisome-associated	Secreted Factors	bone morphogenetic protein 6	P22004
BMP7	0.36	-3.09	0.27264	0.535579	Matrisome-associated	Secreted Factors	bone morphogenetic protein 7	B1AKZ9:B1AL00:H0Y4B5:P18075
BMP8A	0.24	-1.92	0.219192	0.458879	Matrisome-associated	Secreted Factors	bone morphogenetic protein 8a	Q7Z5Y6
BMP8B	-0.12	0.74	0.361482	0.610913	Matrisome-associated	Secreted Factors	bone morphogenetic protein 8b	E7EMY8:P34820
BRINP2	0.74	-3.93	0.0911221	0.273927	Matrisome-associated	Secreted Factors	family with sequence similarity 5, member B	Q9C0B6
BRINP3	0.11	-4.45	0.794739	1	Matrisome-associated	Secreted Factors	family with sequence similarity 5, member C	B1AMP1:B7Z260:Q76B58
BTC	-0.45	-3.92	0.260099	0.520178	Matrisome-associated	Secreted Factors	betacellulin	H0Y8Q5:P35070
C1QTNF9B	-0.51	-4.49	0.159235	0.382227	Matrisome-associated	Secreted Factors	C1q and tumor necrosis factor related protein 9B	B2RNN3
CBLN1	-0.47	-3.29	0.247607	0.501641	Matrisome-associated	Secreted Factors	cerebellin 1 precursor	H3BQD0:P23435
CBLN2	0.14	-4.2	0.735863	0.960572	Matrisome-associated	Secreted Factors	cerebellin 2 precursor	J3KST0:J3QS23:Q8IUK8
CBLN3	0.05	0.66	0.788587	1	Matrisome-associated	Secreted Factors	cerebellin 3 precursor	G3V2Y8:Q6UW01
CBLN4	-0.59	-4.26	0.147742	0.372689	Matrisome-associated	Secreted Factors	cerebellin 4 precursor	Q9NTU7
CCBE1	0.03	-3.04	0.921584	1	Matrisome-associated	Secreted Factors	collagen and calcium binding EGF domains 1	K7EQ81:Q6UXH8
CCL1	0.81	-4.56	0.101036	0.287287	Matrisome-associated	Secreted Factors	chemokine (C-C motif) ligand 1	P22362
CCL11	-0.25	-4.37	0.530175	0.792448	Matrisome-associated	Secreted Factors	chemokine (C-C motif) ligand 11	P51671
CCL13	-0.6	-3.84	0.187121	0.410485	Matrisome-associated	Secreted Factors	chemokine (C-C motif) ligand 13	J3QLQ9:Q99616
CCL14	2.03	0.57	1.67164e-05	0.000580331	Matrisome-associated	Secreted Factors	chemokine (C-C motif) ligand 14	K7END2:Q16627
CCL15	3.07	-2.94	9.41026e-08	1.622e-05	Matrisome-associated	Secreted Factors	chemokine (C-C motif) ligand 15	H7BYL4:Q16663
CCL16	3.39	-2.2	3.74754e-08	9.07809e-06	Matrisome-associated	Secreted Factors	chemokine (C-C motif) ligand 16	H0YCC1:K7ELY7:O15467
CCL17	-0.43	-3.79	0.320508	0.586765	Matrisome-associated	Secreted Factors	chemokine (C-C motif) ligand 17	Q92583
CCL18	0.42	-0.84	0.3912	0.645871	Matrisome-associated	Secreted Factors	chemokine (C-C motif) ligand 18 (pulmonary and activation-regulated)	P55774
CCL19	-0.92	-2.17	0.0548172	0.193744	Matrisome-associated	Secreted Factors	chemokine (C-C motif) ligand 19	Q5VZ75:Q99731
CCL2	-1.17	-0.43	0.00347574	0.0269133	Matrisome-associated	Secreted Factors	chemokine (C-C motif) ligand 2	J3KRT7:P13500
CCL20	1.11	-0.78	0.0137691	0.0732233	Matrisome-associated	Secreted Factors	chemokine (C-C motif) ligand 20	P78556
CCL21	-0.13	-1.64	0.733124	0.958079	Matrisome-associated	Secreted Factors	chemokine (C-C motif) ligand 21	O00585:Q5VZ73
CCL22	-0.59	-1.84	0.127241	0.338649	Matrisome-associated	Secreted Factors	chemokine (C-C motif) ligand 22	O00626
CCL23	1.66	-1.22	9.08567e-06	0.000378514	Matrisome-associated	Secreted Factors	chemokine (C-C motif) ligand 23	K7EMG9:P55773
CCL24	0.49	-0.91	0.19796	0.425149	Matrisome-associated	Secreted Factors	chemokine (C-C motif) ligand 24	O00175
CCL25	-3.38	-1.81	3.03085e-10	3.40667e-07	Matrisome-associated	Secreted Factors	chemokine (C-C motif) ligand 25	C9JDZ7:O15444
CCL26	0.23	-3.68	0.60085	0.858777	Matrisome-associated	Secreted Factors	chemokine (C-C motif) ligand 26	Q9Y258
CCL27	0.14	-3.26	0.621587	0.878093	Matrisome-associated	Secreted Factors	chemokine (C-C motif) ligand 27	Q9Y4X3
CCL28	0.01	0.84	0.93491	1	Matrisome-associated	Secreted Factors	chemokine (C-C motif) ligand 28	D6RC73:Q9NRJ3
CCL3	2.48	4.63	1.14811e-05	0.000448705	Matrisome-associated	Secreted Factors	chemokine (C-C motif) ligand 3	P10147
CCL3L3	1.55	2.28	0.000413764	0.00573809	Matrisome-associated	Secreted Factors	chemokine (C-C motif) ligand 3-like 3	A8MVB7:P16619
CCL4	2.25	6.2	1.6783e-07	2.35801e-05	Matrisome-associated	Secreted Factors	chemokine (C-C motif) ligand 4	P13236:Q7M4M2
CCL4L2	2.21	3.84	4.55995e-06	0.000236896	Matrisome-associated	Secreted Factors	chemokine (C-C motif) ligand 4-like 2	F8W8W8:Q8NHW4
CCL5	1.72	8.37	5.19736e-10	4.86819e-07	Matrisome-associated	Secreted Factors	chemokine (C-C motif) ligand 5	K7EJM0:P13501
CCL7	0.17	-4.17	0.731452	0.956458	Matrisome-associated	Secreted Factors	chemokine (C-C motif) ligand 7	A8MVH1:A8MX17:P80098:Q7Z7Q8
CCL8	-0.23	-4.14	0.570379	0.830248	Matrisome-associated	Secreted Factors	chemokine (C-C motif) ligand 8	P80075
CFC1	0.27	-4.39	0.545298	0.807396	Matrisome-associated	Secreted Factors	cripto, FRL-1, cryptic family 1	P0CG37
CFC1B	0.85	-4.66	0.0247286	0.111385	Matrisome-associated	Secreted Factors	cripto, FRL-1, cryptic family 1B	P0CG36
CHRD	-0.1	-2.4	0.701828	0.93021	Matrisome-associated	Secreted Factors	chordin	B7Z6F4:E7ESX1:Q9H2X0
CHRDL1	-0.34	-1.01	0.253485	0.510659	Matrisome-associated	Secreted Factors	chordin-like 1	D3YTA8:Q9BU40
CHRDL2	1.04	-2.79	0.00543772	0.0370424	Matrisome-associated	Secreted Factors	chordin-like 2	A8MQ10:H0YCU0:H0YDT1:Q6WN33:Q6WN34
CLCF1	0.36	1.37	0.0220915	0.102596	Matrisome-associated	Secreted Factors	cardiotrophin-like cytokine factor 1	Q9UBD9
CNTF	-0.17	-1.53	0.414431	0.672995	Matrisome-associated	Secreted Factors	ciliary neurotrophic factor	P26441
CRHBP	0.06	-0.76	0.781199	1	Matrisome-associated	Secreted Factors	corticotropin releasing hormone binding protein	D6RHH7:P24387
CRLF1	0.43	-1.27	0.0324175	0.136797	Matrisome-associated	Secreted Factors	cytokine receptor-like factor 1	M0QZL6:O75462
CRLF3	-0.5	5.09	1.54681e-05	0.000550078	Matrisome-associated	Secreted Factors	cytokine receptor-like factor 3	B4DJU5:J3KST8:J3QLS9:Q8IUI8
CRNN	0.7	-0.72	0.124207	0.333162	Matrisome-associated	Secreted Factors	cornulin	Q9UBG3
CSF1	0.39	3.52	0.0337312	0.138845	Matrisome-associated	Secreted Factors	colony stimulating factor 1 (macrophage)	E9PJA2:E9PKP4:E9PQ08:H7BY18:P09603
CSF2	1.37	-3.62	0.00504066	0.0348701	Matrisome-associated	Secreted Factors	colony stimulating factor 2 (granulocyte-macrophage)	P04141
CSF3	-2.91	-1.25	2.07881e-08	6.1489e-06	Matrisome-associated	Secreted Factors	colony stimulating factor 3 (granulocyte)	J3KTH8:J3QRD4:J3QRX2:P09919:Q8N4W3
CSH1	0.42	-4.69	0.289429	0.548358	Matrisome-associated	Secreted Factors	chorionic somatomammotropin hormone 1 (placental lactogen)	A6NFB4:B1A4H2:P0DML2
CSH2	0.53	-4.69	0.193994	0.418794	Matrisome-associated	Secreted Factors	chorionic somatomammotropin hormone 2	A6NIT4:B1A4H9:H0YM39:P0DML3
CSHL1	0.64	-4.64	0.125665	0.33569	Matrisome-associated	Secreted Factors	chorionic somatomammotropin hormone-like 1	H0YKQ4:H7C3R7:J3QT06:Q14406
CTF1	0.15	-0.74	0.311544	0.578715	Matrisome-associated	Secreted Factors	cardiotrophin 1	Q16619
CX3CL1	-0.09	-1.06	0.76221	0.985056	Matrisome-associated	Secreted Factors	chemokine (C-X3-C motif) ligand 1	H3BSR6:H3BV86:J3QRA1:P78423
CXCL1	0.31	3.17	0.0601425	0.202263	Matrisome-associated	Secreted Factors	chemokine (C-X-C motif) ligand 1 (melanoma growth stimulating activity, alpha)	P09341
CXCL10	1.26	-0.92	0.00211923	0.0189199	Matrisome-associated	Secreted Factors	chemokine (C-X-C motif) ligand 10	P02778
CXCL11	1.12	-3.76	0.010439	0.0606754	Matrisome-associated	Secreted Factors	chemokine (C-X-C motif) ligand 11	O14625
CXCL12	1.87	1.43	5.18424e-06	0.000257836	Matrisome-associated	Secreted Factors	chemokine (C-X-C motif) ligand 12 (stromal cell-derived factor 1)	P48061
CXCL13	-0.51	-3.23	0.163597	0.389912	Matrisome-associated	Secreted Factors	chemokine (C-X-C motif) ligand 13	O43927
CXCL14	0.74	-0.17	0.0214725	0.100429	Matrisome-associated	Secreted Factors	chemokine (C-X-C motif) ligand 14	O95715
CXCL2	0.48	0	0.154951	0.374162	Matrisome-associated	Secreted Factors	chemokine (C-X-C motif) ligand 2	P19875
CXCL3	0.82	-0.69	0.00527645	0.036141	Matrisome-associated	Secreted Factors	chemokine (C-X-C motif) ligand 3	P19876
CXCL5	-0.38	0.82	0.135228	0.3499	Matrisome-associated	Secreted Factors	chemokine (C-X-C motif) ligand 5	P42830
CXCL6	0.61	-1.13	0.0396619	0.155976	Matrisome-associated	Secreted Factors	chemokine (C-X-C motif) ligand 6 (granulocyte chemotactic protein 2)	D6RF92:P80162
CXCL8	1.2	8.01	0.0798818	0.249229	Matrisome-associated	Secreted Factors	interleukin 8	C9J4T6:P10145
CXCL9	1.98	-1.35	8.62919e-07	7.12298e-05	Matrisome-associated	Secreted Factors	chemokine (C-X-C motif) ligand 9	Q07325
DHH	0.74	-3.93	0.0760749	0.240151	Matrisome-associated	Secreted Factors	desert hedgehog homolog (Drosophila)	O43323
EBI3	1.34	0.51	4.84474e-06	0.000247073	Matrisome-associated	Secreted Factors	Epstein-Barr virus induced 3	Q14213
EDA	0.76	0.02	0.000539683	0.00691522	Matrisome-associated	Secreted Factors	ectodysplasin A	D6RA95:Q92838
EGF	-0.16	0.82	0.540478	0.802824	Matrisome-associated	Secreted Factors	epidermal growth factor (beta-urogastrone)	P01133
EGFL6	0.85	-3.37	0.0495726	0.179219	Matrisome-associated	Secreted Factors	EGF-like-domain, multiple 6	Q8IUX8
EGFL7	0.15	2.88	0.394904	0.650667	Matrisome-associated	Secreted Factors	EGF-like-domain, multiple 7	Q9UHF1:R4GMT3
EGFL8	0.74	1.77	0.00117886	0.0122715	Matrisome-associated	Secreted Factors	EGF-like-domain, multiple 8	Q5JP22:Q99944
EPGN	0.37	-3.99	0.422814	0.682938	Matrisome-associated	Secreted Factors	epithelial mitogen homolog (mouse)	A0PK19:H3BM13:Q6UW88
EPO	2.43	-2.24	1.05185e-06	8.3259e-05	Matrisome-associated	Secreted Factors	erythropoietin	P01588
EREG	1.37	2.38	0.000685075	0.008225	Matrisome-associated	Secreted Factors	epiregulin	O14944
FASLG	1.41	1.67	1.80124e-05	0.000609218	Matrisome-associated	Secreted Factors	Fas ligand (TNF superfamily, member 6)	P48023
FGF1	0.44	-1.77	0.210118	0.4443	Matrisome-associated	Secreted Factors	fibroblast growth factor 1 (acidic)	B5MCF4:C9JDC5:C9JUP6:P05230
FGF10	1.05	-4.2	0.0148936	0.0777692	Matrisome-associated	Secreted Factors	fibroblast growth factor 10	D6RG33:O15520
FGF11	-0.2	1.39	0.178983	0.397874	Matrisome-associated	Secreted Factors	fibroblast growth factor 11	I3L4N4:Q92914
FGF12	0.03	-3.15	0.926461	1	Matrisome-associated	Secreted Factors	fibroblast growth factor 12	C9JEN8:C9JIN3:C9JUK8:H7C1L8:P61328
FGF13	-0.35	2.57	0.277786	0.54335	Matrisome-associated	Secreted Factors	fibroblast growth factor 13	B1AJW0:B1AK17:B1B1H9:Q92913
FGF14	0.53	-3.97	0.214309	0.451532	Matrisome-associated	Secreted Factors	fibroblast growth factor 14	Q92915
FGF16	0.59	-4.46	0.156605	0.377184	Matrisome-associated	Secreted Factors	fibroblast growth factor 16	H0Y5L6:O43320
FGF17	0.74	-2.18	0.00472245	0.03325	Matrisome-associated	Secreted Factors	fibroblast growth factor 17	O60258
FGF18	0.23	-3.34	0.528671	0.791331	Matrisome-associated	Secreted Factors	fibroblast growth factor 18	O76093
FGF19	-0.08	-4.65	0.76263	0.985056	Matrisome-associated	Secreted Factors	fibroblast growth factor 19	O95750
FGF2	-0.26	-2.04	0.308901	0.575089	Matrisome-associated	Secreted Factors	fibroblast growth factor 2 (basic)	P09038
FGF20	0.25	-4.6	0.657291	0.907096	Matrisome-associated	Secreted Factors	fibroblast growth factor 20	H0YAT9:Q9NP95
FGF21	3.96	-2.06	3.09525e-08	8.24421e-06	Matrisome-associated	Secreted Factors	fibroblast growth factor 21	Q9NSA1
FGF22	0.26	-3.33	0.395575	0.651486	Matrisome-associated	Secreted Factors	fibroblast growth factor 22	K7ELB9:O60371:Q9HCT0
FGF23	0.5	-3.86	0.306556	0.572588	Matrisome-associated	Secreted Factors	fibroblast growth factor 23	Q9GZV9
FGF3	-0.54	-4.69	0.132078	0.344349	Matrisome-associated	Secreted Factors	fibroblast growth factor 3 (murine mammary tumor virus integration site (v-int-2) oncogene homolog)	P11487
FGF4	-0.04	-4.57	0.884651	1	Matrisome-associated	Secreted Factors	fibroblast growth factor 4	P08620
FGF5	-0.06	-4.5	0.944962	1	Matrisome-associated	Secreted Factors	fibroblast growth factor 5	H0Y9E2:P12034
FGF6	0.57	-4.64	0.0917494	0.274945	Matrisome-associated	Secreted Factors	fibroblast growth factor 6	H0YGZ9:P10767
FGF7	-0.21	-2.39	0.518869	0.781618	Matrisome-associated	Secreted Factors	fibroblast growth factor 7 (keratinocyte growth factor)	H0YNE7:P21781
FGF8	-0.66	-2.52	0.0317719	0.134954	Matrisome-associated	Secreted Factors	fibroblast growth factor 8 (androgen-induced)	P55075:R4GMQ3
FGF9	0.72	-1.78	0.052718	0.188094	Matrisome-associated	Secreted Factors	fibroblast growth factor 9 (glia-activating factor)	P31371
FGFBP1	0.43	-3.18	0.263645	0.522207	Matrisome-associated	Secreted Factors	fibroblast growth factor binding protein 1	Q14512
FGFBP2	1.62	5.25	5.55524e-07	5.30058e-05	Matrisome-associated	Secreted Factors	fibroblast growth factor binding protein 2	Q9BYJ0
FGFBP3	-0.09	-0.59	0.502415	0.762694	Matrisome-associated	Secreted Factors	fibroblast growth factor binding protein 3	Q8TAT2
FLG	0.68	-0.86	0.0361691	0.145759	Matrisome-associated	Secreted Factors	filaggrin	P20930
FLG2	0.52	-0.6	0.162172	0.387548	Matrisome-associated	Secreted Factors	filaggrin family member 2	Q5D862
FLT3LG	0.61	4.5	0.0062775	0.041476	Matrisome-associated	Secreted Factors	fms-related tyrosine kinase 3 ligand	M0QXI0:M0QYM9:M0R2K0:M0R3A6:P49771
FRZB	0.67	-2.14	0.0270084	0.118993	Matrisome-associated	Secreted Factors	frizzled-related protein	Q92765
FST	-0.45	-2.54	0.207984	0.440999	Matrisome-associated	Secreted Factors	follistatin	H0YA75:H0YAF9:P19883
FSTL1	-0.18	2.26	0.350802	0.597199	Matrisome-associated	Secreted Factors	follistatin-like 1	C9J5G4:H7C4W4:Q12841
FSTL3	-0.27	2.81	0.0985535	0.286018	Matrisome-associated	Secreted Factors	follistatin-like 3 (secreted glycoprotein)	K7EM71:K7ES54:O95633
GDF10	0.02	-3.61	0.952025	1	Matrisome-associated	Secreted Factors	growth differentiation factor 10	P55107
GDF11	0.21	2.3	0.0987095	0.286018	Matrisome-associated	Secreted Factors	growth differentiation factor 11	H0YI30:O95390
GDF15	0.07	1.28	0.831351	1	Matrisome-associated	Secreted Factors	growth differentiation factor 15	Q99988
GDF2	1.18	-3.95	0.0228974	0.10532	Matrisome-associated	Secreted Factors	growth differentiation factor 2	Q9UK05
GDF3	-0.5	-4.22	0.204702	0.435833	Matrisome-associated	Secreted Factors	growth differentiation factor 3	Q9NR23
GDF5	1.01	-4.06	0.0356717	0.144226	Matrisome-associated	Secreted Factors	growth differentiation factor 5	P43026
GDF6	0.9	-4.42	0.0247893	0.111613	Matrisome-associated	Secreted Factors	growth differentiation factor 6	Q6KF10
GDF7	-0.56	-0.58	0.0165932	0.0840512	Matrisome-associated	Secreted Factors	growth differentiation factor 7	Q7Z4P5
GDF9	-0.63	-2.45	0.00646457	0.0424476	Matrisome-associated	Secreted Factors	growth differentiation factor 9	O60383
GDNF	0.09	-3.83	0.863065	1	Matrisome-associated	Secreted Factors	glial cell derived neurotrophic factor	P39905
GH1	-0.13	0.75	0.829073	1	Matrisome-associated	Secreted Factors	growth hormone 1	B1A4G9:P01241
GH2	0.3	-4.56	0.473116	0.734404	Matrisome-associated	Secreted Factors	growth hormone 2	P01242
HBEGF	1.71	3.69	3.19329e-05	0.000913297	Matrisome-associated	Secreted Factors	heparin-binding EGF-like growth factor	Q99075
HCFC1	0.51	5.28	6.92945e-05	0.00159083	Matrisome-associated	Secreted Factors	host cell factor C1 (VP16-accessory protein)	A6NEM2:H7C1C4:P51610
HCFC2	0.12	2.09	0.301256	0.5652	Matrisome-associated	Secreted Factors	host cell factor C2	C0H5X3:F8VU09:Q9Y5Z7
HGF	0.06	3.75	0.806008	1	Matrisome-associated	Secreted Factors	hepatocyte growth factor (hepapoietin A; scatter factor)	C9JDP4:C9JJ35:C9JS80:C9WSJ3:P14210
HGFAC	1.49	-3.16	0.000641151	0.00784183	Matrisome-associated	Secreted Factors	HGF activator	D6RAR4:Q04756
HHIP	-2.53	-2.27	3.22005e-07	3.64118e-05	Matrisome-associated	Secreted Factors	hedgehog interacting protein	Q96QV1
HRNR	0.66	-3.74	0.0795142	0.248275	Matrisome-associated	Secreted Factors	hornerin	Q86YZ3
IFNA1	-0.11	-4.72	0.691142	0.92054	Matrisome-associated	Secreted Factors	interferon, alpha 1	P01562
IFNA10	0.51	-4.69	0.193994	0.418794	Matrisome-associated	Secreted Factors	interferon, alpha 10	P01566
IFNA13	0	-4.73	1	1	Matrisome-associated	Secreted Factors	interferon, alpha 13	E9PB07:P01562
IFNA14	0	-4.73	1	1	Matrisome-associated	Secreted Factors	interferon, alpha 14	P01570
IFNA16	0.1	-4.73	0.342881	0.586765	Matrisome-associated	Secreted Factors	interferon, alpha 16	P05015
IFNA17	-0.02	-4.7	0.91212	1	Matrisome-associated	Secreted Factors	interferon, alpha 17	P01571
IFNA2	0.94	-4.68	0.00270511	0.0224461	Matrisome-associated	Secreted Factors	interferon, alpha 2	P01563
IFNA21	0.31	-4.54	0.406023	0.663463	Matrisome-associated	Secreted Factors	interferon, alpha 21	P01568
IFNA4	0.4	-4.71	0.0578299	0.196838	Matrisome-associated	Secreted Factors	interferon, alpha 4	P05014
IFNA5	-0.62	-4.5	0.100332	0.286018	Matrisome-associated	Secreted Factors	interferon, alpha 5	P01569
IFNA6	0.07	-4.7	0.882099	1	Matrisome-associated	Secreted Factors	interferon, alpha 6	P05013
IFNA7	-0.08	-4.69	0.997501	1	Matrisome-associated	Secreted Factors	interferon, alpha 7	P01567
IFNA8	0.81	-4.69	0.012091	0.0670926	Matrisome-associated	Secreted Factors	interferon, alpha 8	P32881
IFNB1	0.42	-4.55	0.242992	0.493875	Matrisome-associated	Secreted Factors	interferon, beta 1, fibroblast	P01574
IFNE	0.47	-4.6	0.18918	0.412665	Matrisome-associated	Secreted Factors	interferon, epsilon	Q86WN2
IFNG	2.54	2.61	9.74515e-05	0.00204134	Matrisome-associated	Secreted Factors	interferon, gamma	P01579
IFNK	-0.92	-3.76	0.0173758	0.0868096	Matrisome-associated	Secreted Factors	interferon, kappa	Q9P0W0
IFNW1	-0.24	-4.4	0.549576	0.811982	Matrisome-associated	Secreted Factors	interferon, omega 1	P05000
IGF1	0.72	-2.38	0.0983623	0.286018	Matrisome-associated	Secreted Factors	insulin-like growth factor 1 (somatomedin C)	P05019:Q13429
IGF2	2.92	2.87	8.59777e-08	1.5487e-05	Matrisome-associated	Secreted Factors	insulin-like growth factor 2 (somatomedin A)	P01344
IHH	-0.11	-3.33	0.72196	0.947707	Matrisome-associated	Secreted Factors	Indian hedgehog homolog (Drosophila)	Q14623
IL10	0.79	-0.48	0.00157408	0.0151947	Matrisome-associated	Secreted Factors	interleukin 10	P22301
IL11	0.42	-3.68	0.269696	0.531393	Matrisome-associated	Secreted Factors	interleukin 11	K7ESD5:P20809
IL12A	0.34	-2.6	0.253675	0.51095	Matrisome-associated	Secreted Factors	interleukin 12A (natural killer cell stimulatory factor 1, cytotoxic lymphocyte maturation factor 1, p35)	E7ENE1:E9PGR3:P29459
IL12B	0.85	-3.49	0.01915	0.0931317	Matrisome-associated	Secreted Factors	interleukin 12B (natural killer cell stimulatory factor 2, cytotoxic lymphocyte maturation factor 2, p40)	P29460
IL13	0.78	-3.44	0.086339	0.263037	Matrisome-associated	Secreted Factors	interleukin 13	P35225
IL15	0.05	1.54	0.730209	0.955232	Matrisome-associated	Secreted Factors	interleukin 15	P40933
IL16	-0.44	7.37	0.000246733	0.00396749	Matrisome-associated	Secreted Factors	interleukin 16 (lymphocyte chemoattractant factor)	H0YKB7:H0YLB1:H0YLH9:H0YLL1:H3BN12:H3BT15:H3BVH5:Q14005
IL17A	0.25	-4.13	0.587292	0.844449	Matrisome-associated	Secreted Factors	interleukin 17A	Q16552
IL17B	-0.04	-3.37	0.886777	1	Matrisome-associated	Secreted Factors	interleukin 17B	Q9UHF5
IL17C	1.12	-2.17	0.000126343	0.00246459	Matrisome-associated	Secreted Factors	interleukin 17C	Q9P0M4
IL17D	1.24	-1.93	0.000223925	0.00370822	Matrisome-associated	Secreted Factors	interleukin 17D	Q8TAD2
IL17F	-0.61	-4.58	0.0672719	0.218284	Matrisome-associated	Secreted Factors	interleukin 17F	Q96PD4
IL18	-0.2	3.08	0.122781	0.330292	Matrisome-associated	Secreted Factors	interleukin 18 (interferon-gamma-inducing factor)	Q14116
IL19	0.34	-3.65	0.375651	0.626197	Matrisome-associated	Secreted Factors	interleukin 19	Q9UHD0
IL1A	-0.31	-3.73	0.383271	0.635713	Matrisome-associated	Secreted Factors	interleukin 1, alpha	P01583
IL1B	-0.8	5.38	0.000202058	0.00344842	Matrisome-associated	Secreted Factors	interleukin 1, beta	C9JSC2:C9JVK0:C9JWV2:P01584
IL1F10	-0.05	-4.6	0.744065	0.967659	Matrisome-associated	Secreted Factors	interleukin 1 family, member 10 (theta)	H7BXV3:Q8WWZ1
IL1RN	-0.84	7.38	1.45011e-05	0.000526122	Matrisome-associated	Secreted Factors	interleukin 1 receptor antagonist	P18510
IL2	2.19	-4.15	4.83174e-06	0.000246634	Matrisome-associated	Secreted Factors	interleukin 2	P60568
IL20	-0.81	-4.31	0.0427482	0.164475	Matrisome-associated	Secreted Factors	interleukin 20	Q9NYY1
IL22	0.3	-4.21	0.472635	0.734166	Matrisome-associated	Secreted Factors	interleukin 22	Q9GZX6
IL23A	-0.26	-0.21	0.178979	0.397874	Matrisome-associated	Secreted Factors	interleukin 23, alpha subunit p19	Q9NPF7
IL24	0.28	3.57	0.0769593	0.24226	Matrisome-associated	Secreted Factors	interleukin 24	E7ER64:E7ETP6:Q13007
IL25	-0.86	-4.54	0.0123516	0.0681215	Matrisome-associated	Secreted Factors	interleukin 25	Q9H293
IL26	1.12	-4.04	0.00839716	0.0512289	Matrisome-associated	Secreted Factors	interleukin 26	Q9NPH9
IL3	0.29	-4.66	0.307007	0.572588	Matrisome-associated	Secreted Factors	interleukin 3 (colony-stimulating factor, multiple)	P08700
IL34	0.4	-2.29	0.216481	0.455035	Matrisome-associated	Secreted Factors	interleukin 34	H3BPB7:J3QQT3:Q6ZMJ4
IL4	1.55	-2.94	0.0010305	0.0111106	Matrisome-associated	Secreted Factors	interleukin 4	P05112
IL5	0.24	-4.61	0.557888	0.819483	Matrisome-associated	Secreted Factors	interleukin 5 (colony-stimulating factor, eosinophil)	C9JQP9:P05113
IL6	-0.84	-1.54	0.0265163	0.117257	Matrisome-associated	Secreted Factors	interleukin 6 (interferon, beta 2)	B4DNQ5:B4DNV3:B5MC14:B5MC21:B5MCZ3:C9J5B0:P05231
IL7	0.55	-2.27	0.0269305	0.118724	Matrisome-associated	Secreted Factors	interleukin 7	P13232:Q5FBY3:Q5FBY6
IL9	-0.8	-4.56	0.0224299	0.103716	Matrisome-associated	Secreted Factors	interleukin 9	P15248
INHA	1.62	-3.25	2.66062e-05	0.000803909	Matrisome-associated	Secreted Factors	inhibin, alpha	P05111
INHBA	0.99	1.05	0.0150916	0.0785469	Matrisome-associated	Secreted Factors	inhibin, beta A	P08476
INHBB	-0.97	2.01	0.0104084	0.0605463	Matrisome-associated	Secreted Factors	inhibin, beta B	P09529
INHBC	0.74	-3.3	0.0334392	0.138845	Matrisome-associated	Secreted Factors	inhibin, beta C	P55103
INHBE	-0.02	-1.41	0.938414	1	Matrisome-associated	Secreted Factors	inhibin, beta E	F8VNP4:P58166
INS	-0.32	-3.03	0.499246	0.759114	Matrisome-associated	Secreted Factors	insulin	A6XGL2:C9JNR5:P01308
INS-IGF2	2.7	-4.12	2.71233e-07	3.24325e-05	Matrisome-associated	Secreted Factors	INS-IGF2 readthrough transcript	F8WCM5
INSL3	-0.74	2.83	0.000954717	0.0105641	Matrisome-associated	Secreted Factors	insulin-like 3 (Leydig cell)	M0QXQ3:P51460
INSL5	-0.59	-4.59	0.0619216	0.206757	Matrisome-associated	Secreted Factors	insulin-like 5	Q9Y5Q6
INSL6	-0.3	-3.86	0.407692	0.66488	Matrisome-associated	Secreted Factors	insulin-like 6	Q9Y581
ISM1	0.54	-1.53	0.0589541	0.199016	Matrisome-associated	Secreted Factors	isthmin 1 homolog (zebrafish)	B1AKI9
ISM2	-0.87	-2.89	0.0146714	0.076944	Matrisome-associated	Secreted Factors	isthmin 2 homolog (zebrafish)	G3V2Q2:G3XAI3:H7C4M8:H7C5B3:Q6H9L7
KITLG	-0.37	-2.27	0.196829	0.423256	Matrisome-associated	Secreted Factors	KIT ligand	P21583:S4R384:S4R442
LEFTY1	-0.32	-1.14	0.156884	0.377726	Matrisome-associated	Secreted Factors	left-right determination factor 1	O75610
LEFTY2	-0.9	-3.15	0.00637007	0.0419649	Matrisome-associated	Secreted Factors	left-right determination factor 2	O00292
LEP	2.46	2.08	4.48687e-06	0.000234352	Matrisome-associated	Secreted Factors	leptin	P41159
LIF	2.36	4.07	0.000354623	0.00513655	Matrisome-associated	Secreted Factors	leukemia inhibitory factor (cholinergic differentiation factor)	P15018
LTA	0.17	1.99	0.264731	0.524017	Matrisome-associated	Secreted Factors	lymphotoxin alpha (TNF superfamily, member 1)	P01374
LTB	-0.51	6.8	0.000725503	0.00858023	Matrisome-associated	Secreted Factors	lymphotoxin beta (TNF superfamily, member 3)	Q06643
MDK	0.25	0.68	0.105691	0.296695	Matrisome-associated	Secreted Factors	midkine (neurite growth-promoting factor 2)	C9JHA4:E9PLM6:E9PPJ5:P21741
MEGF10	-0.54	-3.72	0.185111	0.406694	Matrisome-associated	Secreted Factors	multiple EGF-like-domains 10	Q96KG7
MEGF11	-0.69	-1.31	0.000288124	0.00443754	Matrisome-associated	Secreted Factors	multiple EGF-like-domains 11	A6BM72:C9JYE7:H3BR81
MEGF6	0.2	4.75	0.154047	0.372689	Matrisome-associated	Secreted Factors	multiple EGF-like-domains 6	H7C557:H7C5N9:O75095
MEGF8	0.23	2.96	0.0256823	0.114415	Matrisome-associated	Secreted Factors	multiple EGF-like-domains 8	F5GZG7:M0QZL2:M0R0Q0:Q7Z7M0
MEGF9	-0.62	7.81	0.00205769	0.0184909	Matrisome-associated	Secreted Factors	multiple EGF-like-domains 9	C9J1K8:Q9H1U4
MST1	0.28	2.54	0.0115541	0.0653526	Matrisome-associated	Secreted Factors	macrophage stimulating 1 (hepatocyte growth factor-like)	F5H6L8:G3XAK1:H7C0F8:P26927
MSTN	0.03	-4.19	0.938703	1	Matrisome-associated	Secreted Factors	myostatin	O14793
NGF	-0.15	-3.55	0.727791	0.953067	Matrisome-associated	Secreted Factors	nerve growth factor (beta polypeptide)	P01138
NODAL	-0.15	-2.18	0.581647	0.83878	Matrisome-associated	Secreted Factors	nodal homolog (mouse)	H7C0E4:Q96S42
NRG1	-0.24	1.97	0.34564	0.590191	Matrisome-associated	Secreted Factors	neuregulin 1	B7Z1E3:E5RHP6:E5RHQ1:E5RIG8:E7EX30:F8W9E3:H0YBA3:H0YCP0:H0YDC2:H7BXY2:Q02297
NRG2	-0.58	-3.15	0.0855652	0.262119	Matrisome-associated	Secreted Factors	neuregulin 2	F5GZS7:F5H0N2:O14511
NRG3	-0.13	-4.11	0.759413	0.982436	Matrisome-associated	Secreted Factors	neuregulin 3	D9ZHQ3:D9ZHQ6:D9ZHQ7:D9ZHQ8:P56975:R4GNI6
NRG4	0.07	-2.28	0.771229	0.992877	Matrisome-associated	Secreted Factors	neuregulin 4	E9PJI7:F8W729:H3BP63:Q0P6N6:Q7Z663:Q8WWG1
NRTN	0.19	-2.48	0.583729	0.84078	Matrisome-associated	Secreted Factors	neurturin	Q99748
NTF3	0.61	-3.97	0.171683	0.397874	Matrisome-associated	Secreted Factors	neurotrophin 3	P20783
NTF4	0.99	-3.9	0.015998	0.0819514	Matrisome-associated	Secreted Factors	neurotrophin 4	E7EP46:M0QZQ0:M0R0X2:P34130
OSM	1.49	6.45	5.41664e-08	1.15865e-05	Matrisome-associated	Secreted Factors	oncostatin M	B5MC70:B5MCX1:P13725
PDGFA	-0.08	-0.46	0.640152	0.889804	Matrisome-associated	Secreted Factors	platelet-derived growth factor alpha polypeptide	H7BYW6:P04085
PDGFB	0.26	0.31	0.0818862	0.253722	Matrisome-associated	Secreted Factors	platelet-derived growth factor beta polypeptide (simian sarcoma viral (v-sis) oncogene homolog)	A9UJN9:A9UJP0:P01127
PDGFC	-0.64	2.52	0.0372438	0.148986	Matrisome-associated	Secreted Factors	platelet derived growth factor C	B4E3A5:H0Y9N2:J3KN71:Q9NRA1
PDGFD	1.2	2.2	5.8571e-06	0.000279668	Matrisome-associated	Secreted Factors	platelet derived growth factor D	H0YD37:Q9GZP0
PF4	-0.06	5.89	0.811865	1	Matrisome-associated	Secreted Factors	platelet factor 4	P02776
PF4V1	-0.04	1.06	0.89825	1	Matrisome-associated	Secreted Factors	platelet factor 4 variant 1	P10720
PGF	0.47	0.16	0.205902	0.437693	Matrisome-associated	Secreted Factors	placental growth factor	G3XA84:P49763
PIK3IP1	0.03	6.85	0.762944	0.985371	Matrisome-associated	Secreted Factors	phosphoinositide-3-kinase interacting protein 1	C9JMK5:Q96FE7
PPBP	-0.6	6.22	0.0211059	0.0992013	Matrisome-associated	Secreted Factors	pro-platelet basic protein (chemokine (C-X-C motif) ligand 7)	P02775
PRL	-0.39	1.59	0.336254	0.586765	Matrisome-associated	Secreted Factors	prolactin	P01236
PSPN	-0.34	0.44	0.0101461	0.0593663	Matrisome-associated	Secreted Factors	persephin	M0QYK2:O60542
PTN	0.36	-2.55	0.281297	0.545378	Matrisome-associated	Secreted Factors	pleiotrophin	C9JR52:P21246
RPTN	0.65	-4.15	0.139279	0.35775	Matrisome-associated	Secreted Factors	repetin	Q6XPR3
S100A1	0	-0.82	0.978472	1	Matrisome-associated	Secreted Factors	S100 calcium binding protein A1	P23297:Q5T7Y4:Q5T7Y5:Q5T7Y6
S100A10	0.09	7.17	0.472231	0.73372	Matrisome-associated	Secreted Factors	S100 calcium binding protein A10	P60903
S100A11	-0.61	10.93	0.0046967	0.0331268	Matrisome-associated	Secreted Factors	S100 calcium binding protein A11	P31949
S100A12	-0.26	10.23	0.385875	0.639028	Matrisome-associated	Secreted Factors	S100 calcium binding protein A12	P80511
S100A13	0.31	1.93	0.0214672	0.100413	Matrisome-associated	Secreted Factors	S100 calcium binding protein A13	Q99584
S100A14	-0.39	-1.14	0.214009	0.451035	Matrisome-associated	Secreted Factors	S100 calcium binding protein A14	Q9HCY8
S100A16	1.6	1.34	5.37208e-05	0.00133544	Matrisome-associated	Secreted Factors	S100 calcium binding protein A16	Q96FQ6
S100A2	-0.04	-1.75	0.882938	1	Matrisome-associated	Secreted Factors	S100 calcium binding protein A2	P29034:Q5RHS7:R4GN49
S100A3	-0.12	-2.42	0.611624	0.868779	Matrisome-associated	Secreted Factors	S100 calcium binding protein A3	P33764
S100A4	-0.72	9.62	3.76302e-05	0.0010382	Matrisome-associated	Secreted Factors	S100 calcium binding protein A4	P26447
S100A5	-0.2	-1.29	0.26506	0.524429	Matrisome-associated	Secreted Factors	S100 calcium binding protein A5	P33763:Q52LE7
S100A6	-0.6	9.76	0.00125009	0.0128531	Matrisome-associated	Secreted Factors	S100 calcium binding protein A6	P06703:R4GN98
S100A7	-0.2	-3.09	0.531715	0.793717	Matrisome-associated	Secreted Factors	S100 calcium binding protein A7	P31151
S100A7A	0.38	-3.66	0.331019	0.586765	Matrisome-associated	Secreted Factors	S100 calcium binding protein A7A	Q86SG5
S100A7L2	-0.26	-4.6	0.384864	0.637826	Matrisome-associated	Secreted Factors	S100 calcium binding protein A7-like 2	Q5SY68
S100A8	-0.41	11.68	0.147605	0.372689	Matrisome-associated	Secreted Factors	S100 calcium binding protein A8	P05109
S100A9	-0.57	13.93	0.0141792	0.0747957	Matrisome-associated	Secreted Factors	S100 calcium binding protein A9	P06702
S100B	0.96	2.08	0.00135319	0.0136435	Matrisome-associated	Secreted Factors	S100 calcium binding protein B	A8MRB1:P04271
S100G	0.21	-4.72	0.179801	0.397874	Matrisome-associated	Secreted Factors	S100 calcium binding protein G	P29377
S100P	-0.23	8.05	0.32658	0.586765	Matrisome-associated	Secreted Factors	S100 calcium binding protein P	P25815
S100Z	-0.2	1.14	0.156895	0.377736	Matrisome-associated	Secreted Factors	S100 calcium binding protein Z	Q8WXG8
SCUBE1	0.08	-1.5	0.72198	0.94771	Matrisome-associated	Secreted Factors	signal peptide, CUB domain, EGF-like 1	B1AH90:H0Y4Y9:Q8IWY4
SCUBE2	-0.32	-2	0.090189	0.271632	Matrisome-associated	Secreted Factors	signal peptide, CUB domain, EGF-like 2	E7EQD6:H0YD28:H0YDN3:H0YEB3:H0YEI5:Q9NQ36
SCUBE3	-0.06	-1.57	0.744779	0.968409	Matrisome-associated	Secreted Factors	signal peptide, CUB domain, EGF-like 3	Q8IX30
SFRP1	0.53	-0.6	0.0360287	0.145331	Matrisome-associated	Secreted Factors	secreted frizzled-related protein 1	Q6ZSL4:Q8N474
SFRP2	0.56	1.77	0.0584683	0.19815	Matrisome-associated	Secreted Factors	secreted frizzled-related protein 2	Q96HF1
SFRP4	-0.75	-1.88	0.0116412	0.0657589	Matrisome-associated	Secreted Factors	secreted frizzled-related protein 4	C9JMJ2:Q6FHJ7
SFRP5	-0.37	-1.36	0.170957	0.397874	Matrisome-associated	Secreted Factors	secreted frizzled-related protein 5	Q5T4F7
SHH	0.67	-3.81	0.110773	0.30778	Matrisome-associated	Secreted Factors	sonic hedgehog homolog (Drosophila)	C9JC48:F8WB84:F8WEH4:Q15465
TCHH	-0.46	-2.76	0.140939	0.361085	Matrisome-associated	Secreted Factors	trichohyalin	Q07283
TCHHL1	1.07	-4.41	0.0127921	0.0700085	Matrisome-associated	Secreted Factors	trichohyalin-like 1	Q5QJ38
TDGF1	1.37	-3.7	0.00888458	0.0534539	Matrisome-associated	Secreted Factors	teratocarcinoma-derived growth factor 1	F5H1T8:P13385
TGFA	-0.68	4.93	0.00247847	0.0211732	Matrisome-associated	Secreted Factors	transforming growth factor, alpha	E7EPT6:F8VNR3:F8WA74:H0Y6S5:P01135
TGFB1	0.1	8.91	0.318758	0.586765	Matrisome-associated	Secreted Factors	transforming growth factor, beta 1	M0R2S0:P01137
TGFB2	0.03	-3.35	0.939062	1	Matrisome-associated	Secreted Factors	transforming growth factor, beta 2	P61812
TGFB3	0.35	0.63	0.0315898	0.134363	Matrisome-associated	Secreted Factors	transforming growth factor, beta 3	P10600:Q8WV88
THPO	3.29	-2.9	2.21832e-07	2.82297e-05	Matrisome-associated	Secreted Factors	thrombopoietin	F8W6L1:P40225
TNF	0.73	2.44	0.00161054	0.0154643	Matrisome-associated	Secreted Factors	tumor necrosis factor (TNF superfamily, member 2)	P01375
TNFSF10	-1.07	7.09	0.000182557	0.00319477	Matrisome-associated	Secreted Factors	tumor necrosis factor (ligand) superfamily, member 10	H7C246:P50591
TNFSF11	0.86	-3.31	0.0280229	0.122623	Matrisome-associated	Secreted Factors	tumor necrosis factor (ligand) superfamily, member 11	O14788
TNFSF12	-0.08	4.63	0.370816	0.62114	Matrisome-associated	Secreted Factors	tumor necrosis factor (ligand) superfamily, member 12	C0H5Y4:O43508
TNFSF13	-0.5	6.04	0.000176176	0.00311453	Matrisome-associated	Secreted Factors	tumor necrosis factor (ligand) superfamily, member 13	C9JF68:C9JFN2:K7EJ28:O75888
TNFSF13B	-0.13	6.46	0.485357	0.748466	Matrisome-associated	Secreted Factors	tumor necrosis factor (ligand) superfamily, member 13b	Q9Y275
TNFSF14	-0.84	6.48	0.00036012	0.0052041	Matrisome-associated	Secreted Factors	tumor necrosis factor (ligand) superfamily, member 14	O43557
TNFSF15	0.51	-1	0.142175	0.363622	Matrisome-associated	Secreted Factors	tumor necrosis factor (ligand) superfamily, member 15	O95150:X6R8I9
TNFSF18	0.12	-4.1	0.766203	0.988535	Matrisome-associated	Secreted Factors	tumor necrosis factor (ligand) superfamily, member 18	Q9UNG2
TNFSF4	-0.38	1.4	0.0219458	0.102179	Matrisome-associated	Secreted Factors	tumor necrosis factor (ligand) superfamily, member 4	P23510:Q8IV74
TNFSF8	-0.22	3.77	0.12682	0.338035	Matrisome-associated	Secreted Factors	tumor necrosis factor (ligand) superfamily, member 8	P32971
TNFSF9	2.19	1.91	1.70808e-05	0.000586761	Matrisome-associated	Secreted Factors	tumor necrosis factor (ligand) superfamily, member 9	P41273
TPO	0.05	-0.86	0.881734	1	Matrisome-associated	Secreted Factors	thyroid peroxidase	C9J511:C9JFW0:E9PFM6:H0Y6H4:H7BZH8:H7C1F5:H7C5B6:P07202
VEGFA	1.76	6.16	6.07776e-06	0.000287275	Matrisome-associated	Secreted Factors	vascular endothelial growth factor A	A2A2V4:H0YBI8:H0YBZ0:H3BLW8:J3KPA4:P15692
VEGFB	0.66	4.02	4.08783e-05	0.00109764	Matrisome-associated	Secreted Factors	vascular endothelial growth factor B	H0YGB6:P49765
VEGFC	0.03	-1.61	0.8801	1	Matrisome-associated	Secreted Factors	vascular endothelial growth factor C	P49767
VWC2	0.2	-4.18	0.635974	0.885922	Matrisome-associated	Secreted Factors	von Willebrand factor C domain containing 2	Q2TAL6
VWC2L	-0.66	-4.51	0.0752878	0.238255	Matrisome-associated	Secreted Factors	von Willebrand factor C domain-containing protein 2-like	B2RUY7:B7ZW27
WFIKKN1	-0.42	0.2	0.0521038	0.186345	Matrisome-associated	Secreted Factors	WAP, follistatin/kazal, immunoglobulin, kunitz and netrin domain containing 1	Q96NZ8
WFIKKN2	-0.89	-2.84	0.00536831	0.0366807	Matrisome-associated	Secreted Factors	WAP, follistatin/kazal, immunoglobulin, kunitz and netrin domain containing 2	C9J6G4:Q8TEU8
WIF1	-0.4	-3.19	0.321945	0.586765	Matrisome-associated	Secreted Factors	WNT inhibitory factor 1	F5H8A3:H0YFK7:Q9Y5W5
WNT1	0.78	-1.24	0.000898783	0.0100922	Matrisome-associated	Secreted Factors	wingless-type MMTV integration site family, member 1	P04628
WNT10A	0.27	-0.18	0.284009	0.545378	Matrisome-associated	Secreted Factors	wingless-type MMTV integration site family, member 10A	H7BZB8:Q9GZT5
WNT10B	0.93	2	5.45355e-05	0.00134839	Matrisome-associated	Secreted Factors	wingless-type MMTV integration site family, member 10B	B5MCC8:C9J3H3:C9JCI2:O00744:Q4VAJ4
WNT11	0.15	-0.36	0.382767	0.635246	Matrisome-associated	Secreted Factors	wingless-type MMTV integration site family, member 11	O96014
WNT16	0.66	-1.55	0.0245163	0.111033	Matrisome-associated	Secreted Factors	wingless-type MMTV integration site family, member 16	E9PH60:Q9UBV4
WNT2	0.82	-3.27	0.0998581	0.286018	Matrisome-associated	Secreted Factors	wingless-type MMTV integration site family member 2	C9JUI2:F8WDR1:P09544
WNT2B	-0.44	0.04	0.0019217	0.0175895	Matrisome-associated	Secreted Factors	wingless-type MMTV integration site family, member 2B	Q5TEH8:Q93097
WNT3	0.56	-2.38	0.0223946	0.103584	Matrisome-associated	Secreted Factors	wingless-type MMTV integration site family, member 3	P56703
WNT3A	0.29	-3.89	0.407002	0.664735	Matrisome-associated	Secreted Factors	wingless-type MMTV integration site family, member 3A	P56704
WNT4	-0.68	-0.33	0.00189246	0.0174041	Matrisome-associated	Secreted Factors	wingless-type MMTV integration site family, member 4	B1AJZ6:H0Y663:P56705
WNT5A	-0.72	-2.68	0.0186861	0.0913819	Matrisome-associated	Secreted Factors	wingless-type MMTV integration site family, member 5A	C9J8I8:P41221
WNT5B	-0.48	0.29	0.0433244	0.164475	Matrisome-associated	Secreted Factors	wingless-type MMTV integration site family, member 5B	F5GYM2:F5H034:F5H364:F5H7Q6:Q9H1J7
WNT6	-0.26	-1.76	0.25594	0.514351	Matrisome-associated	Secreted Factors	wingless-type MMTV integration site family, member 6	Q9Y6F9
WNT7A	0.35	-0.11	0.266395	0.526513	Matrisome-associated	Secreted Factors	wingless-type MMTV integration site family, member 7A	O00755
WNT7B	0.01	-3.8	0.993213	1	Matrisome-associated	Secreted Factors	wingless-type MMTV integration site family, member 7B	A8K0G1:B8A595:B8A597:B8A598:P56706
WNT8A	0.38	-4.55	0.342391	0.586765	Matrisome-associated	Secreted Factors	wingless-type MMTV integration site family, member 8A	D6RF47:D6RF94:Q9H1J5
WNT8B	-0.65	-3.16	0.0327758	0.137668	Matrisome-associated	Secreted Factors	wingless-type MMTV integration site family, member 8B	Q93098
WNT9A	-0.09	-2.45	0.776049	0.997232	Matrisome-associated	Secreted Factors	wingless-type MMTV integration site family, member 9A	O14904
WNT9B	-0.71	-4.37	0.0585384	0.19815	Matrisome-associated	Secreted Factors	wingless-type MMTV integration site family, member 9B	E7EPC3:I3L0L8:O14905
XCL1	1.72	1.75	0.000210881	0.00354624	Matrisome-associated	Secreted Factors	chemokine (C motif) ligand 1	P47992
XCL2	1.62	2.45	0.000405695	0.00565758	Matrisome-associated	Secreted Factors	chemokine (C motif) ligand 2	Q9UBD3
ZFP91	0.03	5.28	0.678796	0.920308	Matrisome-associated	Secreted Factors	zinc finger protein 91 homolog (mouse)	Q96JP5

## Sheet: Male_blood_age
Gene Symbol	logFC_20-39yo/60-79yo	edgeR_logCPM	QLF_pvalue	QLF_FDR	Division	Category	Gene Name	UniProt_IDs
COL10A1	-0.74	-2.26	0.00220582	0.00946964	Core matrisome	Collagens	collagen, type X, alpha 1	Q03692:Q5QPC7:Q5QPC8
COL11A1	-0.23	-3.9	0.423261	0.624961	Core matrisome	Collagens	collagen, type XI, alpha 1	C9JMN2:H7C381:P12107
COL11A2	-0.26	0.36	0.00223569	0.00957958	Core matrisome	Collagens	collagen, type XI, alpha 2	A2AAS7:H0Y3B3:H0Y3B5:H0Y3M9:H0YHM5:H0YHM9:H0YIS1:P13942:Q4VXY6
COL12A1	-0.04	-0.65	0.842402	1	Core matrisome	Collagens	collagen, type XII, alpha 1	D6RGG3:H0Y4P7:H0Y5N9:H0Y991:Q99715
COL13A1	0.57	-0.72	0.0168818	0.0543824	Core matrisome	Collagens	collagen, type XIII, alpha 1	E7ES46:E7ES47:E7ES49:E7ES50:E7ES51:E7ES55:E7ES56:E7EX21:E9PEG9:G5E987:H7BYT9:H7BZB6:Q5TAT6
COL14A1	-0.09	-0.88	0.600263	0.808038	Core matrisome	Collagens	collagen, type XIV, alpha 1	H0YBB2:J3QT75:J3QT83:Q05707:Q4G0W3
COL15A1	0.27	-0.84	0.0498254	0.131169	Core matrisome	Collagens	collagen, type XV, alpha 1	P39059
COL16A1	0.03	-0.76	0.846418	1	Core matrisome	Collagens	collagen, type XVI, alpha 1	A6NCT7:A6NDR9:H7BY97:H7BZL8:H7C3F0:Q07092
COL17A1	-0.28	2.81	0.100659	0.227776	Core matrisome	Collagens	collagen, type XVII, alpha 1	A2A2Y8:H0Y420:Q9UMD9
COL18A1	-0.68	6.46	2.05784e-07	2.5685e-06	Core matrisome	Collagens	collagen, type XVIII, alpha 1	H7BXV5:H7C457:P39060
COL19A1	0.39	-0.7	0.0649545	0.161371	Core matrisome	Collagens	collagen, type XIX, alpha 1	Q14993:Q5JVU1
COL1A1	0.34	2	0.0360208	0.101483	Core matrisome	Collagens	collagen, type I, alpha 1	I3L3H7:P02452
COL1A2	-0.03	1.56	0.853483	1	Core matrisome	Collagens	collagen, type I, alpha 2	P08123
COL20A1	-0.47	-3.6	0.0333744	0.0954865	Core matrisome	Collagens	collagen, type XX, alpha 1	B7ZBI4:B7ZBI5:Q9P218
COL21A1	-0.15	-3.35	0.534906	0.743053	Core matrisome	Collagens	collagen, type XXI, alpha 1	A6PVD9:F5GZK2:H0Y4C9:H0YDH6:Q96P44
COL22A1	-0.34	-3.23	0.235109	0.421753	Core matrisome	Collagens	collagen, type XXII, alpha 1	H0YAX7:Q8NFW1
COL23A1	0.33	0.19	0.0229396	0.0699091	Core matrisome	Collagens	collagen, type XXIII, alpha 1	Q86Y22
COL24A1	-0.51	-1.54	0.00146257	0.00664158	Core matrisome	Collagens	collagen, type XXIV, alpha 1	E9PNK8:F8WDM8:H0YCZ7:Q17RW2
COL25A1	0.02	-3.9	0.948145	1	Core matrisome	Collagens	collagen, type XXV, alpha 1	A8MWQ5:D6R8Y2:E9PNV9:H0YAE1:Q9BXS0
COL26A1	1.2	-2.88	3.59699e-05	0.000250652	Core matrisome	Collagens	EMI domain containing 2	C9JPW4:Q96A83
COL27A1	-0.51	-0.35	3.8668e-06	3.44779e-05	Core matrisome	Collagens	collagen, type XXVII, alpha 1	H0YD40:Q5T1U7:Q8IZC6
COL28A1	-0.5	-2.78	0.00769461	0.027874	Core matrisome	Collagens	collagen, type XXVIII, alpha 1	H7BZU0:H7C3P2:Q2UY09
COL2A1	0.83	-3.31	0.00182732	0.00804127	Core matrisome	Collagens	collagen, type II, alpha 1	P02458
COL3A1	0.08	1.24	0.66042	0.856244	Core matrisome	Collagens	collagen, type III, alpha 1	E7ENY8:H7C435:P02461
COL4A1	-0.25	0.44	0.0772218	0.186117	Core matrisome	Collagens	collagen, type IV, alpha 1	F5H5K0:P02462
COL4A2	-0.01	0.86	0.921663	1	Core matrisome	Collagens	collagen, type IV, alpha 2	A2A352:P08572
COL4A3	0.22	-0.5	0.202701	0.37398	Core matrisome	Collagens	collagen, type IV, alpha 3 (Goodpasture antigen)	H7BXM4:Q01955
COL4A4	-0.13	-0.26	0.285055	0.48677	Core matrisome	Collagens	collagen, type IV, alpha 4	J3KNM7:P53420
COL4A5	-0.02	-2.09	0.921015	1	Core matrisome	Collagens	collagen, type IV, alpha 5	H0Y998:H0Y9H0:H0Y9R8:P29400
COL4A6	-0.24	-2.63	0.262006	0.458357	Core matrisome	Collagens	collagen, type IV, alpha 6	A8MXH5:B4DZ39:F5H3Q5:F5H851:Q14031
COL5A1	0.27	-0.25	0.0324301	0.0936639	Core matrisome	Collagens	collagen, type V, alpha 1	H7BY82:P20908
COL5A2	0.05	-0.87	0.760271	0.938524	Core matrisome	Collagens	collagen, type V, alpha 2	P05997
COL5A3	0.02	1.6	0.933684	1	Core matrisome	Collagens	collagen, type V, alpha 3	P25940
COL6A1	0.14	2.3	0.235448	0.422267	Core matrisome	Collagens	collagen, type VI, alpha 1	P12109
COL6A2	0.88	5.28	6.18949e-07	6.77541e-06	Core matrisome	Collagens	collagen, type VI, alpha 2	C9JH44:H7C0M5:P12110
COL6A3	-0.11	1.35	0.436696	0.640273	Core matrisome	Collagens	collagen, type VI, alpha 3	C9JNG9:E7ENL6:E9PCV6:I3L392:P12111
COL6A5	0.11	-3.99	0.694675	0.885241	Core matrisome	Collagens	collagen, type XXIX, alpha 1	A8TX70:E9PAL5:F8W8G8:H0Y393:H0Y935:H0Y9T2
COL6A6	-0.2	-3.55	0.421175	0.622421	Core matrisome	Collagens	collagen, type VI, alpha 6	A6NMZ7:F8W6Y7:H0Y940:H0YA33
COL7A1	-0.79	2.11	6.93344e-09	1.34597e-07	Core matrisome	Collagens	collagen, type VII, alpha 1	C9JBL3:Q02388
COL8A1	0.18	-1.17	0.39117	0.590232	Core matrisome	Collagens	collagen, type VIII, alpha 1	C9JTN9:P27658
COL8A2	-0.68	1.2	1.76333e-05	0.000133037	Core matrisome	Collagens	collagen, type VIII, alpha 2	E9PP49:P25067
COL9A1	-0.14	-3.83	0.59987	0.807644	Core matrisome	Collagens	collagen, type IX, alpha 1	A6NEQ6:P20849
COL9A2	-0.71	5.18	0.00015506	0.00091288	Core matrisome	Collagens	collagen, type IX, alpha 2	B1AKJ1:B1AKJ3:H0Y409:Q14055
COL9A3	-1.24	2.6	2.14475e-10	7.0778e-09	Core matrisome	Collagens	collagen, type IX, alpha 3	Q14050:Q4VXW1
ABI3BP	0.13	-1.34	0.469103	0.675954	Core matrisome	ECM Glycoproteins	ABI family, member 3 (NESH) binding protein	B4DSV9:D3YTG3:E9PPR9:E9PRB5:H0Y897:H0YCG4:H0YCP4:H0YDN0:H0YDW0:H0YEA0:H0YEL2:H0YF18:H0YF57:H7C4H3:H7C4N5:H7C4S3:H7C4T1:H7C4X4:H7C524:H7C556:H7C5S3:Q5JPC9:Q7Z7G0
ADIPOQ	-0.03	-1.53	0.92018	1	Core matrisome	ECM Glycoproteins	adiponectin, C1Q and collagen domain containing	Q15848
AEBP1	0.11	2.83	0.363097	0.557884	Core matrisome	ECM Glycoproteins	AE binding protein 1	C9JLQ8:H7C0W8:H7C1J5:H7C391:H7C3D7:H7C4B5:Q8IUX7
AGRN	0.32	1.73	0.00758976	0.0275474	Core matrisome	ECM Glycoproteins	agrin	H0Y5U1:O00468
AMBN	0.2	-4.61	0.439674	0.643515	Core matrisome	ECM Glycoproteins	ameloblastin (enamel matrix protein)	Q9NP70
AMELX	0.57	-4.68	0.00251231	0.0105698	Core matrisome	ECM Glycoproteins	amelogenin (amelogenesis imperfecta 1, X-linked)	Q99217
AMELY	0.13	-4.7	0.0978975	0.22263	Core matrisome	ECM Glycoproteins	amelogenin, Y-linked	J3KPK5:Q99218
BGLAP	-0.22	0.68	0.0871601	0.205578	Core matrisome	ECM Glycoproteins	bone gamma-carboxyglutamate (gla) protein	P02818
BMPER	0.37	-3.58	0.152802	0.311885	Core matrisome	ECM Glycoproteins	BMP binding endothelial regulator	C9JY72:F8WDG9:G5E9K4:Q8N8U9
BSPH1	-0.08	-4.63	0.590409	0.797658	Core matrisome	ECM Glycoproteins	binder of sperm protein homolog 1	Q075Z2
CDCP2	0.21	-4.21	0.449069	0.652238	Core matrisome	ECM Glycoproteins	CUB domain containing protein 2	Q5VXM1
CILP	0.07	-0.3	0.498059	0.70735	Core matrisome	ECM Glycoproteins	cartilage intermediate layer protein, nucleotide pyrophosphohydrolase	O75339
CILP2	-0.14	-1.46	0.327146	0.530032	Core matrisome	ECM Glycoproteins	cartilage intermediate layer protein 2	K7EPJ4:Q8IUL8
COCH	-0.53	-0.7	0.00118447	0.00550643	Core matrisome	ECM Glycoproteins	coagulation factor C homolog, cochlin (Limulus polyphemus)	E7EN67:G3V4C4:G3V5G6:G3V5V4:G3V5X3:H0YJJ0:H0YJW4:O43405:Q96IU6
COLQ	0.92	2.94	1.57312e-08	2.74819e-07	Core matrisome	ECM Glycoproteins	collagen-like tail subunit (single strand of homotrimer) of asymmetric acetylcholinesterase	C9JBB2:F8WA67:Q9Y215:S4R408
COMP	0.27	-1.98	0.182528	0.343551	Core matrisome	ECM Glycoproteins	cartilage oligomeric matrix protein	B4DKJ3:G3XAP6:P49747
CRELD1	0.39	3.65	4.9345e-07	5.55548e-06	Core matrisome	ECM Glycoproteins	cysteine-rich with EGF-like domains 1	F8WBY3:H7C2L3:Q96HD1
CRELD2	0.16	3.74	0.00613534	0.0229901	Core matrisome	ECM Glycoproteins	cysteine-rich with EGF-like domains 2	A6PWM2:Q6UXH1
CRIM1	0.66	1.45	8.32666e-08	1.16727e-06	Core matrisome	ECM Glycoproteins	cysteine rich transmembrane BMP regulator 1 (chordin-like)	H7C1Z0:H7C2T6:H7C458:Q9NZV1
CRISPLD1	0.05	-3.19	0.828136	0.997883	Core matrisome	ECM Glycoproteins	cysteine-rich secretory protein LCCL domain containing 1	B7Z8V9:E5RJS4:Q9H336
CRISPLD2	-1.11	6.55	1.16766e-10	4.23371e-09	Core matrisome	ECM Glycoproteins	cysteine-rich secretory protein LCCL domain containing 2	H3BS62:H3BSZ9:H3BTI0:H3BTP0:J3QKP2:Q9H0B8
CTHRC1	0.26	-2.94	0.248917	0.441353	Core matrisome	ECM Glycoproteins	collagen triple helix repeat containing 1	E5RK99:E7EVQ5:Q96CG8
DMBT1	0.16	-3.02	0.601741	0.809543	Core matrisome	ECM Glycoproteins	deleted in malignant brain tumors 1	Q9UGM3
DMP1	0.14	-4.63	0.807323	0.981219	Core matrisome	ECM Glycoproteins	dentin matrix acidic phosphoprotein 1	Q13316
DPT	0.14	-1.16	0.464578	0.67062	Core matrisome	ECM Glycoproteins	dermatopontin	Q07507
DSPP	0.28	-4.63	0.365797	0.561229	Core matrisome	ECM Glycoproteins	dentin sialophosphoprotein	Q9NZW4
ECM1	0.44	0.52	0.00192376	0.00841168	Core matrisome	ECM Glycoproteins	extracellular matrix protein 1	Q16610
ECM2	0.12	-2.41	0.554294	0.763869	Core matrisome	ECM Glycoproteins	extracellular matrix protein 2, female organ and adipocyte specific	O94769:Q5T9F3:Q5T9F4
EDIL3	-0.14	-1.83	0.472201	0.679705	Core matrisome	ECM Glycoproteins	EGF-like repeats and discoidin I-like domains 3	O43854
EFEMP1	0.76	0.56	0.000341596	0.00183482	Core matrisome	ECM Glycoproteins	EGF-containing fibulin-like extracellular matrix protein 1	C9J4H7:C9J4J8:C9J8S9:C9JPZ9:C9JQX7:C9JUM4:Q12805:Q580Q6
EFEMP2	-0.53	3.4	6.6133e-07	7.17623e-06	Core matrisome	ECM Glycoproteins	EGF-containing fibulin-like extracellular matrix protein 2	E9PI47:E9PKA3:E9PNB8:E9PRQ8:E9PRU1:E9PSC1:H0YCB5:H0YCR9:H0YET5:H0YEU0:O95967
EGFLAM	-0.35	-2.6	0.196384	0.364142	Core matrisome	ECM Glycoproteins	EGF-like, fibronectin type III and laminin G domains	D6RG24:D6RJD2:Q63HQ2
ELN	0.3	0.49	0.0779001	0.18751	Core matrisome	ECM Glycoproteins	elastin	E7EN51:E7EN65:E7ENM0:E7ENW7:E7EP82:E7EQH8:E7ETP7:E7EWS8:E9PGX4:F8WAH6:G3V0G6:G5E950:H7C3K0:P15502
ELSPBP1	0.04	-4.51	0.915162	1	Core matrisome	ECM Glycoproteins	epididymal sperm binding protein 1	M0QZH6:M0R006:M0R179:M0R331:Q96BH3
EMID1	0.06	1.86	0.731267	0.913901	Core matrisome	ECM Glycoproteins	EMI domain containing 1	B0QYK2:B0QYK3:B0QYK4:B0QYK5:F8WDX7:H0Y6W4:Q96A84
EMILIN1	0.1	1	0.324464	0.530032	Core matrisome	ECM Glycoproteins	elastin microfibril interfacer 1	H0Y7A0:Q9Y6C2
EMILIN2	-0.17	6.89	0.102805	0.231968	Core matrisome	ECM Glycoproteins	elastin microfibril interfacer 2	Q9BXX0
EMILIN3	0.06	-4.1	0.859417	1	Core matrisome	ECM Glycoproteins	elastin microfibril interfacer 3	Q9NT22
EYS	-1.1	-1.2	1.06311e-11	5.83862e-10	Core matrisome	ECM Glycoproteins	eyes shut homolog (Drosophila)	F8WDD3:H0Y3Q4:Q5T1H1
FBLN1	0.11	0.8	0.466434	0.672816	Core matrisome	ECM Glycoproteins	fibulin 1	B1AHL2:B1AHM4:B1AHM5:B1AHM6:B1AHM7:B1AHM8:B1AHM9:B1AHN3:F8W7M9:H7C1M6:P23142
FBLN2	0.37	0.85	0.00588391	0.0221826	Core matrisome	ECM Glycoproteins	fibulin 2	C9JQS6:F5H1F3:H7BXL0:H7C1A3:P98095
FBLN5	-0.03	1.13	0.75358	0.93235	Core matrisome	ECM Glycoproteins	fibulin 5	G3V2P8:G3V329:G3V3Y2:G3V4U0:G3XA98:H0YJ31:Q9UBX5
FBLN7	-0.06	0.04	0.671521	0.867994	Core matrisome	ECM Glycoproteins	fibulin 7	B8ZZC1:H7BZ65:Q53RD9:Q8IY13
FBN1	0.32	1.64	0.0749078	0.181513	Core matrisome	ECM Glycoproteins	fibrillin 1	F6U495:H0YN80:H0YND0:P35555
FBN2	-0.25	2.13	0.0347157	0.0988229	Core matrisome	ECM Glycoproteins	fibrillin 2	D6REJ2:D6RJI3:E9PHW4:P35556
FBN3	0.25	-3.3	0.209838	0.384497	Core matrisome	ECM Glycoproteins	fibrillin 3	M0QXL8:M0R2Q5:Q75N90
FGA	2.14	2.08	7.5387e-07	8.05619e-06	Core matrisome	ECM Glycoproteins	fibrinogen alpha chain	P02671
FGB	1.85	1.82	2.4354e-05	0.000177201	Core matrisome	ECM Glycoproteins	fibrinogen beta chain	D6REL8:F8W6P4:P02675
FGG	2.42	2.57	3.13111e-07	3.71241e-06	Core matrisome	ECM Glycoproteins	fibrinogen gamma chain	C9JC84:C9JEU5:C9JPQ9:C9JU00:P02679
FGL1	1.44	0.29	0.000384489	0.00203756	Core matrisome	ECM Glycoproteins	fibrinogen-like 1	Q08830
FGL2	-0.27	6.75	0.0189005	0.0598486	Core matrisome	ECM Glycoproteins	fibrinogen-like 2	Q14314
FN1	0.62	3.7	0.00538944	0.0205681	Core matrisome	ECM Glycoproteins	fibronectin 1	F8W7G7:H0Y4K8:H0Y7Z1:P02751
FNDC1	-0.34	-3.34	0.160474	0.318137	Core matrisome	ECM Glycoproteins	fibronectin type III domain containing 1	J3KNQ2:Q4ZHG4
FNDC7	-1.08	-2.68	1.43425e-06	1.42387e-05	Core matrisome	ECM Glycoproteins	fibronectin type III domain containing 7	H7C2H6:J3KN65:Q5VTL7
FNDC8	0.13	-4.2	0.617002	0.821679	Core matrisome	ECM Glycoproteins	fibronectin type III domain containing 8	Q8TC99
FRAS1	0.01	-2.87	0.976147	1	Core matrisome	ECM Glycoproteins	Fraser syndrome 1	D6RCP6:H0Y8V2:H0Y930:H0Y9A6:H0Y9C9:Q86XX4
GAS6	-0.23	2.97	0.0349687	0.0994353	Core matrisome	ECM Glycoproteins	growth arrest-specific 6	J3KP07:Q14393
GLDN	-0.52	-0.14	0.00884877	0.0315346	Core matrisome	ECM Glycoproteins	gliomedin	H0YM22:Q6ZMI3
HMCN1	0.06	-1.98	0.699919	0.885241	Core matrisome	ECM Glycoproteins	hemicentin 1	Q5TCP6:Q96RW7
HMCN2	-0.45	-2.15	0.0414902	0.11447	Core matrisome	ECM Glycoproteins	hemicentin 2	A2A3K3:H0Y3X1:H7BZI5:H7C0N8:H7C3T8:Q8NDA2
IBSP	1.68	-4.22	1.63557e-06	1.59999e-05	Core matrisome	ECM Glycoproteins	integrin-binding sialoprotein	P21815
IGFALS	-0.36	-1.98	0.0254408	0.0763807	Core matrisome	ECM Glycoproteins	insulin-like growth factor binding protein, acid labile subunit	H3BSX8:P35858
IGFBP1	2.66	-2.81	7.01181e-11	2.76148e-09	Core matrisome	ECM Glycoproteins	insulin-like growth factor binding protein 1	C9J6H2:C9JXF9:P08833
IGFBP2	0.23	1.88	0.170291	0.33395	Core matrisome	ECM Glycoproteins	insulin-like growth factor binding protein 2, 36kDa	C9JMY1:C9JW52:H7C1H0:P18065
IGFBP3	1.35	1.58	8.23189e-16	4.58052e-13	Core matrisome	ECM Glycoproteins	insulin-like growth factor binding protein 3	B3KWK7:C9JMX4:H0Y485:H0Y5K2:P17936
IGFBP4	0.8	3.17	2.8783e-06	2.65051e-05	Core matrisome	ECM Glycoproteins	insulin-like growth factor binding protein 4	B4E351:P22692
IGFBP5	-0.05	1.82	0.757628	0.936002	Core matrisome	ECM Glycoproteins	insulin-like growth factor binding protein 5	C9JXX4:P24593
IGFBP6	0.53	-0.03	0.0020478	0.00888902	Core matrisome	ECM Glycoproteins	insulin-like growth factor binding protein 6	F8VVA5:F8VYK9:P24592
IGFBP7	-0.27	4.19	0.00220004	0.0094499	Core matrisome	ECM Glycoproteins	insulin-like growth factor binding protein 7	Q16270
IGFBPL1	-0.1	-4.6	0.621066	0.82447	Core matrisome	ECM Glycoproteins	insulin-like growth factor binding protein-like 1	Q8WX77
IGSF10	0.1	-2.99	0.635398	0.836285	Core matrisome	ECM Glycoproteins	immunoglobulin superfamily, member 10	H7C4M2:Q6WRI0
KCP	0.88	-1.65	1.13828e-07	1.53335e-06	Core matrisome	ECM Glycoproteins	kielin/chordin-like protein	Q6ZWJ8
LAMA1	0.37	-3.81	0.20778	0.381713	Core matrisome	ECM Glycoproteins	laminin, alpha 1	P25391
LAMA2	0.3	-0.29	0.021479	0.0661688	Core matrisome	ECM Glycoproteins	laminin, alpha 2	P24043
LAMA3	0.18	-2.03	0.354495	0.546949	Core matrisome	ECM Glycoproteins	laminin, alpha 3	K7EIP4:K7EMU9:K7EPP3:K7EQ42:K7ERM0:Q16787
LAMA4	0.29	-0.64	0.113227	0.251192	Core matrisome	ECM Glycoproteins	laminin, alpha 4	E5RFD7:E5RFQ2:E5RHF3:E5RK79:H0Y351:H0YAP9:H0YAQ5:Q16363:Q6LET9
LAMA5	0.16	2.12	0.171899	0.334558	Core matrisome	ECM Glycoproteins	laminin, alpha 5	E2QRK0:F2Z2S4:H7C5J6:O15230:Q5JTP4
LAMB1	0.03	0.58	0.792461	0.96778	Core matrisome	ECM Glycoproteins	laminin, beta 1	C9J296:E7EPA6:E9PCS6:G3XAI2:P07942
LAMB2	0.04	1.91	0.70971	0.893587	Core matrisome	ECM Glycoproteins	laminin, beta 2 (laminin S)	F5H520:P55268
LAMB3	0.12	3	0.601511	0.809292	Core matrisome	ECM Glycoproteins	laminin, beta 3	Q13751:Q5THA1:X1WI29
LAMB4	-0.21	-3.87	0.466087	0.672437	Core matrisome	ECM Glycoproteins	laminin, beta 4	A4D0S4:C9JMJ0
LAMC1	-0.2	2.22	0.0779774	0.187669	Core matrisome	ECM Glycoproteins	laminin, gamma 1 (formerly LAMB2)	P11047:R4GNC7
LAMC2	0.32	-2.44	0.158166	0.31444	Core matrisome	ECM Glycoproteins	laminin, gamma 2	Q13753
LAMC3	-0.24	-0.63	0.159392	0.31642	Core matrisome	ECM Glycoproteins	laminin, gamma 3	H7BY04:Q5JTC4:Q9Y6N6
LGI1	0	-3.67	0.995044	1	Core matrisome	ECM Glycoproteins	leucine-rich, glioma inactivated 1	O95970
LGI2	-0.59	-1.95	0.00331674	0.0135004	Core matrisome	ECM Glycoproteins	leucine-rich repeat LGI family, member 2	H0YA65:Q8N0V4
LGI3	0.22	-2.73	0.358985	0.552497	Core matrisome	ECM Glycoproteins	leucine-rich repeat LGI family, member 3	A5PLP2:E5RIV5:H0YAP4:Q8N145
LGI4	0.29	-0.59	0.034293	0.097806	Core matrisome	ECM Glycoproteins	leucine-rich repeat LGI family, member 4	A8MVC2:K7ENQ0:Q8N135
LRG1	-0.75	8.45	0.000168426	0.000979563	Core matrisome	ECM Glycoproteins	leucine-rich alpha-2-glycoprotein 1	P02750
LTBP1	-0.16	1.65	0.218672	0.397754	Core matrisome	ECM Glycoproteins	latent transforming growth factor beta binding protein 1	C9JD84:C9JDW2:E7EUU6:E7EV71:H7BZ76:H7C0I7:H7C2H7:H7C4L5:Q14766
LTBP2	-0.1	2.82	0.201899	0.372786	Core matrisome	ECM Glycoproteins	latent transforming growth factor beta binding protein 2	G3V254:G3V3X5:G3V511:H0YJ20:Q14767
LTBP3	0.43	5.22	0.000476951	0.00246616	Core matrisome	ECM Glycoproteins	latent transforming growth factor beta binding protein 3	E9PJR2:E9PKW1:E9PPT7:E9PQR0:E9PR75:E9PR84:E9PRF2:F5GWC4:H0YC99:H0YCQ2:H0YCX6:H0YE75:Q9NS15
LTBP4	0.86	5.05	9.16409e-11	3.44216e-09	Core matrisome	ECM Glycoproteins	latent transforming growth factor beta binding protein 4	E7ENG9:E7EUU1:F5GXC9:F8WAA0:M0QXV3:M0QYE9:M0QZX0:M0R351:Q8N2S1
MATN1	-0.25	-1.82	0.147578	0.306954	Core matrisome	ECM Glycoproteins	matrilin 1, cartilage matrix protein	P21941
MATN2	-0.03	-0.35	0.871865	1	Core matrisome	ECM Glycoproteins	matrilin 2	E5RJM4:H0YBD5:H0YBF2:H0YBJ4:H0YBM3:H0YBN2:H0YBU5:H0YBV5:J3KN08:O00339
MATN3	-0.23	-3.99	0.384675	0.58399	Core matrisome	ECM Glycoproteins	matrilin 3	O15232
MATN4	-0.3	-3.78	0.206604	0.380046	Core matrisome	ECM Glycoproteins	matrilin 4	A6NNA4:O95460
MEPE	0.17	-4.62	0.690057	0.885241	Core matrisome	ECM Glycoproteins	matrix extracellular phosphoglycoprotein	D6RAC8:D6RFW6:Q9NQ76
MFAP1	-0.49	3.81	5.5625e-09	1.11171e-07	Core matrisome	ECM Glycoproteins	microfibrillar-associated protein 1	P55081
MFAP2	0.05	-3.28	0.839253	1	Core matrisome	ECM Glycoproteins	microfibrillar-associated protein 2	P55001
MFAP3	-0.85	2.07	8.83463e-10	2.3376e-08	Core matrisome	ECM Glycoproteins	microfibrillar-associated protein 3	E5RH26:E5RHQ6:E5RJ59:P55082
MFAP4	0.26	0.42	0.0526012	0.137401	Core matrisome	ECM Glycoproteins	microfibrillar-associated protein 4	K7ES70:P55083
MFAP5	0.26	-1.01	0.267582	0.46608	Core matrisome	ECM Glycoproteins	microfibrillar associated protein 5	B3KW70:F5GYX4:F5H1C0:F5H2W4:F5H413:F5H7Z2:H0YG03:H0YGS3:Q13361:Q7Z490
MFGE8	-0.18	4.61	0.291913	0.489805	Core matrisome	ECM Glycoproteins	milk fat globule-EGF factor 8 protein	F5GZN3:F5H7N9:H0YKB5:H0YKS8:Q08431:X6R3G6
MGP	0.39	2.19	0.0582342	0.147654	Core matrisome	ECM Glycoproteins	matrix Gla protein	H0YGZ6:P08493
MMRN1	-0.84	1.42	6.37477e-07	6.95925e-06	Core matrisome	ECM Glycoproteins	multimerin 1	E7EPG1:Q13201
MMRN2	0.23	-1.15	0.144842	0.302079	Core matrisome	ECM Glycoproteins	multimerin 2	Q9H8L6:R4GMY6:V9GY37:V9GY43:V9GYS9
MXRA5	-0.02	-2.82	0.946978	1	Core matrisome	ECM Glycoproteins	matrix-remodelling associated 5	Q9NR99
[truncated: 848 more rows]

## Sheet: Female_heart_age
Gene Symbol	logFC_20-39yo/60-79yo	edgeR_logCPM	QLF_pvalue	QLF_FDR	Division	Category	Gene Name	UniProt_IDs
[truncated: 1,000 more rows]

[truncated: 9 more sheets: Male_heart_age, Female_kidney_age, Male_kidney_age, Female_liver_age, Male_liver_age, Female_lung_age, Male_lung_age, Female_muscle_age, Male_muscle_age]
